# Supplementary material for: A CRISPR/Cas9-based kinome screen identifies ErbB signaling as a new regulator of human naïve pluripotency and totipotency
Source: Life Med. 2023 Oct 20;2(4):lnad037. doi: 10.1093/lifemedi/lnad037 (PMC11749542; doi:10.1093/lifemedi/lnad037)
Supplement: lnad037_suppl_Supplementary_Table_S1 [file lnad037_suppl_Supplementary_Table_S1.xlsx]

## Sheet: kinome sgRNAs
Target Gene ID	Target Gene Symbol	Target Transcript	Genomic Sequence	Position of Base After Cut (1-based)	Strand	sgRNA Target Sequence	Target Context Sequence	PAM Sequence	Exon Number
25	ABL1	NM_007313.2	NC_000009.12	130884392	sense	CAGCCGCCTAGCCACCGGCG	CCAGCAGCCGCCTAGCCACCGGCGAGGAGG	AGG	11
25	ABL1	NM_007313.2	NC_000009.12	130874991	antisense	CGGGTGCAGTCCATTTGATG	CTCTCGGGTGCAGTCCATTTGATGGGGAAC	GGG	7
25	ABL1	NM_007313.2	NC_000009.12	130884218	sense	GGGCCGAGACATCAGCAACG	AAGAGGGCCGAGACATCAGCAACGGGGCAC	GGG	11
25	ABL1	NM_007313.2	NC_000009.12	130878542	antisense	TGAGTTCATAGACCTTCTCT	CGCATGAGTTCATAGACCTTCTCTGGGCAG	GGG	8
27	ABL2	NM_007314.3	NC_000001.11	179121600	sense	AGTTGCTGTGAAAACATTGA	TTACAGTTGCTGTGAAAACATTGAAGGTGG	AGG	5
27	ABL2	NM_007314.3	NC_000001.11	179118636	antisense	CATTGCAGAAGAAATCTGAG	ACTCCATTGCAGAAGAAATCTGAGTGGCCA	TGG	7
27	ABL2	NM_007314.3	NC_000001.11	179110394	antisense	GAAGGAAGTATAGGTAGCCG	CTTGGAAGGAAGTATAGGTAGCCGGGGCAG	GGG	11
27	ABL2	NM_007314.3	NC_000001.11	179109324	sense	TGCTTCACCAGGGATAGGAA	GACATGCTTCACCAGGGATAGGAAGGGGGG	GGG	12
90	ACVR1	NM_001105.4	NC_000002.12	157780576	antisense	ACACACACATGTAGAGTTTG	TCACACACACACATGTAGAGTTTGGGGTTG	GGG	4
90	ACVR1	NM_001105.4	NC_000002.12	157766067	antisense	CTATGGACAGCACTATTCGA	CTAGCTATGGACAGCACTATTCGAAGGCAG	AGG	8
90	ACVR1	NM_001105.4	NC_000002.12	157766153	sense	GACACTCCAGTACCCAGCTG	TCAAGACACTCCAGTACCCAGCTGTGGTTA	TGG	8
90	ACVR1	NM_001105.4	NC_000002.12	157778174	sense	GTGGAGTATGGCACTATCGA	AGACGTGGAGTATGGCACTATCGAAGGGCT	AGG	5
91	ACVR1B	NM_004302.4	NC_000012.12	51976483	sense	CAACCGCCAGAGACTGGACA	ATCACAACCGCCAGAGACTGGACATGGAAG	TGG	3
91	ACVR1B	NM_004302.4	NC_000012.12	51975433	sense	CTTCTACTGCCTGAGCTCGG	AGCCCTTCTACTGCCTGAGCTCGGAGGACC	AGG	2
91	ACVR1B	NM_004302.4	NC_000012.12	51981143	sense	GGAAGCAGAGATATACCAGA	TCAGGGAAGCAGAGATATACCAGACGGTCA	CGG	4
91	ACVR1B	NM_004302.4	NC_000012.12	51976564	antisense	GGTACCTGAGCCAGACCCTG	ACTTGGTACCTGAGCCAGACCCTGAGGTGG	AGG	3
92	ACVR2A	NM_001278579.1	NC_000002.12	147896325	sense	ACTTGGTAGATCAGAAACTC	CTATACTTGGTAGATCAGAAACTCAGGAGT	AGG	3
92	ACVR2A	NM_001278579.1	NC_000002.12	147896504	sense	ATGATATCAACTGCTATGAC	CTGGATGATATCAACTGCTATGACAGGTAA	AGG	3
92	ACVR2A	NM_001278579.1	NC_000002.12	147896414	sense	ATGGTGACAAAGATAAACGG	TGTTATGGTGACAAAGATAAACGGCGGCAT	CGG	3
92	ACVR2A	NM_001278579.1	NC_000002.12	147899821	sense	TGCCACTTATGTTAATTGCG	TTGGTGCCACTTATGTTAATTGCGGGGATT	GGG	5
93	ACVR2B	NM_001106.3	NC_000003.12	38477950	sense	ACGCTTCACTCATTTGCCAG	ACGAACGCTTCACTCATTTGCCAGAGGCTG	AGG	3
93	ACVR2B	NM_001106.3	NC_000003.12	38478441	sense	AGCTGCTGGAGATCAAGGCT	CTGCAGCTGCTGGAGATCAAGGCTCGGGGG	CGG	5
93	ACVR2B	NM_001106.3	NC_000003.12	38479699	sense	CCCTCACGGATTACCTCAAG	GGCTCCCTCACGGATTACCTCAAGGGGAAC	GGG	7
93	ACVR2B	NM_001106.3	NC_000003.12	38479128	antisense	TGCCACGACTGCTTGTCCTG	ACTCTGCCACGACTGCTTGTCCTGAGGCCG	AGG	6
94	ACVRL1	NM_000020.2	NC_000012.12	51913668	antisense	GCCTCCGTCGGACATGCCAC	TCCTGCCTCCGTCGGACATGCCACAGGCCC	AGG	4
94	ACVRL1	NM_000020.2	NC_000012.12	51913322	antisense	GGGACACGTTGTGGTTGCAG	ACCAGGGACACGTTGTGGTTGCAGAGGTGG	AGG	3
94	ACVRL1	NM_000020.2	NC_000012.12	51915412	sense	GTGGAGATCTTCGGTACACA	GCACGTGGAGATCTTCGGTACACAGGGCAA	GGG	7
94	ACVRL1	NM_000020.2	NC_000012.12	51913131	antisense	TCACACGTGCAGGTCACCAG	GCTCTCACACGTGCAGGTCACCAGCGGGCC	CGG	3
132	ADK	NM_006721.3	NC_000010.11	74394162	antisense	AAAAATGTTGCTGCTTTGTG	TCCAAAAAATGTTGCTGCTTTGTGTGGCTG	TGG	5
132	ADK	NM_006721.3	NC_000010.11	74398479	antisense	AGCAGCAAGATTAGCTATGA	TGGCAGCAGCAAGATTAGCTATGAGGGACC	GGG	6
132	ADK	NM_006721.3	NC_000010.11	74525281	antisense	CACCTTTAATACTGACTCTG	GAGCCACCTTTAATACTGACTCTGGGGAAA	GGG	7
132	ADK	NM_006721.3	NC_000010.11	74224564	sense	GAAACCAAATGACCAAATCT	CTCTGAAACCAAATGACCAAATCTTGGCTG	TGG	3
156	ADRBK1	NM_001619.3	NC_000011.10	67282814	sense	CGACCGCATGACGCTGACGA	AGATCGACCGCATGACGCTGACGATGGTGG	TGG	14
156	ADRBK1	NM_001619.3	NC_000011.10	67279515	antisense	GAGGACACTCACATGCGAGC	AGCTGAGGACACTCACATGCGAGCAGGCCA	AGG	4
156	ADRBK1	NM_001619.3	NC_000011.10	67281554	sense	GCTCTCGCTCGTCAGCACTG	TCATGCTCTCGCTCGTCAGCACTGGGGTGA	GGG	9
156	ADRBK1	NM_001619.3	NC_000011.10	67277281	antisense	GGTACTTCTGCATGACACTG	TCCAGGTACTTCTGCATGACACTGCGGATG	CGG	2
157	ADRBK2	NM_005160.3	NC_000022.11	25687609	antisense	CAGACCCAGAATGATTTCAG	GTTCCAGACCCAGAATGATTTCAGTGGCAT	TGG	11
157	ADRBK2	NM_005160.3	NC_000022.11	25604386	antisense	GGTACTTCTGCATCACACTC	GCAAGGTACTTCTGCATCACACTCCGGATA	CGG	2
157	ADRBK2	NM_005160.3	NC_000022.11	25703572	sense	TGACCGAATGACACTCACCG	AAATTGACCGAATGACACTCACCGTGGTAA	TGG	14
157	ADRBK2	NM_005160.3	NC_000022.11	25667771	antisense	TTTGAAAAATGTCACCTCGA	AATTTTTGAAAAATGTCACCTCGAAGGCTT	AGG	6
203	AK1	NM_000476.2	NC_000009.12	127873031	sense	ACCAAGATCATCTTTGTGGT	GAAAACCAAGATCATCTTTGTGGTGGGTGA	GGG	3
203	AK1	NM_000476.2	NC_000009.12	127872782	sense	CTACACCCACCTCTCCACCG	ATGGCTACACCCACCTCTCCACCGGGGACC	GGG	4
203	AK1	NM_000476.2	NC_000009.12	127872824	antisense	CTGCACGATCTTCTCACACT	ACTTCTGCACGATCTTCTCACACTGGGTGC	GGG	4
203	AK1	NM_000476.2	NC_000009.12	127872728	sense	GGCCAGGGGCAAGAAGCTGT	GCTCGGCCAGGGGCAAGAAGCTGTCGGAAA	CGG	4
204	AK2	NM_001625.3	NC_000001.11	33021667	sense	GGAGCTCATTGAGAAGAATT	TAGTGGAGCTCATTGAGAAGAATTTGGAGA	TGG	3
204	AK2	NM_001625.3	NC_000001.11	33024485	sense	GTGGCTTCTGGCTCAGAGCT	CATGGTGGCTTCTGGCTCAGAGCTAGGAAA	AGG	2
204	AK2	NM_001625.3	NC_000001.11	33024525	sense	TGTCTGCCATTTAGCTACTG	TCTGTGTCTGCCATTTAGCTACTGGGGACA	GGG	2
204	AK2	NM_001625.3	NC_000001.11	33021397	antisense	TTCGGATCAGCAGAGAGTCT	ATTCTTCGGATCAGCAGAGAGTCTGGGATG	GGG	4
205	AK4	NM_013410.3	NC_000001.11	65218802	sense	CCTGGACAAAATCTGTGAAG	AAGCCCTGGACAAAATCTGTGAAGTGGATC	TGG	3
205	AK4	NM_013410.3	NC_000001.11	65148512	sense	GGTCTCCAGCATCTCTCCAG	CTTTGGTCTCCAGCATCTCTCCAGCGGCCA	CGG	1
205	AK4	NM_013410.3	NC_000001.11	65218866	antisense	TAGGAGGGTGAATCCAACGG	CCGCTAGGAGGGTGAATCCAACGGCGGCTG	CGG	3
205	AK4	NM_013410.3	NC_000001.11	65190768	antisense	TCATTAGGCGTGTGATCACA	GACATCATTAGGCGTGTGATCACATGGTCT	TGG	2
207	AKT1	NM_001014431.1	NC_000014.9	104773319	sense	AGACTTCGGGCTGTGCAAGG	TCACAGACTTCGGGCTGTGCAAGGAGGGGA	AGG	10
207	AKT1	NM_001014431.1	NC_000014.9	104775087	sense	CCTCAAGAAGGAAGTCATCG	AGATCCTCAAGAAGGAAGTCATCGTGGCCA	TGG	6
207	AKT1	NM_001014431.1	NC_000014.9	104775750	sense	TGACGGCCTCAAGAAGCAGG	TGGCTGACGGCCTCAAGAAGCAGGAGGAGG	AGG	5
207	AKT1	NM_001014431.1	NC_000014.9	104775653	antisense	TGGGGACAGGCCTCACCACG	GAAGTGGGGACAGGCCTCACCACGCGGTGC	CGG	5
208	AKT2	NM_001626.5	NC_000019.10	40236310	sense	CAAAGAGGGCATCAGTGACG	TCTGCAAAGAGGGCATCAGTGACGGGGCCA	GGG	10
208	AKT2	NM_001626.5	NC_000019.10	40240059	antisense	CACAGTGAGGAACGGGTGCC	AACTCACAGTGAGGAACGGGTGCCTGGTGT	TGG	7
208	AKT2	NM_001626.5	NC_000019.10	40241988	antisense	CATGGCGTAGTAGCGGCCAG	TCTTCATGGCGTAGTAGCGGCCAGTGGCCT	TGG	6
208	AKT2	NM_001626.5	NC_000019.10	40238913	antisense	GCGGCTCACCTCACCCCCGT	AGCCGCGGCTCACCTCACCCCCGTTGGCAT	TGG	8
238	ALK	NM_004304.4	NC_000002.12	29920018	antisense	AAGATCTGGAAGAGAAGGCG	CCCGAAGATCTGGAAGAGAAGGCGGGGCTG	GGG	1
238	ALK	NM_004304.4	NC_000002.12	29251106	antisense	CCTCTTCCATACGCACCTGT	TCCCCCTCTTCCATACGCACCTGTAGGTGT	AGG	12
238	ALK	NM_004304.4	NC_000002.12	29694855	sense	CGTTCTAAGGAGATGCCCAG	AGAGCGTTCTAAGGAGATGCCCAGAGGTAA	AGG	3
238	ALK	NM_004304.4	NC_000002.12	29227059	antisense	GCTTAATATTCACTTCCCCG	TAATGCTTAATATTCACTTCCCCGTGGCCT	TGG	18
269	AMHR2	NM_020547.2	NC_000012.12	53428934	sense	ACCCAGTACACCAGTGACTG	CTTGACCCAGTACACCAGTGACTGGGGAAG	GGG	7
269	AMHR2	NM_020547.2	NC_000012.12	53424453	sense	CCTGACCCAAGACCGGGCAC	GGAACCTGACCCAAGACCGGGCACAGGTGG	AGG	2
269	AMHR2	NM_020547.2	NC_000012.12	53429594	antisense	TGGGCCTTGTGGTTGAGTAG	CAGCTGGGCCTTGTGGTTGAGTAGGGGTCC	GGG	8
269	AMHR2	NM_020547.2	NC_000012.12	53424330	antisense	TGTGCTTCCCCGCACTCCAG	TCTTTGTGCTTCCCCGCACTCCAGGGGCCT	GGG	2
369	ARAF	NM_001654.4	NC_000023.11	47566749	sense	CGTCCATATGGTCAGCACCA	CCAACGTCCATATGGTCAGCACCACGGCCC	CGG	7
369	ARAF	NM_001654.4	NC_000023.11	47567264	sense	GGACTCAGGCTATTACTGGG	ACCGGGACTCAGGCTATTACTGGGAGGTAC	AGG	10
369	ARAF	NM_001654.4	NC_000023.11	47565062	sense	GGCTTCCGTTGCCAAACCTG	CCATGGCTTCCGTTGCCAAACCTGTGGCTA	TGG	5
369	ARAF	NM_001654.4	NC_000023.11	47568773	antisense	TGTGTGATGATGGCAAATCC	CCACTGTGTGATGATGGCAAATCCCGGCCG	CGG	11
472	ATM	NM_000051.3	NC_000011.10	108292702	antisense	AGCATCCTTACAGTAAGTCA	CTAGAGCATCCTTACAGTAAGTCACGGCTG	CGG	30
472	ATM	NM_000051.3	NC_000011.10	108267197	sense	ATCAAAAAGCCATTTGACCG	CTTCATCAAAAAGCCATTTGACCGTGGAGA	TGG	17
472	ATM	NM_000051.3	NC_000011.10	108253943	antisense	CAGAGAAGCCAATACTGGAC	TGGACAGAGAAGCCAATACTGGACTGGTGC	TGG	13
472	ATM	NM_000051.3	NC_000011.10	108287637	sense	TAATTTACCAGAGATTGTGG	TTAGTAATTTACCAGAGATTGTGGTGGAGT	TGG	27
545	ATR	NM_001184.3	NC_000003.12	142562848	sense	AGTCAATTAGATGAACACAT	TTTAAGTCAATTAGATGAACACATGGGATA	GGG	4
545	ATR	NM_001184.3	NC_000003.12	142535196	antisense	CTGAAGATCAGTGCTCTCAG	TTGTCTGAAGATCAGTGCTCTCAGAGGTCT	AGG	21
545	ATR	NM_001184.3	NC_000003.12	142561370	sense	GGAAAGTATGGAAATCATTG	AAATGGAAAGTATGGAAATCATTGAGGAGA	AGG	5
545	ATR	NM_001184.3	NC_000003.12	142547762	sense	TCCAGTGATGATCCATATCA	TGCATCCAGTGATGATCCATATCAGGGCCC	GGG	16
558	AXL	NM_021913.4	NC_000019.10	41237959	sense	AGGCTGTGCTGTCAGACGAT	CCTCAGGCTGTGCTGTCAGACGATGGGATG	GGG	7
558	AXL	NM_021913.4	NC_000019.10	41252362	sense	CTCAAGTTGCCATCTGCACG	CTCCCTCAAGTTGCCATCTGCACGAGGTCA	AGG	15
558	AXL	NM_021913.4	NC_000019.10	41243670	antisense	GACTGTAGGACTTGCGCACG	CGACGACTGTAGGACTTGCGCACGCGGTAC	CGG	12
558	AXL	NM_021913.4	NC_000019.10	41239243	sense	GTCCAATCTGACAGTGTGTG	CTGTGTCCAATCTGACAGTGTGTGTGGCAG	TGG	9
613	BCR	NM_004327.3	NC_000022.11	23181446	sense	AACTTCGAGCGGATCCGCAA	GTCCAACTTCGAGCGGATCCGCAAGGGCCA	GGG	1
613	BCR	NM_004327.3	NC_000022.11	23181171	sense	AGGAAAAGAAGAGCTATGAC	GCCAAGGAAAAGAAGAGCTATGACCGGCAG	CGG	1
613	BCR	NM_004327.3	NC_000022.11	23253822	antisense	GCAGCGCAGCCGTATCCAGG	GTCTGCAGCGCAGCCGTATCCAGGTGGTGT	TGG	2
613	BCR	NM_004327.3	NC_000022.11	23261014	sense	GTCGGGAATCCTGGCTAGCG	TCCTGTCGGGAATCCTGGCTAGCGAGGAGA	AGG	3
640	BLK	NM_001715.2	NC_000008.11	11546053	antisense	AAGGTGGTTGAAGACAACCT	GAGTAAGGTGGTTGAAGACAACCTTGGGTA	TGG	3
640	BLK	NM_001715.2	NC_000008.11	11554875	antisense	ACTAGAATAGTGCTGCACCA	TCTTACTAGAATAGTGCTGCACCAGGGCCT	GGG	7
640	BLK	NM_001715.2	NC_000008.11	11557991	sense	ATTTCCTGAAGACAGATGAA	CTGGATTTCCTGAAGACAGATGAAGGGAGC	GGG	10
640	BLK	NM_001715.2	NC_000008.11	11556679	sense	CTACAAAAACAACATGAAGG	GTTACTACAAAAACAACATGAAGGTGGCCA	TGG	9
657	BMPR1A	NM_004329.2	NC_000010.11	86890084	sense	AATCTGGATAGTATGCTTCA	ACAGAATCTGGATAGTATGCTTCATGGCAC	TGG	4
657	BMPR1A	NM_004329.2	NC_000010.11	86892205	sense	TCAGGGTGTATGAAATATGA	AGCTTCAGGGTGTATGAAATATGAAGGATC	AGG	5
657	BMPR1A	NM_004329.2	NC_000010.11	86919298	antisense	TGAATAAGCCAATTTAAGCA	CAGCTGAATAAGCCAATTTAAGCAGGGCTC	GGG	10
657	BMPR1A	NM_004329.2	NC_000010.11	86900114	antisense	TTACTTGTAACAAAAGCAGC	CTTCTTACTTGTAACAAAAGCAGCTGGAGA	TGG	7
658	BMPR1B	NM_001203.2	NC_000004.12	95104502	antisense	AACGCAAGACCTTTGGACGG	TTACAACGCAAGACCTTTGGACGGGGGGTG	GGG	4
658	BMPR1B	NM_001203.2	NC_000004.12	95131402	sense	ACAGAAATCTTTAGTACTCA	ACACACAGAAATCTTTAGTACTCAAGGCAA	AGG	10
658	BMPR1B	NM_001203.2	NC_000004.12	95130033	sense	TATATCAGACAGTGTTGATG	GAAATATATCAGACAGTGTTGATGAGGCAT	AGG	9
658	BMPR1B	NM_001203.2	NC_000004.12	95114760	sense	TGATAGAAGAGGATGACTCT	ACGATGATAGAAGAGGATGACTCTGGGTTG	GGG	5
659	BMPR2	NM_001204.6	NC_000002.12	202552756	sense	AATCGAAGACTGTTGGGACC	AGACAATCGAAGACTGTTGGGACCAGGATG	AGG	11
659	BMPR2	NM_001204.6	NC_000002.12	202520119	antisense	AGCTTACCCAGTCACTTGTG	CAAGAGCTTACCCAGTCACTTGTGTGGAGA	TGG	7
659	BMPR2	NM_001204.6	NC_000002.12	202542311	antisense	CTCTGGTACGGATTCCCCTG	GGTACTCTGGTACGGATTCCCCTGTGGATT	TGG	10
659	BMPR2	NM_001204.6	NC_000002.12	202513727	antisense	TCTCGGTTAAATGAATGAGG	CTCATCTCGGTTAAATGAATGAGGTGGACC	TGG	4
660	BMX	NM_203281.2	NC_000023.11	15516220	sense	AGCCCCAGGATGTACCCTCT	AAGCAGCCCCAGGATGTACCCTCTGGGAAG	GGG	5
660	BMX	NM_203281.2	NC_000023.11	15522394	antisense	GCTAGAGTGGTACTTGAAGA	TTGGGCTAGAGTGGTACTTGAAGATGGTGC	TGG	7
660	BMX	NM_203281.2	NC_000023.11	15526071	sense	GTCAAGTTCATCTGAAGAAG	CTGAGTCAAGTTCATCTGAAGAAGAGGAAA	AGG	9
660	BMX	NM_203281.2	NC_000023.11	15509393	sense	TGTGGAGAAAGTAAATCTCG	GATGTGTGGAGAAAGTAAATCTCGAGGAGC	AGG	3
673	BRAF	NM_004333.4	NC_000007.14	140834807	sense	AACAGTTATTGGAATCTCTG	GAACAACAGTTATTGGAATCTCTGGGGAAC	GGG	3
673	BRAF	NM_004333.4	NC_000007.14	140808046	sense	AGAGAAGAAACCAATTGGTT	TCAGAGAGAAGAAACCAATTGGTTGGGACA	GGG	5
673	BRAF	NM_004333.4	NC_000007.14	140783026	sense	CTCAGAAGACAGGAATCGAA	CATCCTCAGAAGACAGGAATCGAATGGTAA	TGG	10
673	BRAF	NM_004333.4	NC_000007.14	140834621	sense	TCTTCCTGCCCAACAAACAG	AGAGTCTTCCTGCCCAACAAACAGAGGACA	AGG	3
676	BRDT	NM_001242805.2	NC_000001.11	91964760	sense	AAATTGTTATTTATATAACA	TCTCAAATTGTTATTTATATAACAAGGTAT	AGG	4
676	BRDT	NM_001242805.2	NC_000001.11	91981174	sense	AAGAGACCATTAAAACCTCC	AAGAAAGAGACCATTAAAACCTCCTGGTAT	TGG	11
676	BRDT	NM_001242805.2	NC_000001.11	91979658	sense	ACAGATATCACAGAAACCAC	CAAAACAGATATCACAGAAACCACTGGTAG	TGG	9
676	BRDT	NM_001242805.2	NC_000001.11	91980787	sense	GAAAAATGTGTGAGCAAATG	CCAAGAAAAATGTGTGAGCAAATGAGGCTA	AGG	10
695	BTK	NM_000061.2	NC_000023.11	101360637	sense	AATGATCTACAGCTGCGGAA	TGCAAATGATCTACAGCTGCGGAAGGGTGA	GGG	8
695	BTK	NM_000061.2	NC_000023.11	101356857	sense	ATGGAGAGGCCAGTACGACG	GGAAATGGAGAGGCCAGTACGACGTGGCCA	TGG	14
695	BTK	NM_000061.2	NC_000023.11	101370068	sense	CCCAGGTTGTATATGATGAA	TCGACCCAGGTTGTATATGATGAAGGGCCT	GGG	5
695	BTK	NM_000061.2	NC_000023.11	101362190	antisense	CTGGTCCTCCTCAGGCGTTG	ATACCTGGTCCTCCTCAGGCGTTGGGGGAA	GGG	7
699	BUB1	NM_004336.4	NC_000002.12	110650675	sense	ACTTACCTGTGAGGCAGAGT	GGGTACTTACCTGTGAGGCAGAGTTGGGCG	TGG	18
699	BUB1	NM_004336.4	NC_000002.12	110657631	sense	AGAAAATGTAAGGTCATCTG	TTGCAGAAAATGTAAGGTCATCTGGGGCTT	GGG	14
699	BUB1	NM_004336.4	NC_000002.12	110661827	sense	AGGTTAATCCAGCACGTATG	TGAAAGGTTAATCCAGCACGTATGGGGCCA	GGG	10
699	BUB1	NM_004336.4	NC_000002.12	110661587	sense	CAGTGGCCAGCAAAGATGCT	TTTGCAGTGGCCAGCAAAGATGCTGGGTAA	GGG	10
701	BUB1B	NM_001211.5	NC_000015.10	40196624	sense	AAGAAGGAGATCCTCTACAA	AAGGAAGAAGGAGATCCTCTACAAAGGGTT	AGG	9
701	BUB1B	NM_001211.5	NC_000015.10	40170107	antisense	ACCTATCCCAAACATCCAGA	ACCCACCTATCCCAAACATCCAGAGGGTCA	GGG	3
701	BUB1B	NM_001211.5	NC_000015.10	40199715	sense	ACTACTCAGCAAGAAAGAAC	CCAAACTACTCAGCAAGAAAGAACAGGTGA	AGG	10
701	BUB1B	NM_001211.5	NC_000015.10	40183867	sense	GCTCCAATCATCCGTGTAGG	AAGAGCTCCAATCATCCGTGTAGGAGGTGC	AGG	6
780	DDR1	NM_013993.2	NC_000006.12	30892159	sense	AGATGGAGTTTGAGTTTGAC	GTGGAGATGGAGTTTGAGTTTGACCGGCTG	CGG	8
780	DDR1	NM_013993.2	NC_000006.12	30896744	antisense	CACAGCATAGGTGTTGCCCC	CAGGCACAGCATAGGTGTTGCCCCCGGTGA	CGG	14
780	DDR1	NM_013993.2	NC_000006.12	30894512	sense	CCTATGACAAGGCTGAACGG	CATCCCTATGACAAGGCTGAACGGAGGGTG	AGG	12
780	DDR1	NM_013993.2	NC_000006.12	30889241	antisense	TGGGAAACACCGACCCTGCG	TCCTTGGGAAACACCGACCCTGCGGGGCAC	GGG	5
790	CAD	NM_004341.3	NC_000002.12	27223953	antisense	AAAGCAGTTCCATATCTGAA	TCGAAAAGCAGTTCCATATCTGAAGGGCCA	GGG	8
790	CAD	NM_004341.3	NC_000002.12	27236488	antisense	CACTTGATATCGATGATTAG	GGTGCACTTGATATCGATGATTAGGGGCAC	GGG	26
790	CAD	NM_004341.3	NC_000002.12	27235315	sense	GGAAATGACCAGTACTGGGG	GTGTGGAAATGACCAGTACTGGGGAGGTGG	AGG	24
790	CAD	NM_004341.3	NC_000002.12	27232093	antisense	TGATACGCTTCATTCGGTGC	GCGATGATACGCTTCATTCGGTGCAGGAAC	AGG	17
801	CALM1	NM_006888.4	NC_000014.9	90401277	antisense	ATCTTTATCAAATAGGGAGA	CGCCATCTTTATCAAATAGGGAGAAGGCTT	AGG	3
801	CALM1	NM_006888.4	NC_000014.9	90401359	antisense	CCTGCAATTCAGCTTCTGTT	ATATCCTGCAATTCAGCTTCTGTTGGGTTC	GGG	3
801	CALM1	NM_006888.4	NC_000014.9	90401388	sense	GCAGGATATGATCAATGAAG	AATTGCAGGATATGATCAATGAAGTGGATG	TGG	3
801	CALM1	NM_006888.4	NC_000014.9	90401310	antisense	TCCAAGTTCCTTTGTTGTGA	CAGTTCCAAGTTCCTTTGTTGTGATGGTGC	TGG	3
808	CALM3	NM_005184.2	NC_000019.10	46608507	antisense	CCATCATGGTCAGGAACTCC	CTGGCCATCATGGTCAGGAACTCCGGGAAG	GGG	4
808	CALM3	NM_005184.2	NC_000019.10	46608548	sense	GATGAAGGACACAGACAGTG	GAAAGATGAAGGACACAGACAGTGAGGAGG	AGG	4
808	CALM3	NM_005184.2	NC_000019.10	46608326	sense	GCAGGATATGATCAATGAGG	AGCTGCAGGATATGATCAATGAGGTGGATG	TGG	3
808	CALM3	NM_005184.2	NC_000019.10	46608228	sense	TTCTCCCTCTTTGACAAGGA	GGCCTTCTCCCTCTTTGACAAGGATGGAGA	TGG	3
814	CAMK4	NM_001744.4	NC_000005.10	111376900	sense	AACCCCTACAGAAATCAGTC	TTGAAACCCCTACAGAAATCAGTCTGGTCC	TGG	4
814	CAMK4	NM_001744.4	NC_000005.10	111482856	sense	CTCCAGCATCCGTGGGTCAC	AGCTCTCCAGCATCCGTGGGTCACAGGTAA	AGG	10
814	CAMK4	NM_001744.4	NC_000005.10	111344041	antisense	CTGTTTGCATCTGTACACAA	CCTTCTGTTTGCATCTGTACACAATGGATG	TGG	2
814	CAMK4	NM_001744.4	NC_000005.10	111473383	antisense	TTTCTTCACTTACAAGATGT	TGCTTTTCTTCACTTACAAGATGTAGGTGA	AGG	8
815	CAMK2A	NM_171825.2	NC_000005.10	150273149	antisense	ACACCTTCGCACCACCGAGA	TCACACACCTTCGCACCACCGAGAAGGCTC	AGG	2
815	CAMK2A	NM_171825.2	NC_000005.10	150247784	antisense	CCTACCGGAGAAGTTCCTGG	GCCACCTACCGGAGAAGTTCCTGGTGGCCA	TGG	12
815	CAMK2A	NM_171825.2	NC_000005.10	150257611	antisense	CTGAGATGCTGTCATGTAGT	TCCTCTGAGATGCTGTCATGTAGTCGGACT	CGG	4
815	CAMK2A	NM_171825.2	NC_000005.10	150253474	sense	CTTTGGCCTGGCCATAGAGG	CAGACTTTGGCCTGGCCATAGAGGTGGAGG	TGG	7
816	CAMK2B	NM_172078.2	NC_000007.14	44239594	sense	ACCATGGGGCTGGTGGAACA	CACCACCATGGGGCTGGTGGAACAAGGTAG	AGG	13
816	CAMK2B	NM_172078.2	NC_000007.14	44243458	sense	AGACTTCGGCCTAGCTATCG	TGGCAGACTTCGGCCTAGCTATCGAGGTGC	AGG	7
816	CAMK2B	NM_172078.2	NC_000007.14	44242247	sense	CAAGCGCATCACAGCCCATG	CTGCCAAGCGCATCACAGCCCATGAGGCCC	AGG	10
816	CAMK2B	NM_172078.2	NC_000007.14	44258881	antisense	GAACTTACAGATCGAAGACC	TCTGGAACTTACAGATCGAAGACCAGGTAG	AGG	4
817	CAMK2D	NM_172115.2	NC_000004.12	113513361	antisense	AGCCAGCATAGTTGTCAAGA	TTGTAGCCAGCATAGTTGTCAAGATGGCAC	TGG	12
817	CAMK2D	NM_172115.2	NC_000004.12	113548671	sense	CCTAAATGGCATAGTTCACA	GTCACCTAAATGGCATAGTTCACAGGGACC	GGG	6
817	CAMK2D	NM_172115.2	NC_000004.12	113537365	sense	CTTAGCCATAGAAGTTCAAG	TTGGCTTAGCCATAGAAGTTCAAGGGGACC	GGG	7
817	CAMK2D	NM_172115.2	NC_000004.12	113759404	sense	TTCCAGGGGGGCATTCTCAG	TGGTTTCCAGGGGGGCATTCTCAGTGGTGA	TGG	2
818	CAMK2G	NM_001222.3	NC_000010.11	73848061	antisense	AGGGAGGATAGCCCACCAGG	CAGAAGGGAGGATAGCCCACCAGGAGGATA	AGG	9
818	CAMK2G	NM_001222.3	NC_000010.11	73842190	antisense	GAAGTTCCTGGAGACAAGCA	CTGAGAAGTTCCTGGAGACAAGCATGGTCG	TGG	12
818	CAMK2G	NM_001222.3	NC_000010.11	73849088	sense	GCTGCTGGCGAGTAAATGCA	ACCTGCTGCTGGCGAGTAAATGCAAGGGTG	AGG	7
818	CAMK2G	NM_001222.3	NC_000010.11	73873040	sense	TGTGAAGAAAACCTCCACGC	GGTGTGTGAAGAAAACCTCCACGCAGGAGT	AGG	2
914	CD2	NM_001767.3	NC_000001.11	116760612	antisense	ACAGCTGACAGGCTCGACAC	CTGGACAGCTGACAGGCTCGACACTGGATT	TGG	3
914	CD2	NM_001767.3	NC_000001.11	116754947	sense	ATATTTGATTTGAAGATTCA	AAAAATATTTGATTTGAAGATTCAAGGTAA	AGG	2
914	CD2	NM_001767.3	NC_000001.11	116754741	sense	ATGATATTGACGATATAAAA	AGTGATGATATTGACGATATAAAATGGGAA	TGG	2
914	CD2	NM_001767.3	NC_000001.11	116754682	antisense	CAAGTTGATGTCCTGACCCA	TGTCCAAGTTGATGTCCTGACCCAAGGCAC	AGG	2
983	CDK1	NM_001786.4	NC_000010.11	60791981	antisense	AGTTGCTAGTTCAGCAAATA	TCTTAGTTGCTAGTTCAGCAAATATGGTGC	TGG	6
983	CDK1	NM_001786.4	NC_000010.11	60785696	antisense	CTCAAAGATGAGATATAACC	GAAACTCAAAGATGAGATATAACCTGGAAT	TGG	4
983	CDK1	NM_001786.4	NC_000010.11	60785758	antisense	GAATCCATGTACTGACCAGG	TGAAGAATCCATGTACTGACCAGGAGGGAT	AGG	4
983	CDK1	NM_001786.4	NC_000010.11	60784812	sense	GGGTTCCTAGTACTGCAATT	GAAGGGGTTCCTAGTACTGCAATTCGGGAA	CGG	3
984	CDK11B	NM_033486.2	NC_000001.11	1649530	sense	AAGACAGAAGAGAAGGGAGA	GGGAAAGACAGAAGAGAAGGGAGATGGCAA	TGG	5
984	CDK11B	NM_033486.2	NC_000001.11	1640426	sense	ACGGTTCGACCGAGATTCCG	AGTCACGGTTCGACCGAGATTCCGGGGAGA	GGG	11
984	CDK11B	NM_033486.2	NC_000001.11	1641940	sense	AGGACATCAGCGACAGCGAG	TTACAGGACATCAGCGACAGCGAGAGGAAG	AGG	8
984	CDK11B	NM_033486.2	NC_000001.11	1638547	sense	TGCCTGAACAGGATCGAGGA	CCAGTGCCTGAACAGGATCGAGGAGGGCAC	GGG	12
1017	CDK2	NM_001798.4	NC_000012.12	55968164	antisense	AGAAGCATTACCTTGATGAG	GATGAGAAGCATTACCTTGATGAGGGGAAG	GGG	3
1017	CDK2	NM_001798.4	NC_000012.12	55967082	sense	CAAAGCCAGAAACAAGTTGA	TGTACAAAGCCAGAAACAAGTTGACGGGAG	CGG	1
1017	CDK2	NM_001798.4	NC_000012.12	55968091	antisense	GGTGCAGAAATTCAAAAACC	TCTTGGTGCAGAAATTCAAAAACCAGGTAG	AGG	3
1017	CDK2	NM_001798.4	NC_000012.12	55968944	sense	TGTTCGTACTTACACCCATG	TCCCTGTTCGTACTTACACCCATGAGGTGA	AGG	4
1018	CDK3	NM_001258.2	NC_000017.11	76001500	sense	AAGGCCAAGAACAGGGAGAC	GTACAAGGCCAAGAACAGGGAGACAGGGCA	AGG	2
1018	CDK3	NM_001258.2	NC_000017.11	76002109	sense	AAGTACATGGACTCCACCCC	GAAGAAGTACATGGACTCCACCCCAGGCTC	AGG	4
1018	CDK3	NM_001258.2	NC_000017.11	76001906	antisense	GAGCAGCGAGATCTCCCTGA	CCTTGAGCAGCGAGATCTCCCTGATGGCAG	TGG	3
1018	CDK3	NM_001258.2	NC_000017.11	76002588	sense	GCTGTGGATATCTGGAGCAT	CACAGCTGTGGATATCTGGAGCATTGGTTG	TGG	6
1019	CDK4	NM_000075.3	NC_000012.12	57751670	sense	AAATTGGTGTCGGTGCCTAT	GCTGAAATTGGTGTCGGTGCCTATGGGACA	GGG	2
1019	CDK4	NM_000075.3	NC_000012.12	57751071	sense	CTGATGCGCCAGTTTCTAAG	GGATCTGATGCGCCAGTTTCTAAGAGGCCT	AGG	4
1019	CDK4	NM_000075.3	NC_000012.12	57750999	sense	GAGAACATTCTGGTGACAAG	GCCAGAGAACATTCTGGTGACAAGTGGTGG	TGG	4
1019	CDK4	NM_000075.3	NC_000012.12	57751531	sense	GGCTTTACTGAGGCGACTGG	AGGTGGCTTTACTGAGGCGACTGGAGGCTT	AGG	2
1020	CDK5	NM_004935.3	NC_000007.14	151056964	antisense	ATCTCCCGGAGGGCGGAACT	GCAGATCTCCCGGAGGGCGGAACTCGGCAC	CGG	3
1020	CDK5	NM_004935.3	NC_000007.14	151055594	sense	TCAGAATGGGGAGCTGAAAT	CCCTTCAGAATGGGGAGCTGAAATTGGCTG	TGG	7
1020	CDK5	NM_004935.3	NC_000007.14	151056913	sense	TGAAGCACAAGAACATCGTC	GAGCTGAAGCACAAGAACATCGTCAGGTGT	AGG	3
1020	CDK5	NM_004935.3	NC_000007.14	151055313	antisense	TGACCACATGTCGATGGACG	CGGCTGACCACATGTCGATGGACGTGGAGT	TGG	8
1021	CDK6	NM_001259.6	NC_000007.14	92833156	antisense	ACCTCGCGGATGGTGGAGAG	CGCCACCTCGCGGATGGTGGAGAGCGGCAT	CGG	2
1021	CDK6	NM_001259.6	NC_000007.14	92774708	antisense	GATACCTTTATGGTTTCAGT	TCTTGATACCTTTATGGTTTCAGTGGGCAC	GGG	3
1021	CDK6	NM_001259.6	NC_000007.14	92833271	sense	TACGAATGCGTGGCGGAGAT	GCAGTACGAATGCGTGGCGGAGATCGGGGA	CGG	2
1021	CDK6	NM_001259.6	NC_000007.14	92725741	antisense	TTAGATCGCGATGCACTACT	GGTTTTAGATCGCGATGCACTACTCGGTGT	CGG	4
1022	CDK7	NM_001799.3	NC_000005.10	69269239	antisense	ATATTCTTGTTAGCTGATCA	TCAAATATTCTTGTTAGCTGATCAAGGTCT	AGG	9
1022	CDK7	NM_001799.3	NC_000005.10	69258082	antisense	ATGTAGGCTTTGATGTGTGA	CAACATGTAGGCTTTGATGTGTGATGGTGT	TGG	6
1022	CDK7	NM_001799.3	NC_000005.10	69252447	sense	CATAGATCAGAAGCTAAAGA	TGGACATAGATCAGAAGCTAAAGATGGTAA	TGG	3
1022	CDK7	NM_001799.3	NC_000005.10	69259886	antisense	GGCTCCCAAAAGATTTGGCC	TTGGGGCTCCCAAAAGATTTGGCCAGGCCA	AGG	7
1025	CDK9	NM_001261.3	NC_000009.12	127786226	sense	AAGCTCGCCAAGATCGGCCA	CGAGAAGCTCGCCAAGATCGGCCAAGGCAC	AGG	1
1025	CDK9	NM_001261.3	NC_000009.12	127788258	sense	AATGTGCTTATCACTCGTGA	TGCTAATGTGCTTATCACTCGTGATGGGGT	TGG	5
1025	CDK9	NM_001261.3	NC_000009.12	127788575	sense	GGCCCCCCCATTGACCTGTG	CTACGGCCCCCCCATTGACCTGTGGGGTGC	GGG	6
1025	CDK9	NM_001261.3	NC_000009.12	127788060	sense	TCACGCTGTCTGAGATCAAG	AAGTTCACGCTGTCTGAGATCAAGAGGGTG	AGG	4
1111	CHEK1	NM_001114121.2	NC_000011.10	125635529	sense	AAAATCGATTCTGCTCCTCT	GAAAAAAATCGATTCTGCTCCTCTAGGTAA	AGG	7
1111	CHEK1	NM_001114121.2	NC_000011.10	125633258	antisense	AGAAGTTCTGGAGCAACATA	CTTCAGAAGTTCTGGAGCAACATATGGTAA	TGG	6
1111	CHEK1	NM_001114121.2	NC_000011.10	125643887	antisense	TACCTAGAAGCACTGTTTAC	GTCTTACCTAGAAGCACTGTTTACTGGAGA	TGG	9
1111	CHEK1	NM_001114121.2	NC_000011.10	125629288	sense	TCTTCCATCAACTCATGGCA	AGATTCTTCCATCAACTCATGGCAGGGGTG	GGG	4
1119	CHKA	NM_001277.2	NC_000011.10	68070189	antisense	ATAGAAGGAAAACTCACCTC	GGAAATAGAAGGAAAACTCACCTCAGGTTT	AGG	6
1119	CHKA	NM_001277.2	NC_000011.10	68120895	sense	CAGGGCCTATCTGTGGTGCA	GGCGCAGGGCCTATCTGTGGTGCAAGGAGT	AGG	1
1119	CHKA	NM_001277.2	NC_000011.10	68070750	sense	CATTCAATAAGGAACCAAAA	ATGCCATTCAATAAGGAACCAAAATGGCTT	TGG	5
1119	CHKA	NM_001277.2	NC_000011.10	68120965	antisense	GGCTGCGGCGGCGGGGGCTG	GGGCGGCTGCGGCGGCGGGGGCTGGGGCAG	GGG	1
1120	CHKB	NM_005198.4	NC_000022.11	50582276	sense	AGCCCCGGGAGGTGCTTCTG	GAGGAGCCCCGGGAGGTGCTTCTGCGGCTG	CGG	2
1120	CHKB	NM_005198.4	NC_000022.11	50581442	antisense	CATGGTCCCAAACAGCCAGT	GCTCCATGGTCCCAAACAGCCAGTGGGGCT	GGG	4
1120	CHKB	NM_005198.4	NC_000022.11	50580619	antisense	CCAGCAGGTTCATCTCAGGG	ATCTCCAGCAGGTTCATCTCAGGGAGGCCA	AGG	5
1120	CHKB	NM_005198.4	NC_000022.11	50581515	antisense	GCAATGGCTGCTGACAACAC	CGTGGCAATGGCTGCTGACAACACTGGCTC	TGG	4
1147	CHUK	NM_001278.3	NC_000010.11	100222159	sense	AACAAACCAGAAAATTGTTG	GCTCAACAAACCAGAAAATTGTTGTGGACT	TGG	4
1147	CHUK	NM_001278.3	NC_000010.11	100218735	antisense	CTACAAAGGCTATTTGGTTG	TTACCTACAAAGGCTATTTGGTTGAGGTAA	AGG	8
1147	CHUK	NM_001278.3	NC_000010.11	100209733	antisense	GAATGAAGACTTTCATCAGG	TAGTGAATGAAGACTTTCATCAGGTGGTAA	TGG	10
1147	CHUK	NM_001278.3	NC_000010.11	100220593	sense	TCTTCAGGATGTTGGTGGAA	TAGTTCTTCAGGATGTTGGTGGAAAGGTAG	AGG	5
1152	CKB	NM_001823.4	NC_000014.9	103521830	sense	CCGCGCCATCGAGAAGCTCG	AGCGCCGCGCCATCGAGAAGCTCGCGGTGG	CGG	4
1152	CKB	NM_001823.4	NC_000014.9	103521378	sense	CGCGCTCAAGAGCATGACGG	ACTACGCGCTCAAGAGCATGACGGAGGCGG	AGG	5
1152	CKB	NM_001823.4	NC_000014.9	103521928	antisense	GCGAGCTCAGCACGTAGTTG	ACCCGCGAGCTCAGCACGTAGTTGGGGTCC	GGG	4
1152	CKB	NM_001823.4	NC_000014.9	103522379	sense	GCTGACCCCCGAGCTGTACG	AGGTGCTGACCCCCGAGCTGTACGCGGAGC	CGG	2
1158	CKM	NM_001824.4	NC_000019.10	45311786	antisense	CCAGTCGCGGGCCATGCCTG	CGGGCCAGTCGCGGGCCATGCCTGAGGCCA	AGG	5
1158	CKM	NM_001824.4	NC_000019.10	45308506	antisense	CCTCCTCGTTCACCCACACC	TGATCCTCCTCGTTCACCCACACCAGGAAG	AGG	6
1158	CKM	NM_001824.4	NC_000019.10	45315511	antisense	CGCTCGCCACGGGAGCAGTG	CCGGCGCTCGCCACGGGAGCAGTGTGGGGG	TGG	4
1158	CKM	NM_001824.4	NC_000019.10	45315581	antisense	TGAGCACGTAGTTAGGGTCC	CTGCTGAGCACGTAGTTAGGGTCCAGGTCG	AGG	4
1159	CKMT1B	NM_020990.3	NC_000015.10	43595374	antisense	AACAGGTCAGCAAATACCTA	GTCAAACAGGTCAGCAAATACCTAAGGGGA	AGG	4
1159	CKMT1B	NM_020990.3	NC_000015.10	43596030	sense	ACCTGGCTGGACGTTACTAT	GGTGACCTGGCTGGACGTTACTATAGGCTC	AGG	5
1159	CKMT1B	NM_020990.3	NC_000015.10	43594300	sense	GAGCGGGGTCTCTAGCCGCT	GCCGGAGCGGGGTCTCTAGCCGCTGGGTTT	GGG	2
1159	CKMT1B	NM_020990.3	NC_000015.10	43596457	sense	TGAATGAGGAGGATCATACA	TGGGTGAATGAGGAGGATCATACACGGGTG	CGG	7
1160	CKMT2	NM_001825.2	NC_000005.10	81255003	antisense	ATGCTCGTCGAACTGCCCTT	CGTAATGCTCGTCGAACTGCCCTTGGGTGA	GGG	6
1160	CKMT2	NM_001825.2	NC_000005.10	81255102	sense	CACCCGGGCCGAGCGAAGGG	CCTGCACCCGGGCCGAGCGAAGGGAGGTAG	AGG	6
1160	CKMT2	NM_001825.2	NC_000005.10	81252755	antisense	GAAGCTTGGCATAAATGGCG	TTGCGAAGCTTGGCATAAATGGCGGGGGTG	GGG	4
1160	CKMT2	NM_001825.2	NC_000005.10	81255166	antisense	TCTCGGACAGCTTGTAGTAG	GTCATCTCGGACAGCTTGTAGTAGCGGCCA	CGG	6
1163	CKS1B	NM_001826.2	NC_000001.11	154978080	sense	CTTGGCGTTCAGCAGAGTCA	GAATCTTGGCGTTCAGCAGAGTCAGGGATG	GGG	2
1163	CKS1B	NM_001826.2	NC_000001.11	154974768	sense	GCACAAACAAATTTACTATT	TGTCGCACAAACAAATTTACTATTCGGACA	CGG	1
1163	CKS1B	NM_001826.2	NC_000001.11	154978016	sense	GCCCAAGGACATAGCCAAGC	TGCTGCCCAAGGACATAGCCAAGCTGGTCC	TGG	2
1163	CKS1B	NM_001826.2	NC_000001.11	154978054	sense	TGATGTCTGAATCTGAATGG	CATCTGATGTCTGAATCTGAATGGAGGAAT	AGG	2
1164	CKS2	NM_001827.2	NC_000009.12	89315229	sense	AACTCATCTGATGTCTGAAG	CTAAAACTCATCTGATGTCTGAAGAGGAGT	AGG	2
1164	CKS2	NM_001827.2	NC_000009.12	89311304	antisense	CCGAGTAGTAGATCTGCTTG	TTGTCCGAGTAGTAGATCTGCTTGTGGGCC	TGG	1
1164	CKS2	NM_001827.2	NC_000009.12	89315260	antisense	GAACCCAGCCTAGACTCTGT	TAATGAACCCAGCCTAGACTCTGTTGGACA	TGG	2
1164	CKS2	NM_001827.2	NC_000009.12	89311347	sense	TCGACGAACACTACGAGTAC	TACTTCGACGAACACTACGAGTACCGGTGG	CGG	1
1195	CLK1	NM_004071.3	NC_000002.12	200858055	sense	AGTAAAAATAGTTAAAAATG	TAGCAGTAAAAATAGTTAAAAATGTGGATA	TGG	6
1195	CLK1	NM_004071.3	NC_000002.12	200859725	sense	ATTGTTGATACTTTAGGTGA	TGAAATTGTTGATACTTTAGGTGAAGGAGC	AGG	5
1195	CLK1	NM_004071.3	NC_000002.12	200857770	antisense	CTGATATGATCCAGTCGAAA	CTTTCTGATATGATCCAGTCGAAATGGTAG	TGG	7
1195	CLK1	NM_004071.3	NC_000002.12	200856914	sense	TGTGCAGTCTGACTACACAG	TATTTGTGCAGTCTGACTACACAGAGGCGT	AGG	8
1196	CLK2	NM_003993.3	NC_000001.11	155270879	sense	AGCGACGAAGAAGTCGCTCC	CATAAGCGACGAAGAAGTCGCTCCTGGTCA	TGG	2
1196	CLK2	NM_003993.3	NC_000001.11	155266762	sense	CATCCACCAAGTGCGCCACA	ACCCCATCCACCAAGTGCGCCACATGGCCT	TGG	7
1196	CLK2	NM_003993.3	NC_000001.11	155265865	sense	GCTCACCTACAACCTAGAGA	ATGAGCTCACCTACAACCTAGAGAAGGTAA	AGG	8
1196	CLK2	NM_003993.3	NC_000001.11	155268296	antisense	GGACTGACAGTTACCTGCGA	GGAGGGACTGACAGTTACCTGCGATGGTCA	TGG	5
1198	CLK3	NM_003992.4	NC_000015.10	74622185	antisense	AATCGCCGATCCGGCACACC	AGCCAATCGCCGATCCGGCACACCAGGTGA	AGG	4
1198	CLK3	NM_003992.4	NC_000015.10	74620199	sense	ACTGCCACAAACGCCGCACC	CACCACTGCCACAAACGCCGCACCAGGTCT	AGG	3
1198	CLK3	NM_003992.4	NC_000015.10	74624904	antisense	GGCAACCTGAGACTTCCCTC	TCAGGGCAACCTGAGACTTCCCTCTGGTAC	TGG	6
1198	CLK3	NM_003992.4	NC_000015.10	74620095	antisense	TCCATAGTAGTCCTCTCCAA	AAGGTCCATAGTAGTCCTCTCCAAAGGATG	AGG	3
1263	PLK3	NM_004073.2	NC_000001.11	44800602	antisense	AGGCGCCCGGGGTCTGACGT	GATGAGGCGCCCGGGGTCTGACGTCGGTAG	CGG	1
1263	PLK3	NM_004073.2	NC_000001.11	44800895	antisense	CGGGATGACTTTGACAGCGT	TCTGCGGGATGACTTTGACAGCGTAGGCGC	AGG	2
1263	PLK3	NM_004073.2	NC_000001.11	44804000	antisense	CTGCTTGCCAGTGTCCCACG	TCCACTGCTTGCCAGTGTCCCACGGGGTGA	GGG	10
1263	PLK3	NM_004073.2	NC_000001.11	44803655	antisense	GGCCAACGGATGTGCGCATG	TGATGGCCAACGGATGTGCGCATGAGGCCG	AGG	9
1326	MAP3K8	NM_005204.3	NC_000010.11	30450266	antisense	ATGGCTTAAATTGATCTACT	TCAGATGGCTTAAATTGATCTACTGGGATC	GGG	5
1326	MAP3K8	NM_005204.3	NC_000010.11	30450350	antisense	GATGGACAGTTTCACCCCAC	AAGAGATGGACAGTTTCACCCCACAGGACT	AGG	5
1326	MAP3K8	NM_005204.3	NC_000010.11	30450467	sense	GTGACAAAGCATGTTCTCAA	TTGGGTGACAAAGCATGTTCTCAAGGGACT	GGG	5
1326	MAP3K8	NM_005204.3	NC_000010.11	30458113	antisense	TGGTTGAATGGCCCCTGCAC	GCTTTGGTTGAATGGCCCCTGCACAGGATG	AGG	7
1399	CRKL	NM_005207.3	NC_000022.11	20917980	sense	ACCGCTCCGCCTGGTATATG	TCGGACCGCTCCGCCTGGTATATGGGGCCG	GGG	1
1399	CRKL	NM_005207.3	NC_000022.11	20918230	antisense	CCTGGGCGCAGGCTCGATGA	CGTACCTGGGCGCAGGCTCGATGAGGGTGG	GGG	1
1399	CRKL	NM_005207.3	NC_000022.11	20933838	sense	GCCTACAGCAGAAGATAACC	ACCTGCCTACAGCAGAAGATAACCTGGAAT	TGG	2
1399	CRKL	NM_005207.3	NC_000022.11	20918098	antisense	GTGGGAGACCCGCGAGTTCT	TGTAGTGGGAGACCCGCGAGTTCTCGGACA	CGG	1
1432	MAPK14	NM_139012.2	NC_000006.12	36072972	sense	CTTATCTACCAAATTCTCCG	GTTCCTTATCTACCAAATTCTCCGAGGTCT	AGG	4
1432	MAPK14	NM_139012.2	NC_000006.12	36076602	antisense	TAAAGGATACGGTCTGTACC	TTTTTAAAGGATACGGTCTGTACCAGGAAA	AGG	8
1432	MAPK14	NM_139012.2	NC_000006.12	36028244	sense	TACCAGAACCTGTCTCCAGT	GCGTTACCAGAACCTGTCTCCAGTGGGCTC	GGG	1
1432	MAPK14	NM_139012.2	NC_000006.12	36072893	sense	TCTGGTGACCCATCTCATGG	GGTATCTGGTGACCCATCTCATGGGGGCAG	GGG	4
1436	CSF1R	NM_001288705.1	NC_000005.10	150078195	sense	AGAGCTGGTGCGGATTCGAG	CTGCAGAGCTGGTGCGGATTCGAGGGGAGG	GGG	4
1436	CSF1R	NM_001288705.1	NC_000005.10	150070188	antisense	AGCCCACTTACCTATCAGTG	GTGGAGCCCACTTACCTATCAGTGTGGCCA	TGG	8
1436	CSF1R	NM_001288705.1	NC_000005.10	150080173	sense	CCAACTACTCCTTCTCGCCC	CACACCAACTACTCCTTCTCGCCCTGGCAT	TGG	3
1436	CSF1R	NM_001288705.1	NC_000005.10	150068292	sense	TGAGTTCCTCTTCACACCAG	CGGATGAGTTCCTCTTCACACCAGTGGTGG	TGG	10
1445	CSK	NM_004383.2	NC_000015.10	74799454	sense	CAAGCTCAGCATCGACGAGG	CCAGCAAGCTCAGCATCGACGAGGAGGTGT	AGG	5
1445	CSK	NM_004383.2	NC_000015.10	74800916	antisense	CCCCACTCACGTCATGACTG	CCGCCCCCACTCACGTCATGACTGAGGCTT	AGG	8
1445	CSK	NM_004383.2	NC_000015.10	74801545	antisense	CTGACCGACCCCTAGACCGC	AGCACTGACCGACCCCTAGACCGCAGGTAG	AGG	10
1445	CSK	NM_004383.2	NC_000015.10	74798851	sense	CTGGTACAAAGCCAAAAACA	CCAACTGGTACAAAGCCAAAAACAAGGTGG	AGG	4
1452	CSNK1A1	NM_001025105.2	NC_000005.10	149517799	sense	ATCTTTCTCAGGATTAAACC	ACCCATCTTTCTCAGGATTAAACCAGGTCT	AGG	5
1452	CSNK1A1	NM_001025105.2	NC_000005.10	149513121	antisense	CATATCGGGCAGTGCCAGTG	CTAGCATATCGGGCAGTGCCAGTGAGGTTT	AGG	6
1452	CSNK1A1	NM_001025105.2	NC_000005.10	149511864	antisense	CTAATGATTCCATGTCATCT	TATCCTAATGATTCCATGTCATCTCGGCGA	CGG	7
1452	CSNK1A1	NM_001025105.2	NC_000005.10	149525050	sense	TGTACTTATGTTAGCTGACC	AAACTGTACTTATGTTAGCTGACCAGGTAT	AGG	3
1453	CSNK1D	NM_001893.4	NC_000017.11	82252577	sense	AGAGATGACTTGGAGTCTCT	CCGAAGAGATGACTTGGAGTCTCTGGGCTA	GGG	5
1453	CSNK1D	NM_001893.4	NC_000017.11	82251460	sense	AGCCTGACTACTCGTACCTG	GACAAGCCTGACTACTCGTACCTGCGGCAG	CGG	6
1453	CSNK1D	NM_001893.4	NC_000017.11	82253201	antisense	TGTCTGGCTTCACATCCCGG	AAGTTGTCTGGCTTCACATCCCGGTGGATG	TGG	4
1453	CSNK1D	NM_001893.4	NC_000017.11	82255449	antisense	TTGGTCAGCAAGCAGCAGGA	CCATTTGGTCAGCAAGCAGCAGGACGGTTT	CGG	3
1454	CSNK1E	NM_001894.4	NC_000022.11	38300884	sense	AGCCCGACAACTTCCTCATG	GTCAAGCCCGACAACTTCCTCATGGGGCTG	GGG	5
1454	CSNK1E	NM_001894.4	NC_000022.11	38302890	sense	CCGCAAATTCAGCCTCAAGA	GTTCCCGCAAATTCAGCCTCAAGACGGTGC	CGG	4
1454	CSNK1E	NM_001894.4	NC_000022.11	38300753	antisense	GCGTGTTGATGGAAGCGTAG	AGGTGCGTGTTGATGGAAGCGTAGCGGGCC	CGG	5
1454	CSNK1E	NM_001894.4	NC_000022.11	38300011	sense	GTGCTCATGTACTTCAACCT	CTACGTGCTCATGTACTTCAACCTGGGCTC	GGG	6
1455	CSNK1G2	NM_001319.6	NC_000019.10	1979083	sense	ATGAGCATCAACACGCACCT	CTACATGAGCATCAACACGCACCTGGGCAA	GGG	6
1455	CSNK1G2	NM_001319.6	NC_000019.10	1978899	sense	CACCAAGAGCCTAATCTACC	TGCACACCAAGAGCCTAATCTACCGGGACG	GGG	6
1455	CSNK1G2	NM_001319.6	NC_000019.10	1978716	antisense	CAGCACCGTCTTGAGCGTGA	TCATCAGCACCGTCTTGAGCGTGAAGGTCC	AGG	5
1455	CSNK1G2	NM_001319.6	NC_000019.10	1978329	sense	TCTCTATACAAATGAATACG	AGAATCTCTATACAAATGAATACGTGGCTA	TGG	3
1456	CSNK1G3	NM_004384.4	NC_000005.10	123590439	sense	CATATCTTCGTTATGTAAGA	GCAACATATCTTCGTTATGTAAGAAGGCTA	AGG	8
1456	CSNK1G3	NM_004384.4	NC_000005.10	123557522	antisense	CTGTATTCCAAATGTAGCTG	GAATCTGTATTCCAAATGTAGCTGTGGTGC	TGG	3
1456	CSNK1G3	NM_004384.4	NC_000005.10	123575920	antisense	TATATCTAGCTGTTCCTGTA	CTCATATATCTAGCTGTTCCTGTAAGGCTC	AGG	5
1456	CSNK1G3	NM_004384.4	NC_000005.10	123575736	sense	TTAAACCAAGATTTCTCGCA	TTTCTTAAACCAAGATTTCTCGCATGGAAT	TGG	5
1457	CSNK2A1	NM_001895.3	NC_000020.11	505123	sense	AGTTGTTGTTAAAATTCTCA	AAAAAGTTGTTGTTAAAATTCTCAAGGTGA	AGG	3
1457	CSNK2A1	NM_001895.3	NC_000020.11	495796	antisense	CATGCTGTGACAATAATCCA	TTCCCATGCTGTGACAATAATCCAGGGCCT	GGG	7
1457	CSNK2A1	NM_001895.3	NC_000020.11	489842	sense	GTGGAGTTTGGGTTGTATGC	ATATGTGGAGTTTGGGTTGTATGCTGGCAA	TGG	9
1457	CSNK2A1	NM_001895.3	NC_000020.11	492300	antisense	TGAAGTATCGGGAAGCAACT	CCTTTGAAGTATCGGGAAGCAACTCGGACA	CGG	8
1459	CSNK2A2	NM_001896.2	NC_000016.10	58196811	sense	AACTGGTTCGAAAACTTGGT	TACCAACTGGTTCGAAAACTTGGTCGGGGA	CGG	2
1459	CSNK2A2	NM_001896.2	NC_000016.10	58174491	antisense	ACCGGATATCAAAGTCTGTC	TAAAACCGGATATCAAAGTCTGTCAGGATC	AGG	5
1459	CSNK2A2	NM_001896.2	NC_000016.10	58196738	sense	AGTGGTTGTAAAAATCCTGA	AGAGAGTGGTTGTAAAAATCCTGAAGGTGA	AGG	2
1459	CSNK2A2	NM_001896.2	NC_000016.10	58167751	antisense	CGAACATTGTACTCCTGAGC	TACACGAACATTGTACTCCTGAGCAGGATG	AGG	7
1460	CSNK2B	NM_001282385.1	NC_000006.12	31669168	sense	AACCAGCCAATGCTTCCCAT	TGAGAACCAGCCAATGCTTCCCATTGGTGA	TGG	5
1460	CSNK2B	NM_001282385.1	NC_000006.12	31668636	sense	CGCTACATCCTTACCAACCG	CGCCCGCTACATCCTTACCAACCGTGGCAT	TGG	4
1460	CSNK2B	NM_001282385.1	NC_000006.12	31666869	antisense	GCCACGGAGCCCACAGAACC	CATTGCCACGGAGCCCACAGAACCAGGAAA	AGG	2
1460	CSNK2B	NM_001282385.1	NC_000006.12	31667884	sense	GGTGGATGAAGACTACATCC	GACAGGTGGATGAAGACTACATCCAGGACA	AGG	3
1606	DGKA	NM_001345.4	NC_000012.12	55939495	sense	AATCTGTGCGAGTCAAGCAT	CTGCAATCTGTGCGAGTCAAGCATTGGTCT	TGG	9
1606	DGKA	NM_001345.4	NC_000012.12	55940164	sense	GCCAAGTCTCGGAAGGACAT	CTATGCCAAGTCTCGGAAGGACATTGGTGT	TGG	10
1606	DGKA	NM_001345.4	NC_000012.12	55938946	sense	TATCCTACAGATGATGCGAG	AAATTATCCTACAGATGATGCGAGTGGCTG	TGG	7
1606	DGKA	NM_001345.4	NC_000012.12	55942252	sense	TCTGGCTCGATGCCTAAGAT	ATGATCTGGCTCGATGCCTAAGATGGGGAG	GGG	17
1607	DGKB	NM_004080.2	NC_000007.14	14682596	sense	AAAACTGTTAAATGTTACCA	CCACAAAACTGTTAAATGTTACCAGGGCCT	GGG	11
1607	DGKB	NM_004080.2	NC_000007.14	14698122	sense	ATGTTGCAGAATACCTTGAG	ATGCATGTTGCAGAATACCTTGAGTGGGAT	TGG	7
1607	DGKB	NM_004080.2	NC_000007.14	14757662	sense	CTTGCAAAGTATAATCCTGA	TGTGCTTGCAAAGTATAATCCTGAAGGGGT	AGG	2
1607	DGKB	NM_004080.2	NC_000007.14	14630257	antisense	GGAACTGAAACTCCTGAAGT	CTCAGGAACTGAAACTCCTGAAGTGGGCAG	GGG	13
1608	DGKG	NM_001346.2	NC_000003.12	186265252	sense	CAAGGGCGAACTTGTCATGC	CCGCCAAGGGCGAACTTGTCATGCAGGTAC	AGG	14
1608	DGKG	NM_001346.2	NC_000003.12	186284694	antisense	CGTTCTCATCTGAATCATAG	AGACCGTTCTCATCTGAATCATAGAGGCGA	AGG	7
1608	DGKG	NM_001346.2	NC_000003.12	186306905	antisense	GAAATGTTCTTACCTCATGT	AATGGAAATGTTCTTACCTCATGTGGGTCA	GGG	3
1608	DGKG	NM_001346.2	NC_000003.12	186275567	antisense	TGCAGCACAGGCCTTGCTTG	CAAGTGCAGCACAGGCCTTGCTTGCGGACG	CGG	10
1609	DGKQ	NM_001347.3	NC_000004.12	967992	antisense	AGACGCCCGAAGCCACACTC	GCGCAGACGCCCGAAGCCACACTCGGGAGC	GGG	6
1609	DGKQ	NM_001347.3	NC_000004.12	968540	antisense	AGGCGAAGGGCACACAGTCT	CTGCAGGCGAAGGGCACACAGTCTGGGTGG	GGG	4
1609	DGKQ	NM_001347.3	NC_000004.12	967211	sense	CAGAAGCCCCGGGTCCGGCG	AGGGCAGAAGCCCCGGGTCCGGCGAGGCCA	AGG	9
1609	DGKQ	NM_001347.3	NC_000004.12	966965	antisense	GGCACAGGGTACGCACCTGG	AGCAGGCACAGGGTACGCACCTGGCGGCCG	CGG	10
1612	DAPK1	NM_001288731.1	NC_000009.12	87686576	sense	AGCATCAACAACCTGTACCC	AGTGAGCATCAACAACCTGTACCCAGGCTG	AGG	21
1612	DAPK1	NM_001288731.1	NC_000009.12	87605116	antisense	CGTGCAGGGTGATGACATTG	ACCTCGTGCAGGGTGATGACATTGGGGTGC	GGG	3
1612	DAPK1	NM_001288731.1	NC_000009.12	87646010	sense	TGATGTTAACCAACCCAACA	ACTATGATGTTAACCAACCCAACAAGGTCT	AGG	12
1612	DAPK1	NM_001288731.1	NC_000009.12	87651678	sense	TGGCAACATGCCTATCGTGG	AAGATGGCAACATGCCTATCGTGGTGGCCC	TGG	17
1613	DAPK3	NM_001348.2	NC_000019.10	3963895	sense	ATTGTGAACTATGAGCCGCT	AGAGATTGTGAACTATGAGCCGCTGGGCCT	GGG	5
1613	DAPK3	NM_001348.2	NC_000019.10	3964636	sense	CATCGCACACTTTGACCTGA	AGCGCATCGCACACTTTGACCTGAAGGTGA	AGG	3
1613	DAPK3	NM_001348.2	NC_000019.10	3964894	sense	CCTGTCATCCAGCCGGCGTG	GCCGCCTGTCATCCAGCCGGCGTGGGGTGA	GGG	3
1613	DAPK3	NM_001348.2	NC_000019.10	3964792	sense	CTTCGAGAACAAGACGGACG	ACATCTTCGAGAACAAGACGGACGTGGTCC	TGG	3
1633	DCK	NM_000788.2	NC_000004.12	71022556	sense	AACGATCTGTGTATAGTGAC	TTTGAACGATCTGTGTATAGTGACAGGTAT	AGG	3
1633	DCK	NM_000788.2	NC_000004.12	71022390	sense	ACAATGTCTCAGAAAAATGG	ACTTACAATGTCTCAGAAAAATGGTGGGAA	TGG	3
1633	DCK	NM_000788.2	NC_000004.12	71022464	antisense	AGCTCTTATTCGACTGAGAC	GCTGAGCTCTTATTCGACTGAGACAGGCAT	AGG	3
1633	DCK	NM_000788.2	NC_000004.12	71023626	sense	AGTGGACAATTTATCAAGAC	ACAGAGTGGACAATTTATCAAGACTGGCAT	TGG	4
1716	DGUOK	NM_080916.2	NC_000002.12	73950587	antisense	ATTCTTTGCAAAGATATACC	AAAGATTCTTTGCAAAGATATACCTGGTTG	TGG	4
1716	DGUOK	NM_080916.2	NC_000002.12	73946820	antisense	GCTCCAGCTGTACTTTCAGG	AAGGGCTCCAGCTGTACTTTCAGGCGGCTC	CGG	3
1716	DGUOK	NM_080916.2	NC_000002.12	73946726	antisense	TCCAAGACTTTGGGCAGTGC	AGTTTCCAAGACTTTGGGCAGTGCAGGCCT	AGG	3
1716	DGUOK	NM_080916.2	NC_000002.12	73946776	sense	TGTACCGGGAGCCAGCACGA	ATGATGTACCGGGAGCCAGCACGATGGTCC	TGG	3
1739	DLG1	NM_004087.2	NC_000003.12	197115982	sense	ATTTCCTTTATCTTAGCCGG	ATTTATTTCCTTTATCTTAGCCGGAGGACC	AGG	14
1739	DLG1	NM_004087.2	NC_000003.12	197194557	antisense	GGGGAAATATGCTCTTGAGG	TTGTGGGGAAATATGCTCTTGAGGAGGTGT	AGG	5
1739	DLG1	NM_004087.2	NC_000003.12	197296347	sense	TCTTTCAGGCTTTAATAGGT	AACCTCTTTCAGGCTTTAATAGGTGGGAAT	GGG	3
1739	DLG1	NM_004087.2	NC_000003.12	197090962	sense	TGAATAGTAGTATTAGTTCA	ATGATGAATAGTAGTATTAGTTCAGGGTCA	GGG	16
1741	DLG3	NM_001166278.1	NC_000023.11	70499225	antisense	AGATCAGGTCATCATTGACT	TCGGAGATCAGGTCATCATTGACTCGGTCC	CGG	8
1741	DLG3	NM_001166278.1	NC_000023.11	70492213	sense	ATGCCTCTGATGATGAGTGG	ATTAATGCCTCTGATGATGAGTGGTGGCAG	TGG	3
1741	DLG3	NM_001166278.1	NC_000023.11	70493467	sense	GGCCCAGGAGAGCAGCATAC	ACATGGCCCAGGAGAGCAGCATACAGGAAC	AGG	5
1741	DLG3	NM_001166278.1	NC_000023.11	70492279	sense	GTGTGATCCCCAGTAAGAAG	ATCGGTGTGATCCCCAGTAAGAAGAGGTGA	AGG	3
1760	DMPK	NM_001288764.1	NC_000019.10	45778622	sense	CTGGTCATGGAGTATTACGT	GTACCTGGTCATGGAGTATTACGTGGGCGG	GGG	6
1760	DMPK	NM_001288764.1	NC_000019.10	45779347	sense	GCAGGTGTCGTGCTTCCGTG	CCCTGCAGGTGTCGTGCTTCCGTGAGGAGA	AGG	5
1760	DMPK	NM_001288764.1	NC_000019.10	45782198	sense	GTGGCCGACTTCTTGCAGTG	GTACGTGGCCGACTTCTTGCAGTGGGGTGA	GGG	1
1760	DMPK	NM_001288764.1	NC_000019.10	45778516	sense	TGGCCATAGACTCGGTGCAC	GTCATGGCCATAGACTCGGTGCACCGGCTT	CGG	6
1841	DTYMK	NM_001165031.1	NC_000002.12	241680279	sense	CCAGGGCGTGACCCTCGTCG	TGAGCCAGGGCGTGACCCTCGTCGTGGACA	TGG	3
1841	DTYMK	NM_001165031.1	NC_000002.12	241678574	sense	CCTGTTCCTCCAGTTACAGC	TGGTCCTGTTCCTCCAGTTACAGCTGGCGG	TGG	4
1841	DTYMK	NM_001165031.1	NC_000002.12	241685865	sense	CTAGAAAGATCAACTGAAAT	TTTTCTAGAAAGATCAACTGAAATCGGCAA	CGG	2
1841	DTYMK	NM_001165031.1	NC_000002.12	241680279	antisense	TGCGTATCTGTCCACGACGA	AAAATGCGTATCTGTCCACGACGAGGGTCA	GGG	3
1859	DYRK1A	NM_001396.3	NC_000021.9	37478296	sense	AACATACAAGCATATTAATG	TCAAAACATACAAGCATATTAATGAGGTAA	AGG	3
1859	DYRK1A	NM_001396.3	NC_000021.9	37505411	antisense	AATCAAGCATCCTTAAAATG	TCATAATCAAGCATCCTTAAAATGAGGTCT	AGG	9
1859	DYRK1A	NM_001396.3	NC_000021.9	37490407	antisense	TCTTGATTGCACTGCGTTTG	ACTATCTTGATTGCACTGCGTTTGGGGTTA	GGG	6
1859	DYRK1A	NM_001396.3	NC_000021.9	37486486	sense	TGTAAAGGCATATGATCGTG	AGGTTGTAAAGGCATATGATCGTGTGGAGC	TGG	5
1956	EGFR	NM_005228.3	NC_000007.14	55174804	sense	AACATCTCCGAAAGCCAACA	AAGCAACATCTCCGAAAGCCAACAAGGAAA	AGG	19
1956	EGFR	NM_005228.3	NC_000007.14	55143337	antisense	CCACTGTGTTGAGGGCAATG	CGCTCCACTGTGTTGAGGGCAATGAGGACA	AGG	3
1956	EGFR	NM_005228.3	NC_000007.14	55146711	sense	CTTTCTCAGCAACATGTCGA	GTGACTTTCTCAGCAACATGTCGATGGACT	TGG	4
1956	EGFR	NM_005228.3	NC_000007.14	55157733	sense	GAGAACCTAGAAATCATACG	CTTTGAGAACCTAGAAATCATACGCGGCAG	CGG	11
1969	EPHA2	NM_004431.3	NC_000001.11	16148711	sense	ACGCCACGTGAAGCTGAACG	AGGCACGCCACGTGAAGCTGAACGTGGAGG	TGG	3
1969	EPHA2	NM_004431.3	NC_000001.11	16138279	antisense	CTGCAAGACTCACGTGTGCA	CCCACTGCAAGACTCACGTGTGCAAGGCAT	AGG	4
1969	EPHA2	NM_004431.3	NC_000001.11	16148459	sense	GCCCCGTATGCACTGTGCAG	AAGAGCCCCGTATGCACTGTGCAGTGGATG	TGG	3
1969	EPHA2	NM_004431.3	NC_000001.11	16148872	antisense	TGCAGGAGCTGGCGCCACCA	TCCTTGCAGGAGCTGGCGCCACCAGGGAAG	GGG	3
2011	MARK2	NM_004954.4	NC_000011.10	63901065	sense	CCTGGGCTACAAGAGCTCCG	TGCTCCTGGGCTACAAGAGCTCCGAGGTGT	AGG	11
2011	MARK2	NM_004954.4	NC_000011.10	63895630	antisense	GCCATGTGCTTACTTTCTGG	AGGTGCCATGTGCTTACTTTCTGGAGGCTG	AGG	3
2011	MARK2	NM_004954.4	NC_000011.10	63895254	antisense	GGAGCCGGTAGTTTCCAATG	TTGAGGAGCCGGTAGTTTCCAATGTGGGGC	TGG	2
2011	MARK2	NM_004954.4	NC_000011.10	63900597	antisense	TGGACATGTAGAATGGAATA	TCCGTGGACATGTAGAATGGAATACGGTAT	CGG	9
2041	EPHA1	NM_005232.4	NC_000007.14	143398836	sense	AGGATGTCAGATACAGTGTG	CGCCAGGATGTCAGATACAGTGTGAGGTGT	AGG	6
2041	EPHA1	NM_005232.4	NC_000007.14	143399821	antisense	CCACTTCCACCAACCCAGCG	CCCGCCACTTCCACCAACCCAGCGGGGCCA	GGG	4
2041	EPHA1	NM_005232.4	NC_000007.14	143400007	antisense	GCTTCACGGAGCCAGACACA	TTCAGCTTCACGGAGCCAGACACAAGGTCT	AGG	4
2041	EPHA1	NM_005232.4	NC_000007.14	143399370	antisense	TGGGGGCACGTGAGACAATG	CTGCTGGGGGCACGTGAGACAATGGGGTGT	GGG	5
2042	EPHA3	NM_005233.5	NC_000003.12	89209899	sense	ATGAACATTACACACCCATC	GTGGATGAACATTACACACCCATCAGGACT	AGG	3
2042	EPHA3	NM_005233.5	NC_000003.12	89408089	sense	GTGGCTATAAGTCAAAACAT	TTCTGTGGCTATAAGTCAAAACATGGGGCA	GGG	9
2042	EPHA3	NM_005233.5	NC_000003.12	89399455	antisense	TAGTTTCAAACTCAAACTTG	GGACTAGTTTCAAACTCAAACTTGCGGCTG	CGG	7
2042	EPHA3	NM_005233.5	NC_000003.12	89342022	sense	TGAGATTGATGCCGTTAATG	CCTTTGAGATTGATGCCGTTAATGGGGTGT	GGG	5
2043	EPHA4	NM_004438.4	NC_000002.12	221482609	sense	AGTAGCCCTCAGAATACAGG	ATGGAGTAGCCCTCAGAATACAGGTGGCCG	TGG	5
2043	EPHA4	NM_004438.4	NC_000002.12	221564212	sense	ATAGTCTTCCGGGCGTCATG	TGCAATAGTCTTCCGGGCGTCATGGGGACT	GGG	3
2043	EPHA4	NM_004438.4	NC_000002.12	221564020	sense	TAGGGCCATTAAGCAAAAAG	GATGTAGGGCCATTAAGCAAAAAGGGGTTT	GGG	3
2043	EPHA4	NM_004438.4	NC_000002.12	221457917	sense	TGGCTTGGCTGGAACCAGAT	GCACTGGCTTGGCTGGAACCAGATCGGCCC	CGG	6
2044	EPHA5	NM_001281765.1	NC_000004.12	65490382	sense	AATGTAACCACAAATCAAGC	TGTAAATGTAACCACAAATCAAGCAGGTAA	AGG	5
2044	EPHA5	NM_001281765.1	NC_000004.12	65414392	sense	AGAGACAACTATTACTGCAG	CTAAAGAGACAACTATTACTGCAGAGGGCT	AGG	7
2044	EPHA5	NM_001281765.1	NC_000004.12	65643402	sense	TGGATTCACGCACTGTCATG	TTATTGGATTCACGCACTGTCATGGGGGAC	GGG	2
2044	EPHA5	NM_001281765.1	NC_000004.12	65601962	sense	TGTTATGAAACTGAATACAG	ACCGTGTTATGAAACTGAATACAGAGGTCA	AGG	3
2045	EPHA7	NM_001288629.1	NC_000006.12	93410828	sense	AAAGATGAAGCTTAACACTG	AAAGAAAGATGAAGCTTAACACTGAGGTGA	AGG	3
2045	EPHA7	NM_001288629.1	NC_000006.12	93410643	sense	CCTCTTTAGTCGAGGTTCGA	TTTTCCTCTTTAGTCGAGGTTCGAGGGACA	GGG	3
2045	EPHA7	NM_001288629.1	NC_000006.12	93269497	sense	GCTACACTAGAGGAAGCTAC	TGTTGCTACACTAGAGGAAGCTACAGGTAA	AGG	7
2045	EPHA7	NM_001288629.1	NC_000006.12	93410978	sense	TGGAGTACTGGGAACTTGCA	TTCCTGGAGTACTGGGAACTTGCAAGGAAA	AGG	3
2046	EPHA8	NM_020526.3	NC_000001.11	22589019	antisense	CGCTCCCACATGCCTCGCAG	GTGCCGCTCCCACATGCCTCGCAGCGGCTC	CGG	5
2046	EPHA8	NM_020526.3	NC_000001.11	22576713	sense	CTTCTCGGAGGCAGTGACGG	CTGCCTTCTCGGAGGCAGTGACGGGGGCCG	GGG	3
2046	EPHA8	NM_020526.3	NC_000001.11	22586592	antisense	GGGCTGCACGGTAGTAGCTG	TCCAGGGCTGCACGGTAGTAGCTGAGGTCA	AGG	4
2046	EPHA8	NM_020526.3	NC_000001.11	22593355	sense	TGGTGGTGATCCGTCAAGAG	CAGGTGGTGGTGATCCGTCAAGAGCGGGCG	CGG	6
2047	EPHB1	NM_004441.4	NC_000003.12	134951910	sense	ACATCTCTGGTGATTGCTCG	GAGCACATCTCTGGTGATTGCTCGGGGCAC	GGG	3
2047	EPHB1	NM_004441.4	NC_000003.12	135132958	antisense	CCTGGATGTCAAAGGTGTAG	ATGGCCTGGATGTCAAAGGTGTAGGGGGTG	GGG	5
2047	EPHB1	NM_004441.4	NC_000003.12	134951731	sense	TGAAGGTAAACACAGAAGTC	CTGATGAAGGTAAACACAGAAGTCAGGAGC	AGG	3
2047	EPHB1	NM_004441.4	NC_000003.12	135179894	antisense	TGGGATCCTCGTAAGTGAAG	TCGTTGGGATCCTCGTAAGTGAAGGGGTCA	GGG	10
2048	EPHB2	NM_004442.6	NC_000001.11	22893012	sense	GCAGGTTACGGGCGCTACAG	CGTGGCAGGTTACGGGCGCTACAGCGGCAA	CGG	7
2048	EPHB2	NM_004442.6	NC_000001.11	22882398	sense	GCATCAGGTGAGCCGCACCG	TCATGCATCAGGTGAGCCGCACCGTGGACA	TGG	6
2048	EPHB2	NM_004442.6	NC_000001.11	22863066	sense	GGACTTTCAAGGCCAACCAA	TCTGGGACTTTCAAGGCCAACCAAGGGGAT	GGG	4
2048	EPHB2	NM_004442.6	NC_000001.11	22864928	antisense	GGTCCACTCCAGCATGAGGG	GAGGGGTCCACTCCAGCATGAGGGAGGTCT	AGG	5
2049	EPHB3	NM_004443.3	NC_000003.12	184577463	sense	CGAGATGAAGTACTTTGAGA	ACTACGAGATGAAGTACTTTGAGAAGGTCA	AGG	6
2049	EPHB3	NM_004443.3	NC_000003.12	184579579	sense	CGTGTCCTGCGTCAAGATCG	TCGACGTGTCCTGCGTCAAGATCGAGGAGG	AGG	10
2049	EPHB3	NM_004443.3	NC_000003.12	184573021	antisense	GCCAGGAGCAATGACCAGCG	AGGTGCCAGGAGCAATGACCAGCGAGGTGG	AGG	3
2049	EPHB3	NM_004443.3	NC_000003.12	184572782	antisense	TGGTGTCCACTTTCACGTAG	GCAATGGTGTCCACTTTCACGTAGGGGTTC	GGG	3
2050	EPHB4	NM_004444.4	NC_000007.14	100813113	sense	CTCCTACGTCAAGATTGAAG	ATGTCTCCTACGTCAAGATTGAAGAGGTGA	AGG	11
2050	EPHB4	NM_004444.4	NC_000007.14	100822412	sense	GCCCGTGGCCGGTAGCTGCG	TTGTGCCCGTGGCCGGTAGCTGCGTGGTGG	TGG	4
2050	EPHB4	NM_004444.4	NC_000007.14	100813919	antisense	GGTGTCAGAGCCCTTACCTG	TCTGGGTGTCAGAGCCCTTACCTGAGGCAG	AGG	9
2050	EPHB4	NM_004444.4	NC_000007.14	100819757	sense	TGCCGGGAGTGCCGACCCGG	CCGCTGCCGGGAGTGCCGACCCGGAGGCTC	AGG	6
2051	EPHB6	NM_004445.5	NC_000007.14	142864663	sense	CCCCAGGCTGCACTGCAACG	GCCCCCCCAGGCTGCACTGCAACGGGGAGG	GGG	4
2051	EPHB6	NM_004445.5	NC_000007.14	142864027	sense	GACCTTTGAGGCATGTCATG	CTCGGACCTTTGAGGCATGTCATGTGGCAG	TGG	4
2051	EPHB6	NM_004445.5	NC_000007.14	142865613	sense	GGCCAGTTCCGACCCACCAG	ACCGGGCCAGTTCCGACCCACCAGAGGCCC	AGG	5
2051	EPHB6	NM_004445.5	NC_000007.14	142868003	sense	TTGTTCCTCAGGAAGCGGCG	CGTTTTGTTCCTCAGGAAGCGGCGTGGGAC	TGG	10
2064	ERBB2	NM_004448.3	NC_000017.11	39715935	sense	AACCGGCCAGAGGACGAGTG	TGCCAACCGGCCAGAGGACGAGTGTGGTAA	TGG	12
2064	ERBB2	NM_004448.3	NC_000017.11	39717345	antisense	AGGGTCCTTATAGTGGGCAC	AGGGAGGGTCCTTATAGTGGGCACAGGCCA	AGG	15
2064	ERBB2	NM_004448.3	NC_000017.11	39709823	antisense	CCTTACACATCGGAGAACAG	GAGCCCTTACACATCGGAGAACAGGGGTGG	GGG	5
2064	ERBB2	NM_004448.3	NC_000017.11	39724736	sense	TCCCCAGGAAGCATACGTGA	CTTGTCCCCAGGAAGCATACGTGATGGCTG	TGG	20
2065	ERBB3	NM_001982.3	NC_000012.12	56087821	antisense	AAGCAGTGACCATTACACTG	CCCAAAGCAGTGACCATTACACTGAGGAGC	AGG	6
2065	ERBB3	NM_001982.3	NC_000012.12	56088134	sense	CACACCAAGTATCAGTATGG	TCCCCACACCAAGTATCAGTATGGAGGAGT	AGG	7
2065	ERBB3	NM_001982.3	NC_000012.12	56093421	sense	CCCTGAAGGAAATTAGTGCT	CGATCCCTGAAGGAAATTAGTGCTGGGCGT	GGG	12
2065	ERBB3	NM_001982.3	NC_000012.12	56088866	antisense	GCAGGATCTCTAACCCATTG	GAAGGCAGGATCTCTAACCCATTGAGGCCG	AGG	9
2066	ERBB4	NM_005235.2	NC_000002.12	211750689	antisense	AACGGCCAGTACAGGACTTA	CAGCAACGGCCAGTACAGGACTTATGGCAA	TGG	5
2066	ERBB4	NM_005235.2	NC_000002.12	211947536	sense	AGAATTTACGCATTATTCGT	CTGGAGAATTTACGCATTATTCGTGGGACA	GGG	3
2066	ERBB4	NM_005235.2	NC_000002.12	211722459	antisense	ATTGTGCTCCAGTTGAAAGG	TGAAATTGTGCTCCAGTTGAAAGGTGGTTG	TGG	7
2066	ERBB4	NM_005235.2	NC_000002.12	211619234	antisense	TTAAGAATCTTAATAGCCAC	CTCATTAAGAATCTTAATAGCCACAGGAAT	AGG	19
2081	ERN1	NM_001433.3	NC_000017.11	64075180	antisense	AGGAACTCTTACCCATGTAG	AGACAGGAACTCTTACCCATGTAGAGGATT	AGG	5
2081	ERN1	NM_001433.3	NC_000017.11	64080785	sense	CCTGCAGGTCCCAACACATG	CAGTCCTGCAGGTCCCAACACATGTGGAAG	TGG	3
2081	ERN1	NM_001433.3	NC_000017.11	64057802	antisense	GAATTGTTGAGCTTTACCAG	AGGGGAATTGTTGAGCTTTACCAGGGGATA	GGG	12
2081	ERN1	NM_001433.3	NC_000017.11	64066777	sense	GATGCACATCAATGTCGCTG	AGGTGATGCACATCAATGTCGCTGTGGAGA	TGG	8
2185	PTK2B	NM_173174.2	NC_000008.11	27434122	antisense	ACTCACAGCATGGGGATCTG	TTGTACTCACAGCATGGGGATCTGGGGCAG	GGG	17
2185	PTK2B	NM_173174.2	NC_000008.11	27439331	antisense	CTGGGGACATCCATTTGATG	GACTCTGGGGACATCCATTTGATGGGGAGA	GGG	25
2185	PTK2B	NM_173174.2	NC_000008.11	27437799	sense	GCGGAACAAGAACTCCCTGA	TGGAGCGGAACAAGAACTCCCTGAAGGTGC	AGG	23
2185	PTK2B	NM_173174.2	NC_000008.11	27431468	sense	GCTGACTAGTCAGGACGCAA	GCCAGCTGACTAGTCAGGACGCAAAGGTAG	AGG	14
2241	FER	NM_005246.2	NC_000005.10	108832904	sense	CAGGTGAAGAAAAGTTACAT	GCAGCAGGTGAAGAAAAGTTACATAGGTGT	AGG	4
2241	FER	NM_005246.2	NC_000005.10	108954788	antisense	CTATTCTGGGAATTGCACCA	GCTTCTATTCTGGGAATTGCACCATGGTAC	TGG	12
2241	FER	NM_005246.2	NC_000005.10	108897682	sense	GCTTCTGCTAAGCCAAAAAC	TTGTGCTTCTGCTAAGCCAAAAACAGGCAC	AGG	10
2241	FER	NM_005246.2	NC_000005.10	108883407	sense	TTCTAGGTTGAAAACGTTAG	TTTATTCTAGGTTGAAAACGTTAGCGGAAG	CGG	9
2242	FES	NM_002005.3	NC_000015.10	90889889	sense	CCACCGAGATGGTGTTCAGG	GTGGCCACCGAGATGGTGTTCAGGCGGCAG	CGG	8
2242	FES	NM_002005.3	NC_000015.10	90890202	sense	GGAGTTGCTGCAGACCAAGC	AGCAGGAGTTGCTGCAGACCAAGCTGGAGC	TGG	9
2242	FES	NM_002005.3	NC_000015.10	90890457	antisense	GGCGGAAGATTCCTGAGATG	TTGGGGCGGAAGATTCCTGAGATGTGGCTC	TGG	10
2242	FES	NM_002005.3	NC_000015.10	90887349	sense	GTCACTGCAGGACCTGCACG	TGCGGTCACTGCAGGACCTGCACGAGGAGA	AGG	5
2260	FGFR1	NM_023110.2	NC_000008.11	38429878	sense	ACCTGCTGCAGCTTCGCTGT	GGTGACCTGCTGCAGCTTCGCTGTCGGCTG	CGG	3
2260	FGFR1	NM_023110.2	NC_000008.11	38418343	sense	CAGTGCATCCATGAACTCTG	ACTCCAGTGCATCCATGAACTCTGGGGTTC	GGG	10
2260	FGFR1	NM_023110.2	NC_000008.11	38426197	antisense	GGTGTAGTTGCCCTTGTCAG	TGCAGGTGTAGTTGCCCTTGTCAGAGGGCA	AGG	6
2260	FGFR1	NM_023110.2	NC_000008.11	38429748	antisense	GGTTACGCAAGCATAGAGGC	TGCTGGTTACGCAAGCATAGAGGCCGGAGT	CGG	3
2261	FGFR3	NM_000142.4	NC_000004.12	1804388	antisense	AGAAGCCCACCCCGTAGCTG	AGGAAGAAGCCCACCCCGTAGCTGAGGATG	AGG	9
2261	FGFR3	NM_000142.4	NC_000004.12	1802012	antisense	CACCTTGAGCACGGTAACGT	GGCCCACCTTGAGCACGGTAACGTAGGGTG	AGG	7
2261	FGFR3	NM_000142.4	NC_000004.12	1801376	antisense	CTCGGGCCGTGTCCAGTAAG	TCCGCTCGGGCCGTGTCCAGTAAGGGGCCC	GGG	5
2261	FGFR3	NM_000142.4	NC_000004.12	1805580	sense	TGCCACTGACAAGGACCTGT	ACGATGCCACTGACAAGGACCTGTCGGACC	CGG	12
2263	FGFR2	NM_022970.3	NC_000010.11	121538667	sense	AAGTGTGGTCCCATCTGACA	TGGAAAGTGTGGTCCCATCTGACAAGGGAA	AGG	6
2263	FGFR2	NM_022970.3	NC_000010.11	121551425	sense	ACACAGAAAAGATGGAAAAG	ACCAACACAGAAAAGATGGAAAAGCGGCTC	CGG	5
2263	FGFR2	NM_022970.3	NC_000010.11	121503833	antisense	GTCCTCTGGAAGTTCATACT	TTGGGTCCTCTGGAAGTTCATACTCGGAGA	CGG	10
2263	FGFR2	NM_022970.3	NC_000010.11	121498581	antisense	TCTCTGACACCAGATCAGAA	TCCATCTCTGACACCAGATCAGAAAGGTCT	AGG	12
2264	FGFR4	NM_002011.4	NC_000005.10	177091053	antisense	CCTGTCCATCCTTAAGCCAG	AAGGCCTGTCCATCCTTAAGCCAGCGGATG	CGG	5
2264	FGFR4	NM_002011.4	NC_000005.10	177093201	sense	GGACATCATCCTGTACGCGT	ATACGGACATCATCCTGTACGCGTCGGGCT	CGG	9
2264	FGFR4	NM_002011.4	NC_000005.10	177095342	sense	TACAGACAACGCCTCTGACA	CCCTTACAGACAACGCCTCTGACAAGGACC	AGG	12
2264	FGFR4	NM_002011.4	NC_000005.10	177091768	sense	TGCCTGGTAGAGAACGCTGT	CACCTGCCTGGTAGAGAACGCTGTGGGCAG	GGG	6
2268	FGR	NM_005248.2	NC_000001.11	27617194	sense	AAAGCGAGACCACCAAAGGT	CGGGAAAGCGAGACCACCAAAGGTAGGGGT	AGG	6
2268	FGR	NM_005248.2	NC_000001.11	27623127	antisense	GTCATACAGGGCAATGAACA	CATAGTCATACAGGGCAATGAACAGGGTCA	GGG	4
2268	FGR	NM_005248.2	NC_000001.11	27615593	sense	GTGGAACGGCAGCACTAAGG	GCACGTGGAACGGCAGCACTAAGGTGGCGG	TGG	9
2268	FGR	NM_005248.2	NC_000001.11	27615804	antisense	TGCGGCTTCATGATGGTGCA	CGTCTGCGGCTTCATGATGGTGCAGGGCGC	GGG	8
2321	FLT1	NM_002019.4	NC_000013.11	28345504	sense	CACTCTAACATGCACCTGTG	TGATCACTCTAACATGCACCTGTGTGGCTG	TGG	16
2321	FLT1	NM_002019.4	NC_000013.11	28433880	antisense	GAGTGGTAGCAGTACAATTG	AAGGGAGTGGTAGCAGTACAATTGAGGACA	AGG	6
2321	FLT1	NM_002019.4	NC_000013.11	28438260	antisense	TTAGGTGACGTAACCCGGCA	GATGTTAGGTGACGTAACCCGGCAGGGAAT	GGG	4
2321	FLT1	NM_002019.4	NC_000013.11	28390062	sense	TTGGAAAAAATGCCGACGGA	TAACTTGGAAAAAATGCCGACGGAAGGAGA	AGG	13
2322	FLT3	NM_004119.2	NC_000013.11	28034115	sense	ATATGAATATGATCTCAAAT	GAGAATATGAATATGATCTCAAATGGGAGT	GGG	14
2322	FLT3	NM_004119.2	NC_000013.11	28036020	sense	TCAAGTGCTCGCAGAAGCAT	AACCTCAAGTGCTCGCAGAAGCATCGGCAA	CGG	11
2322	FLT3	NM_004119.2	NC_000013.11	28035557	antisense	TGTATGCACAGCACTTGACC	GAATTGTATGCACAGCACTTGACCAGGAAC	AGG	12
2322	FLT3	NM_004119.2	NC_000013.11	28061888	antisense	TTTGTAAATCAAAATGTGGC	CTGTTTTGTAAATCAAAATGTGGCTGGCAA	TGG	3
2324	FLT4	NM_182925.4	NC_000005.10	180620189	sense	AGTGGGAATTCCCCCGAGAG	AGCCAGTGGGAATTCCCCCGAGAGCGGCTG	CGG	17
2324	FLT4	NM_182925.4	NC_000005.10	180621554	sense	CTGCCACAAGAAGTACCTGT	AGCACTGCCACAAGAAGTACCTGTCGGTGC	CGG	13
2324	FLT4	NM_182925.4	NC_000005.10	180629752	sense	GGTCCTGAACTGCACCGTGT	AGCTGGTCCTGAACTGCACCGTGTGGGCTG	GGG	6
2324	FLT4	NM_182925.4	NC_000005.10	180620917	sense	TGCAGCGTGTGCAACGCCAA	TCTGTGCAGCGTGTGCAACGCCAAGGGCTG	GGG	15
2395	FXN	NM_000144.4	NC_000009.12	69053218	antisense	ACGTGTATGGCTTGTCTGCA	TCAAACGTGTATGGCTTGTCTGCAAGGTCT	AGG	3
2395	FXN	NM_000144.4	NC_000009.12	69053172	sense	CACCTATGAAAGACTAGCAG	AGACCACCTATGAAAGACTAGCAGAGGAAA	AGG	3
2395	FXN	NM_000144.4	NC_000009.12	69035821	antisense	CTGGGCTGGGTGACGCCAGG	TGGGCTGGGCTGGGTGACGCCAGGAGGCCG	AGG	1
2395	FXN	NM_000144.4	NC_000009.12	69035877	sense	GGTCCCGCGGCCGGCAGAGT	CCCGGGTCCCGCGGCCGGCAGAGTTGGCCC	TGG	1
2444	FRK	NM_002031.2	NC_000006.12	115956535	antisense	AAGTGCAAACAGCATAAAGC	TCTAAAGTGCAAACAGCATAAAGCTGGATA	TGG	5
2444	FRK	NM_002031.2	NC_000006.12	116060086	sense	AGTTCTGGACACTTTGCATG	TTCAAGTTCTGGACACTTTGCATGAGGGCT	AGG	1
2444	FRK	NM_002031.2	NC_000006.12	116060219	sense	CAACCGTGATTGAAAATCCA	AAGTCAACCGTGATTGAAAATCCAGGGGCC	GGG	1
2444	FRK	NM_002031.2	NC_000006.12	115944422	sense	TCTTATTACTTAGATGACAC	TTTCTCTTATTACTTAGATGACACTGGATC	TGG	6
2475	MTOR	NM_004958.3	NC_000001.11	11167477	antisense	CATGGCATATTCTAACACTC	GTTTCATGGCATATTCTAACACTCCGGCCG	CGG	29
2475	MTOR	NM_004958.3	NC_000001.11	11243164	antisense	CGGATGATGTCCAGCACGCG	CGCTCGGATGATGTCCAGCACGCGAGGCAA	AGG	9
2475	MTOR	NM_004958.3	NC_000001.11	11139643	sense	GGGCTGCCAGCGTATCGTAG	TCCAGGGCTGCCAGCGTATCGTAGAGGACT	AGG	35
2475	MTOR	NM_004958.3	NC_000001.11	11234162	antisense	TCAGAATAGGCTCCATGTAG	ACCTTCAGAATAGGCTCCATGTAGGGGCGG	GGG	14
2534	FYN	NM_002037.5	NC_000006.12	111707960	antisense	ACTGGAGCCACATAATTGCT	GTCAACTGGAGCCACATAATTGCTGGGAAT	GGG	6
2534	FYN	NM_002037.5	NC_000006.12	111700162	antisense	ATCAACTGCAGGGATTCTCG	CTTGATCAACTGCAGGGATTCTCGAGGGAT	AGG	9
2534	FYN	NM_002037.5	NC_000006.12	111696282	sense	GTCACCGAGTATATGAACAA	CATCGTCACCGAGTATATGAACAAAGGTTG	AGG	10
2534	FYN	NM_002037.5	NC_000006.12	111719930	antisense	TGGAGGTCACACCGAAGCTG	GGGATGGAGGTCACACCGAAGCTGGGGTAG	GGG	4
2580	GAK	NM_005255.2	NC_000004.12	881962	antisense	CATGCTGAACATGTACACGG	GCTTCATGCTGAACATGTACACGGCGGCCT	CGG	15
2580	GAK	NM_005255.2	NC_000004.12	912779	sense	GAGGCTATTATCCAATGAAG	TACAGAGGCTATTATCCAATGAAGAGGAAA	AGG	3
2580	GAK	NM_005255.2	NC_000004.12	888940	sense	GAGTACGACCAGCCGTATGG	GGCGGAGTACGACCAGCCGTATGGCGGCTT	CGG	11
2580	GAK	NM_005255.2	NC_000004.12	867316	sense	GGGATCCCCGATCTCCAGCG	AAGGGGGATCCCCGATCTCCAGCGAGGGCC	AGG	21
2584	GALK1	NM_000154.1	NC_000017.11	75763347	antisense	CTGCTGGAGGAAGGTGTACG	AGAGCTGCTGGAGGAAGGTGTACGTGGCCA	TGG	3
2584	GALK1	NM_000154.1	NC_000017.11	75764046	antisense	GAGACACCAGCCCATCCTTG	AGGAGAGACACCAGCCCATCCTTGCGGGGG	CGG	2
2584	GALK1	NM_000154.1	NC_000017.11	75765076	sense	GGCCCGGCGAGCCTTCCGGG	CCGAGGCCCGGCGAGCCTTCCGGGAGGAGT	AGG	1
2584	GALK1	NM_000154.1	NC_000017.11	75762731	sense	GGGCAAGGAAAGCCTCCGGG	CGCTGGGCAAGGAAAGCCTCCGGGAGGTAC	AGG	5
2585	GALK2	NM_002044.3	NC_000015.10	49217231	antisense	ACATCTTGTTCTACAGCCAT	TAGCACATCTTGTTCTACAGCCATAGGAAG	AGG	3
2585	GALK2	NM_002044.3	NC_000015.10	49292464	antisense	GACACCTGCAGATCTCCTCA	CCCAGACACCTGCAGATCTCCTCAGGGTTA	GGG	8
2585	GALK2	NM_002044.3	NC_000015.10	49283619	antisense	TCACAAACACTGCTCCACTT	GCAATCACAAACACTGCTCCACTTGGGAGT	GGG	7
2585	GALK2	NM_002044.3	NC_000015.10	49239244	sense	TTTGGTCTTAGTAACCTGAC	ACACTTTGGTCTTAGTAACCTGACTGGAAT	TGG	5
2645	GCK	NM_000162.3	NC_000007.14	44147748	sense	GCATGTGCGTCAATACCGAG	GGCCGCATGTGCGTCAATACCGAGTGGGGC	TGG	7
2645	GCK	NM_000162.3	NC_000007.14	44153433	sense	GGCAGAGTTCCAGCTGCAGG	TCCTGGCAGAGTTCCAGCTGCAGGAGGAGG	AGG	2
2645	GCK	NM_000162.3	NC_000007.14	44150982	antisense	GTCTTCGTGCCTCACAGGAA	CGATGTCTTCGTGCCTCACAGGAAAGGAGA	AGG	4
2645	GCK	NM_000162.3	NC_000007.14	44152299	antisense	TGCCGGTCATGGCGTCCTCG	GCAGTGCCGGTCATGGCGTCCTCGGGGATG	GGG	3
2710	GK	NM_000167.5	NC_000023.11	30665580	sense	AACAAGAGTTCCCAAGAGAA	ATAAAACAAGAGTTCCCAAGAGAAGGGTAT	GGG	2
2710	GK	NM_000167.5	NC_000023.11	30696636	antisense	ACATTTGGAAGAATTTCCAT	CCGGACATTTGGAAGAATTTCCATTGGAAT	TGG	8
2710	GK	NM_000167.5	NC_000023.11	30707594	sense	ACTATGTAATACAGGCCATA	TCTTACTATGTAATACAGGCCATAAGGTTG	AGG	11
2710	GK	NM_000167.5	NC_000023.11	30718568	sense	TAGCTGGTGCTGTTATTCGC	GCTATAGCTGGTGCTGTTATTCGCTGGCTA	TGG	13
2712	GK2	NM_033214.2	NC_000004.12	79407512	antisense	AACTGAAGACATTTGGAAGA	GAAGAACTGAAGACATTTGGAAGAAGGTCC	AGG	1
2712	GK2	NM_033214.2	NC_000004.12	79407782	sense	AACTTCGTCAAGTCTAAGAC	TAGTAACTTCGTCAAGTCTAAGACAGGCCT	AGG	1
2712	GK2	NM_033214.2	NC_000004.12	79407641	sense	CTTATCTGGAGTTTGACAGG	ATGGCTTATCTGGAGTTTGACAGGAGGAGT	AGG	1
2712	GK2	NM_033214.2	NC_000004.12	79407299	antisense	TGTAAGCTACTGTGGTCAAA	AGTTTGTAAGCTACTGTGGTCAAAAGGCCA	AGG	1
2868	GRK4	NM_182982.2	NC_000004.12	2992253	sense	GATGAGGACCGAAGTGATTG	CGATGATGAGGACCGAAGTGATTGTGGACT	TGG	4
2868	GRK4	NM_182982.2	NC_000004.12	3013701	antisense	TCCTGTGGCTCGCACTTGAC	TTTTTCCTGTGGCTCGCACTTGACAGGCGC	AGG	8
2868	GRK4	NM_182982.2	NC_000004.12	2984549	sense	TGGTCGTAGTAAAAAATGGA	AAAGTGGTCGTAGTAAAAAATGGAAGGAGA	AGG	2
2868	GRK4	NM_182982.2	NC_000004.12	3019700	sense	TTGGTGCTCACCATTATGAA	GTGCTTGGTGCTCACCATTATGAATGGAGG	TGG	9
2869	GRK5	NM_005308.2	NC_000010.11	119431506	antisense	ACTGACTGTTGACCTTCTCG	ACAAACTGACTGTTGACCTTCTCGAGGATC	AGG	8
2869	GRK5	NM_005308.2	NC_000010.11	119396768	sense	GACCAAGTACCTCACCCCAA	TTATGACCAAGTACCTCACCCCAAAGGTAA	AGG	4
2869	GRK5	NM_005308.2	NC_000010.11	119425011	sense	TCTGTCCACGAGTACCTGAG	TAGGTCTGTCCACGAGTACCTGAGGGGAGA	GGG	6
2869	GRK5	NM_005308.2	NC_000010.11	119430414	sense	TTCAGGCAGTATCGAGTGCT	CACTTTCAGGCAGTATCGAGTGCTAGGAAA	AGG	7
2870	GRK6	NM_001004106.2	NC_000005.10	177430927	antisense	ACTGGCTGATGTGAGGGAAC	TCGCACTGGCTGATGTGAGGGAACTGGAGC	TGG	2
2870	GRK6	NM_001004106.2	NC_000005.10	177435099	sense	CAGACCATCAAAGGGCGTGT	GGGCCAGACCATCAAAGGGCGTGTGGGCAC	GGG	11
2870	GRK6	NM_001004106.2	NC_000005.10	177433564	antisense	GCAGGCATACATCTTACCTG	TCTTGCAGGCATACATCTTACCTGTGGCCC	TGG	8
2870	GRK6	NM_001004106.2	NC_000005.10	177434103	sense	GGGAGCGCATCGTGTACAGG	CACCGGGAGCGCATCGTGTACAGGTGGGGA	TGG	9
2872	MKNK2	NM_199054.2	NC_000019.10	2046428	sense	ACATCCCGGACGCCAAGAAG	ATTGACATCCCGGACGCCAAGAAGAGGGGC	AGG	4
2872	MKNK2	NM_199054.2	NC_000019.10	2046191	sense	CAGCCAGGAGTACGCCGTCA	TCACCAGCCAGGAGTACGCCGTCAAGGTGG	AGG	5
2872	MKNK2	NM_199054.2	NC_000019.10	2046642	antisense	GGCCAAAGTCAGAGTCTCCG	TGCAGGCCAAAGTCAGAGTCTCCGTGGTCG	TGG	3
2872	MKNK2	NM_199054.2	NC_000019.10	2042845	sense	TGAGCCACATCCACAAGCGC	ATCCTGAGCCACATCCACAAGCGCCGGCAC	CGG	8
2931	GSK3A	NM_019884.2	NC_000019.10	42242392	sense	AGCTCGTTCGCGGAGCCCGG	GACTAGCTCGTTCGCGGAGCCCGGCGGCGG	CGG	1
2931	GSK3A	NM_019884.2	NC_000019.10	42242199	antisense	CGGCCCAGCTTCACCCCGGG	CTCACGGCCCAGCTTCACCCCGGGCGGCGG	CGG	1
2931	GSK3A	NM_019884.2	NC_000019.10	42242309	sense	CGGCGGAAAGGCATCTGTCG	CCGGCGGCGGAAAGGCATCTGTCGGGGCCA	GGG	1
2931	GSK3A	NM_019884.2	NC_000019.10	42240071	sense	CTCCCAAGAAGTGGCTTACA	AGCGCTCCCAAGAAGTGGCTTACACGGACA	CGG	2
2932	GSK3B	NM_002093.3	NC_000003.12	120002199	sense	CAACAGTGGTGGCAACTCCT	GTGACAACAGTGGTGGCAACTCCTGGGCAG	GGG	2
2932	GSK3B	NM_002093.3	NC_000003.12	119905816	sense	GTGTTGGCTGAGCTGTTACT	CTGTGTGTTGGCTGAGCTGTTACTAGGACA	AGG	7
2932	GSK3B	NM_002093.3	NC_000003.12	119923480	sense	TAAACTCTTTCAGAAAGATG	TAAATAAACTCTTTCAGAAAGATGAGGTCT	AGG	4
2932	GSK3B	NM_002093.3	NC_000003.12	120002126	sense	TGGAAATGGATCATTTGGTG	TGATTGGAAATGGATCATTTGGTGTGGTAT	TGG	2
2965	GTF2H1	NM_005316.3	NC_000011.10	18341362	sense	ACAGGGATCGGCTGAATACA	TTTCACAGGGATCGGCTGAATACAGGGTCA	GGG	6
2965	GTF2H1	NM_005316.3	NC_000011.10	18335909	sense	AGCTGCTGCCCAAATTCAAG	CAGCAGCTGCTGCCCAAATTCAAGAGGAAA	AGG	3
2965	GTF2H1	NM_005316.3	NC_000011.10	18347685	sense	ATTTAACCATCACAGTGCCA	AGAGATTTAACCATCACAGTGCCATGGTCC	TGG	8
2965	GTF2H1	NM_005316.3	NC_000011.10	18347915	sense	CTTTCAGCCAGCAGTCAAAA	ACTGCTTTCAGCCAGCAGTCAAAAGGGTAT	GGG	9
2984	GUCY2C	NM_004963.3	NC_000012.12	14679741	sense	CCAGTGATTATTATGTGTGG	TCCTCCAGTGATTATTATGTGTGGTGGTCC	TGG	6
2984	GUCY2C	NM_004963.3	NC_000012.12	14641128	sense	TCGCACAGGAGATCATCCTG	ATCATCGCACAGGAGATCATCCTGCGGAAA	CGG	18
2984	GUCY2C	NM_004963.3	NC_000012.12	14643666	antisense	TGGTAGATTTCAGACGACCA	CAGTTGGTAGATTTCAGACGACCATGGACT	TGG	17
2984	GUCY2C	NM_004963.3	NC_000012.12	14656545	antisense	TTGGTCTCATTGGTCTCCAG	ATGATTGGTCTCATTGGTCTCCAGAGGAAA	AGG	12
2986	GUCY2F	NM_001522.2	NC_000023.11	109465413	sense	ATGCATTCAGCTTTGATTGG	GTGTATGCATTCAGCTTTGATTGGGGGAGA	GGG	3
2986	GUCY2F	NM_001522.2	NC_000023.11	109441464	antisense	GGTAATCTGGAAGCTTACAC	CTGAGGTAATCTGGAAGCTTACACTGGCAC	TGG	7
2986	GUCY2F	NM_001522.2	NC_000023.11	109409115	sense	TGGGTTTCTTCTATGATTCG	TTATTGGGTTTCTTCTATGATTCGGGGATG	GGG	9
2986	GUCY2F	NM_001522.2	NC_000023.11	109475387	sense	TGTCATGAAATATTTCCAGT	TAACTGTCATGAAATATTTCCAGTGGGCTC	GGG	2
2987	GUK1	NM_000858.5	NC_000001.11	228147530	antisense	ACCAGCACGTGCAGTGAAGG	ACACACCAGCACGTGCAGTGAAGGCGGCTG	CGG	6
2987	GUK1	NM_000858.5	NC_000001.11	228145596	sense	AGGCTGCTCCAGGAGCACAG	GAAGAGGCTGCTCCAGGAGCACAGCGGCAT	CGG	3
2987	GUK1	NM_000858.5	NC_000001.11	228147445	antisense	CCACGTCCAGCACACAGATG	AGGTCCACGTCCAGCACACAGATGCGGTTC	CGG	6
2987	GUK1	NM_000858.5	NC_000001.11	228146842	antisense	GGTTACAAAGTAGTAATCTG	CCCTGGTTACAAAGTAGTAATCTGGGGAAG	GGG	5
3000	GUCY2D	NM_000180.3	NC_000017.11	8003233	antisense	AGATGGGGTCGCAAGCCCAG	GAGAAGATGGGGTCGCAAGCCCAGGGGCCC	GGG	2
3000	GUCY2D	NM_000180.3	NC_000017.11	8003422	antisense	CAGGGTTCACCGGACCCACG	GCCGCAGGGTTCACCGGACCCACGAGGCCC	AGG	2
3000	GUCY2D	NM_000180.3	NC_000017.11	8006391	sense	CTTTGGCACCATCTATGACG	CACTCTTTGGCACCATCTATGACGCGGTCT	CGG	4
3000	GUCY2D	NM_000180.3	NC_000017.11	8003652	sense	GGCGGGACGCTCACTGTCCA	TGGAGGCGGGACGCTCACTGTCCACGGCAC	CGG	2
3055	HCK	NM_002110.3	NC_000020.11	32086649	sense	CTACAACAAGCACACCAAGG	CCACCTACAACAAGCACACCAAGGTGGCAG	TGG	9
3055	HCK	NM_002110.3	NC_000020.11	32079851	antisense	CTCGCTATCCCGGATCATGA	TGGTCTCGCTATCCCGGATCATGAAGGAGC	AGG	6
3055	HCK	NM_002110.3	NC_000020.11	32074701	antisense	CTGTCTCCAGAGAGTCAACG	TCCTCTGTCTCCAGAGAGTCAACGCGGGCG	CGG	5
3055	HCK	NM_002110.3	NC_000020.11	32086757	sense	GCTGGTCAAACTTCATGCGG	ACAAGCTGGTCAAACTTCATGCGGTGGTCA	TGG	9
3098	HK1	NM_000188.2	NC_000010.11	69384463	sense	ATTCCTATTGAAATCATGCA	CGCCATTCCTATTGAAATCATGCAGGGCAC	GGG	11
3098	HK1	NM_000188.2	NC_000010.11	69377032	sense	ATTTGAAGGGCGGATCACCC	TCTTATTTGAAGGGCGGATCACCCCGGAGC	CGG	8
3098	HK1	NM_000188.2	NC_000010.11	69359996	sense	GAATGTTCACATGGAGTCCG	ACCAGAATGTTCACATGGAGTCCGAGGTTT	AGG	3
3098	HK1	NM_000188.2	NC_000010.11	69343945	antisense	TGTTGGCAACATCTTGACTG	CGAATGTTGGCAACATCTTGACTGTGGCTG	TGG	2
3099	HK2	NM_000189.4	NC_000002.12	74877317	sense	AAGACATCTCAGACATTGAA	ACCAAAGACATCTCAGACATTGAAGGGTGA	GGG	8
3099	HK2	NM_000189.4	NC_000002.12	74874311	sense	AGAGATGCGCCACATCGACA	TGGAAGAGATGCGCCACATCGACATGGTGG	TGG	7
3099	HK2	NM_000189.4	NC_000002.12	74872415	sense	CCACCAGACTAAACTAGACG	CCTGCCACCAGACTAAACTAGACGAGGTAA	AGG	4
3099	HK2	NM_000189.4	NC_000002.12	74854393	antisense	TGCTGCAGTAGGGTGAGTGG	TCACTGCTGCAGTAGGGTGAGTGGTGGCTC	TGG	2
3101	HK3	NM_002115.2	NC_000005.10	176888838	sense	ATGATCGGAGGCCTGTACCT	GAAGATGATCGGAGGCCTGTACCTGGGTGA	GGG	9
3101	HK3	NM_002115.2	NC_000005.10	176888346	sense	CCGGAGGCCGAGTGTGTGAG	GCCACCGGAGGCCGAGTGTGTGAGCGGCAC	CGG	10
3101	HK3	NM_002115.2	NC_000005.10	176887227	sense	CTACTCCATTCCCGAGACTG	AGATCTACTCCATTCCCGAGACTGTGGCCC	TGG	12
3101	HK3	NM_002115.2	NC_000005.10	176889504	sense	GCAGTGCTGGACGAAGACCG	TGTGGCAGTGCTGGACGAAGACCGGGGCCG	GGG	8
3364	HUS1	NM_004507.3	NC_000007.14	47975648	sense	GAAGACTATGAAGAGTGTTG	TCTTGAAGACTATGAAGAGTGTTGTGGAAA	TGG	5
3364	HUS1	NM_004507.3	NC_000007.14	47976812	antisense	GGATGTCATGGGTCACAATG	ATGGGGATGTCATGGGTCACAATGCGGCTA	CGG	4
3364	HUS1	NM_004507.3	NC_000007.14	47978437	sense	TAAACACTTTCCCTGCCTCA	CTAATAAACACTTTCCCTGCCTCACGGTCT	CGG	3
3364	HUS1	NM_004507.3	NC_000007.14	47978568	sense	TTCAACGAATTTCAAATGGA	CTTCTTCAACGAATTTCAAATGGAGGGTGT	GGG	3
3480	IGF1R	NM_000875.4	NC_000015.10	98924008	sense	AAAATACGGATCACAAGTTG	AAATAAAATACGGATCACAAGTTGAGGTAG	AGG	12
3480	IGF1R	NM_000875.4	NC_000015.10	98916748	sense	AACCCCAAGACTGAGGTGTG	AGAGAACCCCAAGACTGAGGTGTGTGGTGG	TGG	10
3480	IGF1R	NM_000875.4	NC_000015.10	98891564	sense	CCGAGAGCAGCGACTCCGAG	AGCGCCGAGAGCAGCGACTCCGAGGGGTTT	GGG	3
3480	IGF1R	NM_000875.4	NC_000015.10	98896899	sense	TGCTCATTAACATCCGACGG	AATTTGCTCATTAACATCCGACGGGGGAGT	GGG	4
3551	IKBKB	NM_001556.2	NC_000008.11	42288687	antisense	ACCACCGCTCTCGGTTCCGG	AGGCACCACCGCTCTCGGTTCCGGGGGCTG	GGG	3
3551	IKBKB	NM_001556.2	NC_000008.11	42319285	antisense	AGAGGCAGCTGTTGTTTCGG	TTGGAGAGGCAGCTGTTGTTTCGGAGGAGA	AGG	14
3551	IKBKB	NM_001556.2	NC_000008.11	42306374	sense	TATTGACCTAGGATATGCCA	AAATTATTGACCTAGGATATGCCAAGGAGC	AGG	7
3551	IKBKB	NM_001556.2	NC_000008.11	42316232	sense	TGGCTGAGCGACTGGAGAAG	GTCCTGGCTGAGCGACTGGAGAAGTGGCTG	TGG	10
3611	ILK	NM_001014794.2	NC_000011.10	6609147	sense	AAGCTCAACGAGAATCACTC	GACGAAGCTCAACGAGAATCACTCTGGAGA	TGG	7
3611	ILK	NM_001014794.2	NC_000011.10	6608749	sense	CAAGTATGGAGAGATGCCTG	GTAACAAGTATGGAGAGATGCCTGTGGACA	TGG	5
3611	ILK	NM_001014794.2	NC_000011.10	6609375	sense	CTGGAGTACAAGGAAGAGCA	GAGACTGGAGTACAAGGAAGAGCAGGGACT	GGG	8
3611	ILK	NM_001014794.2	NC_000011.10	6608926	sense	TCTCAACCGTATTCCATACA	AGAATCTCAACCGTATTCCATACAAGGACA	AGG	6
3643	INSR	NM_000208.2	NC_000019.10	7267642	sense	ACTGTTCTTTAACTACGCGC	CACGACTGTTCTTTAACTACGCGCTGGTCA	TGG	2
3643	INSR	NM_000208.2	NC_000019.10	7170555	sense	CATTGCCCTGAAGACCAATG	ACGACATTGCCCTGAAGACCAATGGGGACC	GGG	6
3643	INSR	NM_000208.2	NC_000019.10	7267396	antisense	GACAAACTGCCCGTTGATGA	GTTCGACAAACTGCCCGTTGATGACGGTGG	CGG	2
3643	INSR	NM_000208.2	NC_000019.10	7172407	sense	GCTGAGCTAGAAGCCAACCT	GGCAGCTGAGCTAGAAGCCAACCTCGGCCT	CGG	5
3645	INSRR	NM_014215.2	NC_000001.11	156852137	antisense	AGCCCCCCAGGCATTCGGTG	CTGCAGCCCCCCAGGCATTCGGTGTGGCAG	TGG	3
3645	INSRR	NM_014215.2	NC_000001.11	156849305	sense	GAGGAGGTGACAGGCACGCG	ACTGGAGGAGGTGACAGGCACGCGAGGTCG	AGG	6
3645	INSRR	NM_014215.2	NC_000001.11	156851942	sense	TCCACCTTCGGCATACACCA	TGCCTCCACCTTCGGCATACACCAGGGCAG	GGG	3
3645	INSRR	NM_014215.2	NC_000001.11	156851347	antisense	TGAAAAAGCCCAGGGACACG	TTCTTGAAAAAGCCCAGGGACACGAGGGCA	AGG	5
3654	IRAK1	NM_001569.3	NC_000023.11	154019689	antisense	CCCACCGAACTGGCACCAGT	GCCACCCACCGAACTGGCACCAGTCGGCGG	CGG	1
3654	IRAK1	NM_001569.3	NC_000023.11	154018722	antisense	CCCCGGGAAATCTCACAGAG	GGTGCCCCGGGAAATCTCACAGAGGGGCCA	GGG	5
3654	IRAK1	NM_001569.3	NC_000023.11	154016609	sense	GAGAGGCTGACACCCAAGCT	GGATGAGAGGCTGACACCCAAGCTGGGAGA	GGG	9
3654	IRAK1	NM_001569.3	NC_000023.11	154018040	sense	GTGTACGGCTTCCTGCCCAA	CCTGGTGTACGGCTTCCTGCCCAACGGCTC	CGG	7
3656	IRAK2	NM_001570.3	NC_000003.12	10200459	sense	AGCTTCTGTAAGAAAGGCTG	TGGCAGCTTCTGTAAGAAAGGCTGAGGATG	AGG	3
3656	IRAK2	NM_001570.3	NC_000003.12	10177844	antisense	CAGGTCTGTGATCACGTAGG	GGGTCAGGTCTGTGATCACGTAGGAGGCTG	AGG	2
3656	IRAK2	NM_001570.3	NC_000003.12	10217009	antisense	GGGAACCATTTGCCATGTAG	TGTAGGGAACCATTTGCCATGTAGGGGTAG	GGG	7
3656	IRAK2	NM_001570.3	NC_000003.12	10177955	antisense	GTCCACAAGTTGCTGGACGG	GGAGGTCCACAAGTTGCTGGACGGTGGCCT	TGG	2
3702	ITK	NM_005546.3	NC_000005.10	157214239	sense	ATATCATCCTAATTTCTGGA	CTAAATATCATCCTAATTTCTGGATGGATG	TGG	4
3702	ITK	NM_005546.3	NC_000005.10	157240078	antisense	ATGTGATAATGCTTTATACA	CTTGATGTGATAATGCTTTATACAGGGATT	GGG	10
3702	ITK	NM_005546.3	NC_000005.10	157211310	antisense	CTGGAGCAAACACATATAGG	CGATCTGGAGCAAACACATATAGGAGGTAG	AGG	3
3702	ITK	NM_005546.3	NC_000005.10	157228325	sense	TGTACCAAGCAGTTATCTGG	GATATGTACCAAGCAGTTATCTGGTGGAAA	TGG	7
3705	ITPK1	NM_001142593.1	NC_000014.9	92993978	antisense	CCAGGACGATGGTCTCAGGG	GGGTCCAGGACGATGGTCTCAGGGTGGGCA	TGG	5
3705	ITPK1	NM_001142593.1	NC_000014.9	92946428	sense	GGGAGCTCTCCCGGGCCCTG	ATCCGGGAGCTCTCCCGGGCCCTGCGGCAG	CGG	10
3705	ITPK1	NM_001142593.1	NC_000014.9	92993898	sense	TGAGCTCATCCGGAAGATTG	CCTATGAGCTCATCCGGAAGATTGAGGCCT	AGG	5
3705	ITPK1	NM_001142593.1	NC_000014.9	92962753	antisense	TGGGATGGTACGCACTGAAT	GAGCTGGGATGGTACGCACTGAATGGGAAA	GGG	6
3706	ITPKA	NM_002220.2	NC_000015.10	41494012	antisense	AGCTCCCCGACACTCCGGCG	GCGCAGCTCCCCGACACTCCGGCGCGGGGC	CGG	1
3706	ITPKA	NM_002220.2	NC_000015.10	41501729	sense	CTGATGGCTGACGCGCTGCG	GCGGCTGATGGCTGACGCGCTGCGCGGCTG	CGG	3
3706	ITPKA	NM_002220.2	NC_000015.10	41494131	antisense	GAGCCCGCGGAAGCCCGTTG	GGGGGAGCCCGCGGAAGCCCGTTGGGGACC	GGG	1
3706	ITPKA	NM_002220.2	NC_000015.10	41494248	antisense	GCGAAGAGCCCGCTGCCGGG	AGGTGCGAAGAGCCCGCTGCCGGGAGGCAG	AGG	1
3707	ITPKB	NM_002221.3	NC_000001.11	226735791	sense	ATCCGGACAAGCCTTTCCTG	CAAGATCCGGACAAGCCTTTCCTGAGGAAG	AGG	2
3707	ITPKB	NM_002221.3	NC_000001.11	226736355	sense	CCCGCGATGGAGAACCCCCT	GGGCCCCGCGATGGAGAACCCCCTGGGAAG	GGG	2
3707	ITPKB	NM_002221.3	NC_000001.11	226737205	sense	CGCAGGCTGAATAGTAGCAG	CCGGCGCAGGCTGAATAGTAGCAGCGGCAG	CGG	2
3707	ITPKB	NM_002221.3	NC_000001.11	226737022	sense	GTGCAGGTGAACCAGAAAGT	GAACGTGCAGGTGAACCAGAAAGTGGGCAT	GGG	2
3716	JAK1	NM_002227.2	NC_000001.11	64855637	antisense	CCGAACCGTGCAGACTGTAG	CGGTCCGAACCGTGCAGACTGTAGCGGCCC	CGG	11
3716	JAK1	NM_002227.2	NC_000001.11	64867166	sense	TGAATAAGTCCATCAGACAG	ACATTGAATAAGTCCATCAGACAGAGGAAC	AGG	7
3716	JAK1	NM_002227.2	NC_000001.11	64850834	sense	TGAGCCAGCTGAGTTTCGAT	CCCATGAGCCAGCTGAGTTTCGATCGGATC	CGG	12
3716	JAK1	NM_002227.2	NC_000001.11	64879048	sense	TTGATGACAAGATGTCCCTC	ACCGTTGATGACAAGATGTCCCTCCGGCTC	CGG	4
3717	JAK2	NM_004972.3	NC_000009.12	5065026	sense	AATATACAAAGCAACTGTCA	TGAAAATATACAAAGCAACTGTCATGGCCC	TGG	9
3717	JAK2	NM_004972.3	NC_000009.12	5077561	sense	AGTTGCTAAACAGTTGGCAT	TTGAAGTTGCTAAACAGTTGGCATGGGCCA	GGG	15
3717	JAK2	NM_004972.3	NC_000009.12	5054827	sense	ATTATAATAACTGGAAACGG	AACCATTATAATAACTGGAAACGGTGGAAT	TGG	7
3717	JAK2	NM_004972.3	NC_000009.12	5069987	antisense	TGAGTAGGCCTCTGTAATGT	CATATGAGTAGGCCTCTGTAATGTTGGTGA	TGG	12
3718	JAK3	NM_000215.3	NC_000019.10	17843447	antisense	AATCCTTGCGTAGCCCGAAG	GCCAAATCCTTGCGTAGCCCGAAGCGGTGG	CGG	4
3718	JAK3	NM_000215.3	NC_000019.10	17840312	sense	ATCAACAAGCTCAAGACTGG	TGCCATCAACAAGCTCAAGACTGGGGGCTC	GGG	9
3718	JAK3	NM_000215.3	NC_000019.10	17841714	sense	CGTAGACATTAGCATCAAGC	AAATCGTAGACATTAGCATCAAGCAGGCCC	AGG	7
3718	JAK3	NM_000215.3	NC_000019.10	17838026	sense	TCCTTCACCAAGATTTACCG	TGGGTCCTTCACCAAGATTTACCGGGGCTG	GGG	12
3791	KDR	NM_002253.2	NC_000004.12	55098759	sense	CATTATTCTAGTAGGCACGG	AAATCATTATTCTAGTAGGCACGGCGGTGA	CGG	16
3791	KDR	NM_002253.2	NC_000004.12	55107776	antisense	CCTCCAACTGCCAATACCAG	TCTTCCTCCAACTGCCAATACCAGTGGATG	TGG	10
3791	KDR	NM_002253.2	NC_000004.12	55102458	sense	GAATCAGACGACAAGTATTG	TGGAGAATCAGACGACAAGTATTGGGGAAA	GGG	14
3791	KDR	NM_002253.2	NC_000004.12	55097740	antisense	TGCTTCAATCACTTGGCCAA	CATCTGCTTCAATCACTTGGCCAAAGGCAC	AGG	18
3795	KHK	NM_006488.2	NC_000002.12	27097614	antisense	AGCTGGAAGAGCTCCTCTCG	AAACAGCTGGAAGAGCTCCTCTCGTGGCTT	TGG	5
3795	KHK	NM_006488.2	NC_000002.12	27099212	sense	GGTGTTTGTCAGCAAAGATG	CACAGGTGTTTGTCAGCAAAGATGTGGCCA	TGG	6
3795	KHK	NM_006488.2	NC_000002.12	27094824	sense	GTGGCCGACTTCAGGCGGCG	CCTGGTGGCCGACTTCAGGCGGCGGGGCGT	GGG	3
3795	KHK	NM_006488.2	NC_000002.12	27094902	sense	TGCATCATCAACAACTCCAA	CTGCTGCATCATCAACAACTCCAATGGCAA	TGG	3
3815	KIT	NM_000222.2	NC_000004.12	54703756	sense	AAATATAATAGCTGGCATCA	GGAGAAATATAATAGCTGGCATCACGGTGA	CGG	5
3815	KIT	NM_000222.2	NC_000004.12	54727434	sense	AACCCATGTATGAAGTACAG	CAGAAACCCATGTATGAAGTACAGTGGAAG	TGG	11
3815	KIT	NM_000222.2	NC_000004.12	54707126	antisense	ATACTGTAGTGTTTATCATG	ACAAATACTGTAGTGTTTATCATGGGGAAG	GGG	6
3815	KIT	NM_000222.2	NC_000004.12	54727892	sense	TGGCTTAATTAAGTCAGATG	CTTATGGCTTAATTAAGTCAGATGCGGCCA	CGG	12
3932	LCK	NM_005356.4	NC_000001.11	32275632	sense	CTGGCGCCCGGGAACACTCA	GCTCCTGGCGCCCGGGAACACTCACGGCTC	CGG	6
3932	LCK	NM_005356.4	NC_000001.11	32275055	sense	GAGATCTGGGCTTTGAGAAG	GACGGAGATCTGGGCTTTGAGAAGGGGGAA	GGG	4
3932	LCK	NM_005356.4	NC_000001.11	32275382	antisense	GCTTTGGCCACAAAATTGAA	GTTCGCTTTGGCCACAAAATTGAAGGGGAT	GGG	5
3932	LCK	NM_005356.4	NC_000001.11	32276405	antisense	TCCCACTCGTCCTCCCACCA	AACCTCCCACTCGTCCTCCCACCACGGCTT	CGG	8
3984	LIMK1	NM_002314.3	NC_000007.14	74096645	antisense	ATAGTACTGGTGCGACAGGG	TCTCATAGTACTGGTGCGACAGGGAGGCAC	AGG	3
3984	LIMK1	NM_002314.3	NC_000007.14	74109015	sense	ATCAAGGGCGGCACGCTCCG	GTACATCAAGGGCGGCACGCTCCGGGGCAT	GGG	10
3984	LIMK1	NM_002314.3	NC_000007.14	74099155	sense	GCCTCATCTCATGGCAAGCG	CCCAGCCTCATCTCATGGCAAGCGTGGACT	TGG	5
3984	LIMK1	NM_002314.3	NC_000007.14	74107926	sense	GGAGCTGATCCGGTTCGACG	TGAAGGAGCTGATCCGGTTCGACGAGGAGA	AGG	9
3985	LIMK2	NM_005569.3	NC_000022.11	31262763	sense	ACACCAAGGAGAATCTGGAG	CTGGACACCAAGGAGAATCTGGAGGGGACA	GGG	7
3985	LIMK2	NM_005569.3	NC_000022.11	31259903	sense	CAGTGGGAAGTGCCACAATG	TCCCCAGTGGGAAGTGCCACAATGAGGTGG	AGG	5
3985	LIMK2	NM_005569.3	NC_000022.11	31260029	antisense	GCAGGCACTCTCCACGGACA	TGGAGCAGGCACTCTCCACGGACACGGAGA	CGG	5
3985	LIMK2	NM_005569.3	NC_000022.11	31259147	antisense	TACAGGCAAAGCACTCTGGG	CTCATACAGGCAAAGCACTCTGGGTGGTAC	TGG	4
4058	LTK	NM_002344.5	NC_000015.10	41508072	antisense	AAGGTAGGACATACCCATGC	GGCAAAGGTAGGACATACCCATGCAGGTGA	AGG	9
4058	LTK	NM_002344.5	NC_000015.10	41512173	antisense	ACAGCGACTCCCCGAGACCG	ATGTACAGCGACTCCCCGAGACCGAGGGAG	AGG	4
4058	LTK	NM_002344.5	NC_000015.10	41511453	sense	AGAACCGCTCGGAGGCGCCC	CTGGAGAACCGCTCGGAGGCGCCCGGGAGC	GGG	6
4058	LTK	NM_002344.5	NC_000015.10	41505751	antisense	AGGAAATCCAGCTCATCCTG	CATGAGGAAATCCAGCTCATCCTGAGGCGA	AGG	13
4067	LYN	NM_002350.3	NC_000008.11	55950524	sense	CTTCATCCCCAGCAACTATG	AAGGCTTCATCCCCAGCAACTATGTGGCCA	TGG	5
4067	LYN	NM_002350.3	NC_000008.11	55941971	antisense	CTTTGCTGTTTATTGGACGT	TGGCCTTTGCTGTTTATTGGACGTTGGATC	TGG	2
4067	LYN	NM_002350.3	NC_000008.11	55953895	sense	TCCCAAGCCACAGAAGCCAT	TTAGTCCCAAGCCACAGAAGCCATGGGATA	GGG	8
4067	LYN	NM_002350.3	NC_000008.11	55952088	antisense	TTAATCATGTCGCTGATACA	ATGTTTAATCATGTCGCTGATACAGGGAAA	GGG	7
4117	MAK	NM_005906.4	NC_000006.12	10803840	antisense	CCAACAGCCCACACATCAAT	ACTTCCAACAGCCCACACATCAATGGGAGA	GGG	7
4117	MAK	NM_005906.4	NC_000006.12	10813668	sense	GTATCAAATATTGCAAGGGC	TTATGTATCAAATATTGCAAGGGCTGGCTT	TGG	5
4117	MAK	NM_005906.4	NC_000006.12	10817944	antisense	TTCTTTCAATTTAATAACAT	TAACTTCTTTCAATTTAATAACATTGGCAT	TGG	4
4117	MAK	NM_005906.4	NC_000006.12	10808854	sense	TTGGACTTGCAAGAGAATTA	GATTTTGGACTTGCAAGAGAATTAAGGTCA	AGG	6
4139	MARK1	NM_018650.4	NC_000001.11	220579553	sense	ACACGTTCTAACTGGTAGAG	CAAGACACGTTCTAACTGGTAGAGAGGTAA	AGG	2
4139	MARK1	NM_018650.4	NC_000001.11	220615989	antisense	AGAAGCTTACCTTAAGATCA	ACTCAGAAGCTTACCTTAAGATCACGGTGA	CGG	7
4139	MARK1	NM_018650.4	NC_000001.11	220618524	antisense	ATTCTGGCCATCGAAAGGCA	TTAAATTCTGGCCATCGAAAGGCAAGGAGC	AGG	8
4139	MARK1	NM_018650.4	NC_000001.11	220635399	sense	GGTGGTGAATCGTTATCCAG	TGAAGGTGGTGAATCGTTATCCAGTGGAAA	TGG	12
4140	MARK3	NM_002376.6	NC_000014.9	103465604	sense	AACATTAAAATAGCAGATTT	TATGAACATTAAAATAGCAGATTTCGGTTT	CGG	8
4140	MARK3	NM_002376.6	NC_000014.9	103465732	sense	AGTGGATGTGTGGAGTCTGG	CAGAAGTGGATGTGTGGAGTCTGGGGGTCA	GGG	8
4140	MARK3	NM_002376.6	NC_000014.9	103475028	sense	CTGTTGTGGCGTATCCGAAA	CCTTCTGTTGTGGCGTATCCGAAAAGGAGT	AGG	13
4140	MARK3	NM_002376.6	NC_000014.9	103475142	antisense	TTACTTGCATTCCCAAGCAT	AGGATTACTTGCATTCCCAAGCATGGGACT	GGG	13
4145	MATK	NM_002378.3	NC_000019.10	3783938	antisense	ACAGGACGTAGTCGCCGGGG	ACGCACAGGACGTAGTCGCCGGGGTGGCGC	TGG	6
4145	MATK	NM_002378.3	NC_000019.10	3784022	antisense	CCTGGCCCGAGATCTTCCCG	GCCTCCTGGCCCGAGATCTTCCCGTGGAAC	TGG	6
4145	MATK	NM_002378.3	NC_000019.10	3784427	antisense	CTCGCATTTGGTGATACACT	TGTGCTCGCATTTGGTGATACACTGGGTGC	GGG	4
4145	MATK	NM_002378.3	NC_000019.10	3779426	sense	GTGAACTTTCTGCGGACCCG	CCTGGTGAACTTTCTGCGGACCCGGGGTCG	GGG	11
4214	MAP3K1	NM_005921.1	NC_000005.10	56882092	antisense	AGGAGTTCAAACACTGACTG	GGAGAGGAGTTCAAACACTGACTGTGGGGT	TGG	14
4214	MAP3K1	NM_005921.1	NC_000005.10	56881810	sense	ATTGCCGAAGCCATCCAGTT	GGAAATTGCCGAAGCCATCCAGTTGGGCGT	GGG	14
4214	MAP3K1	NM_005921.1	NC_000005.10	56872688	antisense	CTCCACTTAGATCTACAAAG	AGATCTCCACTTAGATCTACAAAGGGGACA	GGG	8
4214	MAP3K1	NM_005921.1	NC_000005.10	56865902	antisense	GCGTGAAACAAACTTCTGGA	ACATGCGTGAAACAAACTTCTGGATGGTGT	TGG	6
4215	MAP3K3	NM_002401.3	NC_000017.11	63688842	antisense	ACAGACACGTGGTAGCGCCG	GTGCACAGACACGTGGTAGCGCCGGGGGTA	GGG	10
4215	MAP3K3	NM_002401.3	NC_000017.11	63690289	sense	GCCCCCATCAACTGGCGCCG	CAGTGCCCCCATCAACTGGCGCCGGGGAAA	GGG	12
4215	MAP3K3	NM_002401.3	NC_000017.11	63688538	antisense	GGACATTCGTGATTTCCGGA	CACGGGACATTCGTGATTTCCGGAAGGATG	AGG	9
4215	MAP3K3	NM_002401.3	NC_000017.11	63691102	antisense	TCCAGAGCACTCACCTCCTA	GCACTCCAGAGCACTCACCTCCTAGGGGAG	GGG	13
4216	MAP3K4	NM_005922.3	NC_000006.12	161049577	sense	CCTTCCCCTCGACCATCCAA	AATCCCTTCCCCTCGACCATCCAAAGGTAA	AGG	3
4216	MAP3K4	NM_005922.3	NC_000006.12	161086585	sense	GTAACTGTGATCCTAGGACC	CTTTGTAACTGTGATCCTAGGACCTGGAAA	TGG	9
4216	MAP3K4	NM_005922.3	NC_000006.12	161089323	antisense	TAGTAAAAGATTATCCACCT	CAACTAGTAAAAGATTATCCACCTGGGAGG	GGG	11
4216	MAP3K4	NM_005922.3	NC_000006.12	161091491	antisense	TTCTCGGTAGTACTGTTGCA	TTGCTTCTCGGTAGTACTGTTGCAAGGTGA	AGG	12
4217	MAP3K5	NM_005923.3	NC_000006.12	136697334	sense	AAAGCTCGTAATTTATACAC	CAGGAAAGCTCGTAATTTATACACTGGTAA	TGG	5
4217	MAP3K5	NM_005923.3	NC_000006.12	136720487	antisense	CCGAGTTAGTATCACAGTAG	GAGTCCGAGTTAGTATCACAGTAGAGGATG	AGG	2
4217	MAP3K5	NM_005923.3	NC_000006.12	136650989	sense	GCACGTGCTTCCTGATGACA	TTTGGCACGTGCTTCCTGATGACAAGGTAA	AGG	11
4217	MAP3K5	NM_005923.3	NC_000006.12	136656452	antisense	TTGTCTCTACAATAGACTTG	AAAATTGTCTCTACAATAGACTTGAGGTAC	AGG	10
4233	MET	NM_000245.2	NC_000007.14	116769764	antisense	GCTCGCTGTTCAATTTCAGC	TTTAGCTCGCTGTTCAATTTCAGCAGGTCA	AGG	12
4233	MET	NM_000245.2	NC_000007.14	116763169	antisense	TGAGATCAAAGTATTTGGAA	TAAATGAGATCAAAGTATTTGGAAAGGATC	AGG	11
4233	MET	NM_000245.2	NC_000007.14	116731825	antisense	TGATGTCCCAAGATTAGCTA	CCTCTGATGTCCCAAGATTAGCTATGGTGA	TGG	3
4233	MET	NM_000245.2	NC_000007.14	116700058	sense	TGCGTATGTCAGCAAGCCTG	AGGCTGCGTATGTCAGCAAGCCTGGGGCCC	GGG	2
4293	MAP3K9	NM_033141.3	NC_000014.9	70800955	sense	AGCTCGCCACGACCCTGATG	AAGCAGCTCGCCACGACCCTGATGAGGACA	AGG	2
4293	MAP3K9	NM_033141.3	NC_000014.9	70738351	sense	CAGGAGCTCAGTCGTCCCAA	GGGGCAGGAGCTCAGTCGTCCCAAAGGAGG	AGG	8
4293	MAP3K9	NM_033141.3	NC_000014.9	70808982	sense	GGCCGTGTTCGAGTACGAGG	GGACGGCCGTGTTCGAGTACGAGGCGGCGG	CGG	1
4293	MAP3K9	NM_033141.3	NC_000014.9	70733253	sense	TATCCCATTCCCTCGTGGAG	TCTGTATCCCATTCCCTCGTGGAGAGGATG	AGG	12
4294	MAP3K10	NM_002446.3	NC_000019.10	40204532	antisense	CAAGGCGTCGATCTCACGGT	CGGCCAAGGCGTCGATCTCACGGTAGGGGA	AGG	3
4294	MAP3K10	NM_002446.3	NC_000019.10	40198414	sense	GAACCACAACCTCGCAGACA	TCGAGAACCACAACCTCGCAGACACGGTGC	CGG	2
4294	MAP3K10	NM_002446.3	NC_000019.10	40213526	sense	GGTTGCAGAGGAGTTCGCGG	CTCCGGTTGCAGAGGAGTTCGCGGAGGCAG	AGG	9
4294	MAP3K10	NM_002446.3	NC_000019.10	40192347	sense	TAGAGGAGATCATCGGTGTG	CAGCTAGAGGAGATCATCGGTGTGGGGGGC	GGG	1
4296	MAP3K11	NM_002419.3	NC_000011.10	65608026	sense	ACCGGGGAGGTGCCATACCG	GCTGACCGGGGAGGTGCCATACCGTGGCAT	TGG	3
4296	MAP3K11	NM_002419.3	NC_000011.10	65607732	antisense	AGTCCCGCGGCATTTCCCGT	AAGGAGTCCCGCGGCATTTCCCGTAGGACC	AGG	4
4296	MAP3K11	NM_002419.3	NC_000011.10	65608419	sense	GCCCATTGAGAGTGACGACA	TGCAGCCCATTGAGAGTGACGACATGGAGC	TGG	2
4296	MAP3K11	NM_002419.3	NC_000011.10	65606036	antisense	TTGAGTCCTCCAGACGTCGG	TTGCTTGAGTCCTCCAGACGTCGGGGGGAC	GGG	7
4342	MOS	NM_005372.1	NC_000008.11	56113899	antisense	AGCTTCGCAGGTAGCTCTGA	AAGCAGCTTCGCAGGTAGCTCTGAGGGACT	GGG	1
4342	MOS	NM_005372.1	NC_000008.11	56113817	sense	GGCCTGGTGCTCCATTGACT	GGCTGGCCTGGTGCTCCATTGACTGGGAGC	GGG	1
4342	MOS	NM_005372.1	NC_000008.11	56113327	sense	GTCTGTAAAATTAGTGACTT	GGATGTCTGTAAAATTAGTGACTTCGGTTG	CGG	1
4342	MOS	NM_005372.1	NC_000008.11	56113485	antisense	TGTCCTCCAGTGCGGCAGTG	TAACTGTCCTCCAGTGCGGCAGTGAGGCTC	AGG	1
4354	MPP1	NM_001166460.1	NC_000023.11	154785114	antisense	CCCAAAGGGACTGCAGCTCG	TCTTCCCAAAGGGACTGCAGCTCGGGGCTT	GGG	7
4354	MPP1	NM_001166460.1	NC_000023.11	154786240	sense	GGCTCCTCCAAGGAGTCAGC	GGAAGGCTCCTCCAAGGAGTCAGCAGGATT	AGG	6
4354	MPP1	NM_001166460.1	NC_000023.11	154786319	sense	GGGACTGAAGTTTGCTACTG	AGGCGGGACTGAAGTTTGCTACTGGGGACA	GGG	6
4354	MPP1	NM_001166460.1	NC_000023.11	154783480	antisense	TGAGCAGGGCATTCTTAATG	TGGCTGAGCAGGGCATTCTTAATGTGGCTG	TGG	9
4355	MPP2	NM_001278373.1	NC_000017.11	43882975	antisense	ACAGGCTGGTTGCTGAATGT	AGGTACAGGCTGGTTGCTGAATGTAGGGTC	AGG	4
4355	MPP2	NM_001278373.1	NC_000017.11	43881588	antisense	AGTGACATTTCACAAATACC	TCAAAGTGACATTTCACAAATACCTGGGCC	TGG	6
4355	MPP2	NM_001278373.1	NC_000017.11	43882390	sense	GAGGTGAACGGGCAGCCAGT	CAAGGAGGTGAACGGGCAGCCAGTGGGCAG	GGG	5
4355	MPP2	NM_001278373.1	NC_000017.11	43883208	antisense	GCAGCCAGGAACCTGGAAGT	CCTAGCAGCCAGGAACCTGGAAGTGGGGCT	GGG	3
4356	MPP3	NM_001932.4	NC_000017.11	43825774	antisense	AGAATCTGGCTGATCTCGTC	GACCAGAATCTGGCTGATCTCGTCGGGCCG	GGG	9
4356	MPP3	NM_001932.4	NC_000017.11	43823936	sense	AGATCGCTTAAAGGAGAGCA	AGGAAGATCGCTTAAAGGAGAGCAAGGTAT	AGG	10
4356	MPP3	NM_001932.4	NC_000017.11	43831276	antisense	CACAGCGCTGTGCAGAACTG	GGGCCACAGCGCTGTGCAGAACTGGGGTTG	GGG	5
4356	MPP3	NM_001932.4	NC_000017.11	43814257	sense	GGAGCTGCTGACTTACGAAG	CTCCGGAGCTGCTGACTTACGAAGAGGTGG	AGG	15
4363	ABCC1	NM_004996.3	NC_000016.10	16014579	antisense	GATGGCTAGGGCACACACTA	TCAGGATGGCTAGGGCACACACTAGGGCTA	GGG	4
4363	ABCC1	NM_004996.3	NC_000016.10	16044578	antisense	GTATAACACCTTAAACAGAG	TCTTGTATAACACCTTAAACAGAGAGGGGT	AGG	8
4363	ABCC1	NM_004996.3	NC_000016.10	16036473	antisense	TAGCCCCGGACAATCAACCT	GCGGTAGCCCCGGACAATCAACCTGGGGCC	GGG	7
4363	ABCC1	NM_004996.3	NC_000016.10	16056259	sense	TCTGCCTACCTGTCAGCCGT	GAAGTCTGCCTACCTGTCAGCCGTGGGCAC	GGG	12
4485	MST1	NM_020998.3	NC_000003.12	49687413	antisense	CTGGCAGGGCAGGCCACCCA	AAGCCTGGCAGGGCAGGCCACCCACGGTCG	CGG	4
4485	MST1	NM_020998.3	NC_000003.12	49685674	sense	CTTCTGCCGGAACCCAGATG	AGAACTTCTGCCGGAACCCAGATGGGGATA	GGG	11
4485	MST1	NM_020998.3	NC_000003.12	49687602	antisense	GAACGCCGCAGCCTCGTGTG	CCCAGAACGCCGCAGCCTCGTGTGGGGCGA	GGG	3
4485	MST1	NM_020998.3	NC_000003.12	49685950	antisense	GGTACTGCTCCCCTGCGCCG	CCGCGGTACTGCTCCCCTGCGCCGTGGTAG	TGG	10
4486	MST1R	NM_002447.2	NC_000003.12	49899116	sense	ACGCCTTGACAACGTCACAG	TGACACGCCTTGACAACGTCACAGTGGCAC	TGG	2
4486	MST1R	NM_002447.2	NC_000003.12	49903018	sense	CCAGGCCTCCTATTTCTACG	AAGGCCAGGCCTCCTATTTCTACGTGGCAT	TGG	1
4486	MST1R	NM_002447.2	NC_000003.12	49902498	antisense	GTGTGTCCAGCAGGTCAATG	ATTAGTGTGTCCAGCAGGTCAATGGGGAAG	GGG	1
4486	MST1R	NM_002447.2	NC_000003.12	49896884	sense	GTTCCTGTAGGGTCAGTGAG	TCTTGTTCCTGTAGGGTCAGTGAGGGGCAG	GGG	8
4593	MUSK	NM_005592.3	NC_000009.12	110775960	antisense	AACTCTGTGTTACCTAGATG	GGAGAACTCTGTGTTACCTAGATGTGGCAG	TGG	10
4593	MUSK	NM_005592.3	NC_000009.12	110784941	antisense	AAGCACAAATATTGCAAAGC	TAAGAAGCACAAATATTGCAAAGCTGGACA	TGG	12
4593	MUSK	NM_005592.3	NC_000009.12	110687174	antisense	CATCACTGTCTTCCACACTC	CCATCATCACTGTCTTCCACACTCAGGATG	AGG	3
4593	MUSK	NM_005592.3	NC_000009.12	110785599	antisense	GCGGCATCCTCTGGTACATG	AGGAGCGGCATCCTCTGGTACATGGGGTTG	GGG	13
4598	MVK	NM_000431.3	NC_000012.12	109581546	sense	AGGACGGGGATTGCGTCAAC	CTGAAGGACGGGGATTGCGTCAACAGGTAA	AGG	5
4598	MVK	NM_000431.3	NC_000012.12	109581408	antisense	CACACTACGATATCCAGGCT	CGACCACACTACGATATCCAGGCTCGGCAG	CGG	5
4598	MVK	NM_000431.3	NC_000012.12	109579850	sense	GCAAGTGGAGAAGCTAAAGG	CAGAGCAAGTGGAGAAGCTAAAGGAGGTTG	AGG	4
4598	MVK	NM_000431.3	NC_000012.12	109574890	antisense	TTGTACCTTGCCATGTACCA	GGCTTTGTACCTTGCCATGTACCACGGCAT	CGG	2
4638	MYLK	NM_053025.3	NC_000003.12	123707997	sense	CAATTTCCAGAGCCTCACGA	TTGCCAATTTCCAGAGCCTCACGATGGCAC	TGG	16
4638	MYLK	NM_053025.3	NC_000003.12	123700530	antisense	CAGCACTGAGCGAAAATCCG	CACCCAGCACTGAGCGAAAATCCGGGGTGG	GGG	18
4638	MYLK	NM_053025.3	NC_000003.12	123722131	antisense	CCAGAGGCTCCTACCATGGA	GTGCCCAGAGGCTCCTACCATGGACGGTGA	CGG	13
4638	MYLK	NM_053025.3	NC_000003.12	123752415	sense	TGTGATTCATGCTGTCCATG	GCCTTGTGATTCATGCTGTCCATGAGGAGG	AGG	5
4661	MYT1	NM_004535.2	NC_000020.11	64219723	sense	ATTGCAGTCTGTGGATATCG	TGCCATTGCAGTCTGTGGATATCGAGGTAG	AGG	13
4661	MYT1	NM_004535.2	NC_000020.11	64211273	antisense	GAGGGTACAACCCGGTAACG	TGGTGAGGGTACAACCCGGTAACGTGGCCA	TGG	8
4661	MYT1	NM_004535.2	NC_000020.11	64219921	sense	GGCCTCCCGCCAGGACGAGT	GCCAGGCCTCCCGCCAGGACGAGTGGGACC	GGG	13
4661	MYT1	NM_004535.2	NC_000020.11	64208127	antisense	TCTTCCTGAAAGATCACATC	GGTGTCTTCCTGAAAGATCACATCAGGAGC	AGG	7
4750	NEK1	NM_001199397.1	NC_000004.12	169507126	antisense	AGCAGCACGTGCATTTGCAT	GTACAGCAGCACGTGCATTTGCATGGGCCT	GGG	23
4750	NEK1	NM_001199397.1	NC_000004.12	169537822	sense	CAGAATAAAGCTCGAGCCGA	TATGCAGAATAAAGCTCGAGCCGAAGGACA	AGG	19
4750	NEK1	NM_001199397.1	NC_000004.12	169599165	sense	CATAGTAATGGATTACTGTG	TCTACATAGTAATGGATTACTGTGAGGGAG	AGG	5
4750	NEK1	NM_001199397.1	NC_000004.12	169477199	sense	TTCATCTGATCGCAAGAAGT	CAGTTTCATCTGATCGCAAGAAGTGGGAGG	GGG	26
4751	NEK2	NM_002497.3	NC_000001.11	211669244	sense	AGAAGAAATCTTGAGAGAAG	GCAAAGAAGAAATCTTGAGAGAAGAGGGCG	AGG	6
4751	NEK2	NM_002497.3	NC_000001.11	211674300	antisense	AGATTATGCTTACCTTTCCT	TAAAAGATTATGCTTACCTTTCCTTGGTTC	TGG	2
4751	NEK2	NM_002497.3	NC_000001.11	211673495	antisense	CTTACAGGAGACATGTAATA	AATACTTACAGGAGACATGTAATAAGGTGT	AGG	3
4751	NEK2	NM_002497.3	NC_000001.11	211670401	antisense	TGGCTAAAAGCTGTAAATGG	TTTCTGGCTAAAAGCTGTAAATGGAGGCCT	AGG	5
4752	NEK3	NM_002498.2	NC_000013.11	52141059	antisense	AAAGCTATCCTGATTCTGCT	TCCCAAAGCTATCCTGATTCTGCTGGGGTT	GGG	11
4752	NEK3	NM_002498.2	NC_000013.11	52153954	sense	GATGGAATACTGTGATGGAG	TTGTGATGGAATACTGTGATGGAGGGGATC	GGG	4
4752	NEK3	NM_002498.2	NC_000013.11	52154146	sense	TACACAGAATTCTAGGAAGG	CTAATACACAGAATTCTAGGAAGGAGGCTG	AGG	3
4752	NEK3	NM_002498.2	NC_000013.11	52152661	antisense	TGTGAATGTGATTTACTCCA	TTCTTGTGAATGTGATTTACTCCAAGGCAC	AGG	5
4830	NME1	NM_000269.2	NC_000017.11	51160021	antisense	CAAAGAATGGACGGTCCTTC	CCGGCAAAGAATGGACGGTCCTTCAGGTCA	AGG	3
4830	NME1	NM_000269.2	NC_000017.11	51160077	sense	CTCAGGGCCGGTAGTTGCCA	TGCACTCAGGGCCGGTAGTTGCCATGGTGA	TGG	3
4830	NME1	NM_000269.2	NC_000017.11	51155762	antisense	GCATGAATTTCAGACCAACA	ACTTGCATGAATTTCAGACCAACAAGGCGG	AGG	2
4830	NME1	NM_000269.2	NC_000017.11	51155693	sense	TTCATTGCGATCAAACCAGA	TACCTTCATTGCGATCAAACCAGATGGGGT	TGG	2
4831	NME2	NM_002512.3	NC_000017.11	51166920	sense	ATCAAGCGCTTCGAGCAGAA	GATCATCAAGCGCTTCGAGCAGAAGGGATT	GGG	2
4831	NME2	NM_002512.3	NC_000017.11	51169980	sense	GACAGGCCGAGTGATGCTTG	TGAAGACAGGCCGAGTGATGCTTGGGGAGA	GGG	4
4831	NME2	NM_002512.3	NC_000017.11	51166856	antisense	GTCCGGCTTGATGGCGATGA	CGCCGTCCGGCTTGATGGCGATGAAGGTGC	AGG	2
4831	NME2	NM_002512.3	NC_000017.11	51168323	sense	TGGTGAAGTACATGAACTCA	GGGCTGGTGAAGTACATGAACTCAGGGCCG	GGG	3
4832	NME3	NM_002513.2	NC_000016.10	1770988	sense	CCTCCGCACAGGTATGGCAG	CGTTCCTCCGCACAGGTATGGCAGGGGCTG	GGG	4
4832	NME3	NM_002513.2	NC_000016.10	1771165	antisense	CTCACGCAGCAGCTCCTCGG	AGTGCTCACGCAGCAGCTCCTCGGAGGCCT	AGG	3
4832	NME3	NM_002513.2	NC_000016.10	1771135	antisense	GAACGGGCGTTCACGCAGCT	CGTAGAACGGGCGTTCACGCAGCTCGGCGT	CGG	3
4832	NME3	NM_002513.2	NC_000016.10	1771358	sense	TGAAGCCGGACGGCGTGCAG	GCCGTGAAGCCGGACGGCGTGCAGCGGCGG	CGG	2
4833	NME4	NM_005009.2	NC_000016.10	399380	antisense	AAGGACGCTCTCTGGTGCCT	CGGCAAGGACGCTCTCTGGTGCCTGGGTGG	GGG	3
4833	NME4	NM_005009.2	NC_000016.10	399418	sense	AGCACTACCAGGACCTGCGG	GCCGAGCACTACCAGGACCTGCGGAGGAAG	AGG	3
4833	NME4	NM_005009.2	NC_000016.10	399023	antisense	ATCGGGCTTCACCGCCACCA	CGCCATCGGGCTTCACCGCCACCAGGGTCC	GGG	2
4833	NME4	NM_005009.2	NC_000016.10	397251	antisense	GCAGCGCAGCCCCCGCAGCG	GGCCGCAGCGCAGCCCCCGCAGCGCGGAGC	CGG	1
4881	NPR1	NM_000906.3	NC_000001.11	153679482	antisense	CGCGGTGAAGCGCCCCACTG	AGTGCGCGGTGAAGCGCCCCACTGGGGCGG	GGG	1
4881	NPR1	NM_000906.3	NC_000001.11	153683445	sense	GCAAACTGAACTGGCCCCTG	GGGCGCAAACTGAACTGGCCCCTGGGGTAC	GGG	6
4881	NPR1	NM_000906.3	NC_000001.11	153686707	antisense	TGTGAGGATGCAGATATTGG	ACTCTGTGAGGATGCAGATATTGGGGGGGT	GGG	11
4881	NPR1	NM_000906.3	NC_000001.11	153680622	sense	TTTGGGCAAAGCCTGCAAGG	TATCTTTGGGCAAAGCCTGCAAGGTGGACA	TGG	2
4882	NPR2	NM_003995.3	NC_000009.12	35805614	sense	CAAAATCACAGACTATGGCC	TGCTCAAAATCACAGACTATGGCCTGGCCA	TGG	13
4882	NPR2	NM_003995.3	NC_000009.12	35794066	sense	CTGGCAGGACAATCGCACCC	GGCCCTGGCAGGACAATCGCACCCGGGAAC	GGG	2
4882	NPR2	NM_003995.3	NC_000009.12	35793899	antisense	GGCCGCAGATATACACAACT	AGAGGGCCGCAGATATACACAACTGGGAGC	GGG	2
4882	NPR2	NM_003995.3	NC_000009.12	35800805	antisense	TCCAAGTCAAAGGCACAGGG	GTCGTCCAAGTCAAAGGCACAGGGGGGATT	GGG	6
4914	NTRK1	NM_002529.3	NC_000001.11	156868643	antisense	AGGTCTTCTCACCATCACCG	GCGAAGGTCTTCTCACCATCACCGTGGCTG	TGG	6
4914	NTRK1	NM_002529.3	NC_000001.11	156875635	antisense	ATTGTGGGTTCTCGATGATG	AAGTATTGTGGGTTCTCGATGATGTGGCCT	TGG	12
4914	NTRK1	NM_002529.3	NC_000001.11	156861074	antisense	CCGGGTGCATCGCAGTCCCG	CATCCCGGGTGCATCGCAGTCCCGAGGAGC	AGG	1
4914	NTRK1	NM_002529.3	NC_000001.11	156874981	sense	TTGTGCTCAACAAATGTGGA	CTCCTTGTGCTCAACAAATGTGGACGGAGA	CGG	11
4915	NTRK2	NM_006180.4	NC_000009.12	84724241	sense	AATGAAACAAGCCACACACA	GTAGAATGAAACAAGCCACACACAGGGCTC	GGG	10
4915	NTRK2	NM_006180.4	NC_000009.12	84727826	sense	ACCAATCACACGGAGTACCA	TGTTACCAATCACACGGAGTACCACGGCTG	CGG	11
4915	NTRK2	NM_006180.4	NC_000009.12	84707901	antisense	CTTACAGTTCAGACAAGTCA	ATTACTTACAGTTCAGACAAGTCAAGGTGA	AGG	7
4915	NTRK2	NM_006180.4	NC_000009.12	84702216	sense	GATGATGTTGAAGCTTATGT	CGAAGATGATGTTGAAGCTTATGTGGGACT	GGG	5
4916	NTRK3	NM_002530.3	NC_000015.10	88135119	sense	CATCAATGGCCACTTCCTCA	AGACCATCAATGGCCACTTCCTCAAGGAGC	AGG	10
4916	NTRK3	NM_002530.3	NC_000015.10	88147375	antisense	GAAGAGCTGCCACGAGAGTG	TCTGGAAGAGCTGCCACGAGAGTGTGGTGA	TGG	6
4916	NTRK3	NM_002530.3	NC_000015.10	88126296	sense	TGATCAACAAATATGGTCGA	GTCATGATCAACAAATATGGTCGACGGTCC	CGG	13
4916	NTRK3	NM_002530.3	NC_000015.10	88032897	antisense	TGTCCCTGACGGAAGTACTG	GTTGTGTCCCTGACGGAAGTACTGGGGGTT	GGG	14
4919	ROR1	NM_005012.3	NC_000001.11	64009372	sense	ATCTCAAGTGAACTCAACAA	GAACATCTCAAGTGAACTCAACAAAGGTAC	AGG	2
4919	ROR1	NM_005012.3	NC_000001.11	64142440	sense	GCACAGGTGTGGACTACCGG	AACAGCACAGGTGTGGACTACCGGGGGACC	GGG	7
4919	ROR1	NM_005012.3	NC_000001.11	64137449	antisense	GTGCAAAGACTCCATATAGA	GCATGTGCAAAGACTCCATATAGACGGTGC	CGG	5
4919	ROR1	NM_005012.3	NC_000001.11	64177541	antisense	TGATAGCAACCAGCTGAGCA	GTCTTGATAGCAACCAGCTGAGCATGGTCC	TGG	9
4920	ROR2	NM_004560.3	NC_000009.12	91733298	antisense	CCAGCACCTCGCACTCGTCG	CTCTCCAGCACCTCGCACTCGTCGCGGCAC	CGG	6
4920	ROR2	NM_004560.3	NC_000009.12	91724888	antisense	GCCCAGCAGGCAGACGACGT	CCACGCCCAGCAGGCAGACGACGTTGGGGT	TGG	9
4920	ROR2	NM_004560.3	NC_000009.12	91731122	sense	GGCTCAGGCATGGATTACAG	TAACGGCTCAGGCATGGATTACAGAGGAAC	AGG	7
4920	ROR2	NM_004560.3	NC_000009.12	91726559	antisense	TGTTTGTGCTGGTTAATGAG	GACCTGTTTGTGCTGGTTAATGAGGGGCAT	GGG	8
4921	DDR2	NM_001014796.1	NC_000001.11	162772118	sense	AACCTCCAAGGAGTGACAGG	AGTGAACCTCCAAGGAGTGACAGGAGGCAA	AGG	14
4921	DDR2	NM_001014796.1	NC_000001.11	162753193	sense	CCACAGCTGCCAAATATGGA	GAGTCCACAGCTGCCAAATATGGAAGGTGA	AGG	5
4921	DDR2	NM_001014796.1	NC_000001.11	162770401	sense	CCTCATCACCTAGTGAACAA	CGCTCCTCATCACCTAGTGAACAAGGGTCC	GGG	13
4921	DDR2	NM_001014796.1	NC_000001.11	162755257	antisense	TCATACACACATTCATGGAG	ACTCTCATACACACATTCATGGAGTGGTCG	TGG	7
5058	PAK1	NM_002576.4	NC_000011.10	77374357	sense	CTGTGCAGATAAGTCAGCTG	CTTCCTGTGCAGATAAGTCAGCTGAGGATT	AGG	5
5058	PAK1	NM_002576.4	NC_000011.10	77379319	sense	GGAGCAGAAGAAAAACCCGC	AGTCGGAGCAGAAGAAAAACCCGCAGGCTG	AGG	4
5058	PAK1	NM_002576.4	NC_000011.10	77355794	sense	TGTCACTCCAACTCGGGACG	TTCCTGTCACTCCAACTCGGGACGTGGCTA	TGG	7
5058	PAK1	NM_002576.4	NC_000011.10	77379949	antisense	TTGTGTGTTCAAAATCTGAA	TGAATTGTGTGTTCAAAATCTGAAGGGAGA	GGG	3
5062	PAK2	NM_002577.4	NC_000003.12	196810603	sense	CTAGGAACTATCGTGAGCAT	TATTCTAGGAACTATCGTGAGCATAGGTGA	AGG	8
5062	PAK2	NM_002577.4	NC_000003.12	196812833	antisense	GTCCAAAAAGTTAACGATGT	ACCTGTCCAAAAAGTTAACGATGTTGGGAT	TGG	10
5062	PAK2	NM_002577.4	NC_000003.12	196806587	sense	TCAATGCAGCTGAATGCCAA	ATCATCAATGCAGCTGAATGCCAAGGGAAC	GGG	6
5062	PAK2	NM_002577.4	NC_000003.12	196812263	sense	TGACGTTGCACTGGGACAGG	CTACTGACGTTGCACTGGGACAGGAGGTAG	AGG	9
5063	PAK3	NM_002578.3	NC_000023.11	111163704	sense	AAAATCCAAGATGACAGATG	GAAAAAAATCCAAGATGACAGATGAGGAGA	AGG	10
5063	PAK3	NM_002578.3	NC_000023.11	111192171	sense	AGACATTGCAACAGGACAAG	CACTAGACATTGCAACAGGACAAGAGGTAA	AGG	12
5063	PAK3	NM_002578.3	NC_000023.11	111147811	antisense	GAACATCTAGAACAGCTTGT	TTGAGAACATCTAGAACAGCTTGTGGGTTC	GGG	7
5063	PAK3	NM_002578.3	NC_000023.11	111123246	antisense	TGGGAAGATAGAGCGAAGCC	CTCCTGGGAAGATAGAGCGAAGCCTGGCTT	TGG	5
5105	PCK1	NM_002591.3	NC_000020.11	57563036	antisense	CAGGGCCAGTTGTTGACCAA	GTTGCAGGGCCAGTTGTTGACCAAAGGCTC	AGG	5
5105	PCK1	NM_002591.3	NC_000020.11	57564505	sense	CTTGTGCCCACCCCAACTCG	GAACCTTGTGCCCACCCCAACTCGAGGTTC	AGG	8
5105	PCK1	NM_002591.3	NC_000020.11	57562242	antisense	GCTCACCTTTCATGCACCCT	TTCCGCTCACCTTTCATGCACCCTGGGAAC	GGG	3
5105	PCK1	NM_002591.3	NC_000020.11	57562118	sense	GGCCAGGATCGAAAGCAAGA	ATGTGGCCAGGATCGAAAGCAAGACGGTTA	CGG	3
5106	PCK2	NM_004563.3	NC_000014.9	24100174	antisense	CAGGAGGTCACAGTAACACC	CAGCCAGGAGGTCACAGTAACACCAGGTGG	AGG	7
5106	PCK2	NM_004563.3	NC_000014.9	24099185	antisense	CCAGCCGAGAGGCGATGCGT	CGGGCCAGCCGAGAGGCGATGCGTAGGGCA	AGG	5
5106	PCK2	NM_004563.3	NC_000014.9	24099613	antisense	CTTGCCACAGGCACTAGGGA	TGGTCTTGCCACAGGCACTAGGGAAGGCGG	AGG	6
5106	PCK2	NM_004563.3	NC_000014.9	24100001	sense	TCTCCTAACAGGTCGACTCC	CACTTCTCCTAACAGGTCGACTCCGGGCCA	GGG	7
5127	CDK16	NM_006201.4	NC_000023.11	47226625	sense	AACAAAGACATACTCCAATG	TCCCAACAAAGACATACTCCAATGAGGTGG	AGG	10
5127	CDK16	NM_006201.4	NC_000023.11	47225995	sense	AGCAGTACCTGGATGACTGT	CTGAAGCAGTACCTGGATGACTGTGGGAAC	GGG	8
5127	CDK16	NM_006201.4	NC_000023.11	47223665	sense	ATAGGCCTGGATGAGAGTGG	GCAGATAGGCCTGGATGAGAGTGGTGGTGG	TGG	2
5127	CDK16	NM_006201.4	NC_000023.11	47226323	antisense	GGTGTAGCACCTTCTGCCGG	TCTCGGTGTAGCACCTTCTGCCGGTGGCAG	TGG	9
5128	CDK17	NM_002595.4	NC_000012.12	96295034	antisense	ATTCTCCTTTCTCATTAATG	TTTAATTCTCCTTTCTCATTAATGAGGAGG	AGG	10
5128	CDK17	NM_002595.4	NC_000012.12	96300309	sense	CAAATTGGAAAAGCTTGGAG	ACATCAAATTGGAAAAGCTTGGAGAGGTAA	AGG	6
5128	CDK17	NM_002595.4	NC_000012.12	96311083	antisense	GAGACCTTCGACTCATTGGT	CTACGAGACCTTCGACTCATTGGTTGGTCA	TGG	5
5128	CDK17	NM_002595.4	NC_000012.12	96324105	antisense	GGCCTGCCATTCTTCACAAT	TGGAGGCCTGCCATTCTTCACAATAGGCTC	AGG	3
5129	CDK18	NM_002596.3	NC_000001.11	205526114	sense	CAAACTGACGGAGAACCTTG	GCAGCAAACTGACGGAGAACCTTGTGGCCC	TGG	6
5129	CDK18	NM_002596.3	NC_000001.11	205523549	sense	CTTCTCCCCAACAGACAGCG	GCACCTTCTCCCCAACAGACAGCGGGGAGG	GGG	3
5129	CDK18	NM_002596.3	NC_000001.11	205523285	sense	TCAACCAGCTCCACAACCGG	CAATTCAACCAGCTCCACAACCGGCGGAAT	CGG	2
5129	CDK18	NM_002596.3	NC_000001.11	205525144	sense	TCTCCCTCTCAGTCAGACAT	TGTCTCTCCCTCTCAGTCAGACATTGGCTT	TGG	5
5156	PDGFRA	NM_006206.4	NC_000004.12	54278369	antisense	ACTCTGTGATGATGTAAATG	CAATACTCTGTGATGATGTAAATGGGGCCT	GGG	15
5156	PDGFRA	NM_006206.4	NC_000004.12	54261228	antisense	AGCTCTCTTCTTCAGACATG	TCGGAGCTCTCTTCTTCAGACATGGGGTAC	GGG	3
5156	PDGFRA	NM_006206.4	NC_000004.12	54267717	sense	CACTGAGATCACCACTGATG	ATCTCACTGAGATCACCACTGATGTGGAAA	TGG	7
5156	PDGFRA	NM_006206.4	NC_000004.12	54274941	sense	GCTGCCTTATGACTCAAGAT	TGCAGCTGCCTTATGACTCAAGATGGGAGT	GGG	12
5157	PDGFRL	NM_006207.2	NC_000008.11	17589508	sense	AACAAGCGTCCAAAAGAACC	CAAGAACAAGCGTCCAAAAGAACCAGGAGA	AGG	3
5157	PDGFRL	NM_006207.2	NC_000008.11	17589656	antisense	AGCAGACTCAGGGTAGCGGC	CGCCAGCAGACTCAGGGTAGCGGCGGGTTT	GGG	3
5157	PDGFRL	NM_006207.2	NC_000008.11	17621125	sense	CACAGGTGAATTCAGCTGCT	CAGACACAGGTGAATTCAGCTGCTGGGTGC	GGG	4
5157	PDGFRL	NM_006207.2	NC_000008.11	17628604	sense	GGCCAAAGTCACGCTCCACA	TGTCGGCCAAAGTCACGCTCCACAGGGAAT	GGG	5
5159	PDGFRB	NM_002609.3	NC_000005.10	150125556	sense	ACGTTACGAGATCCGATGGA	AGCCACGTTACGAGATCCGATGGAAGGTGA	AGG	12
5159	PDGFRB	NM_002609.3	NC_000005.10	150132769	antisense	GGTCTCCGACACGTTGCGCG	ACCGGGTCTCCGACACGTTGCGCGTGGACA	TGG	7
5159	PDGFRB	NM_002609.3	NC_000005.10	150130626	antisense	TCTGTTCCCCACTGTCAGGG	ACTGTCTGTTCCCCACTGTCAGGGTGGCTC	TGG	9
5159	PDGFRB	NM_002609.3	NC_000005.10	150124328	sense	TGAGAAGCAAGCCCTTATGT	GCAGTGAGAAGCAAGCCCTTATGTCGGAGC	CGG	14
5163	PDK1	NM_002610.4	NC_000002.12	172568795	sense	ACCATCCCATCTCTATCACA	ATGTACCATCCCATCTCTATCACATGGTGT	TGG	7
5163	PDK1	NM_002610.4	NC_000002.12	172558845	sense	CCGTTCAATTGGTACAAAGC	CCATCCGTTCAATTGGTACAAAGCTGGTAA	TGG	2
5163	PDK1	NM_002610.4	NC_000002.12	172564568	antisense	CTTGTATTCAATCACACCCT	TCTCCTTGTATTCAATCACACCCTGGGCCA	GGG	4
5163	PDK1	NM_002610.4	NC_000002.12	172556218	antisense	GAAGCTGCGGCTGAAGCCGG	AGCTGAAGCTGCGGCTGAAGCCGGCGGCGC	CGG	1
5164	PDK2	NM_002611.4	NC_000017.11	50095549	sense	ATGAAGCAGTTTCTGGACTT	GTCCATGAAGCAGTTTCTGGACTTCGGTAC	CGG	1
5164	PDK2	NM_002611.4	NC_000017.11	50105907	sense	CTGACGCCCTGGTCACCATC	TTCACTGACGCCCTGGTCACCATCCGGAAC	CGG	4
5164	PDK2	NM_002611.4	NC_000017.11	50108335	sense	GAATGCCATGAGGGCGACTG	CGCAGAATGCCATGAGGGCGACTGTGGAAA	TGG	8
5164	PDK2	NM_002611.4	NC_000017.11	50105389	antisense	GGAACTCCATGATGTCCAGG	TCCAGGAACTCCATGATGTCCAGGAGGCTC	AGG	3
5165	PDK3	NM_005391.4	NC_000023.11	24498890	antisense	ACTTACTTATCCAAGACCTG	CCATACTTACTTATCCAAGACCTGTGGATC	TGG	3
5165	PDK3	NM_005391.4	NC_000023.11	24518972	sense	GCTGTGTGAACAGTATTACC	AGATGCTGTGTGAACAGTATTACCTGGTAG	TGG	6
5165	PDK3	NM_005391.4	NC_000023.11	24503387	sense	GTGGTTCCTACAATGGCACA	TGATGTGGTTCCTACAATGGCACAAGGAGT	AGG	4
5165	PDK3	NM_005391.4	NC_000023.11	24494798	sense	TACGAAAGGAACTTCCTGTG	TTTCTACGAAAGGAACTTCCTGTGCGGCTG	CGG	2
5166	PDK4	NM_002612.3	NC_000007.14	95593720	antisense	ATAATGCTTTCTGGTCATCT	TCTGATAATGCTTTCTGGTCATCTGGGCTT	GGG	3
5166	PDK4	NM_002612.3	NC_000007.14	95596228	antisense	GAGAAATGCTCCACCTCTCG	GCGCGAGAAATGCTCCACCTCTCGGGGCAC	GGG	1
5166	PDK4	NM_002612.3	NC_000007.14	95587801	sense	GCGGGCAACAGTTGAACACC	CAATGCGGGCAACAGTTGAACACCAGGAAA	AGG	8
5166	PDK4	NM_002612.3	NC_000007.14	95592555	antisense	TAGGATCAATGCTTCCAATG	CAGTTAGGATCAATGCTTCCAATGTGGCTT	TGG	5
5170	PDPK1	NM_002613.4	NC_000016.10	2566442	antisense	CACACCTTGTTTGCTCTCTG	CTCACACACCTTGTTTGCTCTCTGGGGATA	GGG	6
5170	PDPK1	NM_002613.4	NC_000016.10	2581687	sense	CCCTAAGGCAAGAGACCTCG	TCTTCCCTAAGGCAAGAGACCTCGTGGAGA	TGG	9
5170	PDPK1	NM_002613.4	NC_000016.10	2557828	antisense	CTGCAGTGCCGTCCATGGCG	TCGGCTGCAGTGCCGTCCATGGCGGGGCCC	GGG	2
5170	PDPK1	NM_002613.4	NC_000016.10	2581307	antisense	TTATGCATCCAAGAGCCCAA	TATATTATGCATCCAAGAGCCCAAAGGTCT	AGG	8
5207	PFKFB1	NM_001271804.1	NC_000023.11	54960849	sense	ATTCTTTCTTCCAGACAACA	ATGAATTCTTTCTTCCAGACAACATGGAAG	TGG	3
5207	PFKFB1	NM_001271804.1	NC_000023.11	54952057	sense	CTACATGGTGAACCGAGTGC	CACGCTACATGGTGAACCGAGTGCAGGATC	AGG	8
5207	PFKFB1	NM_001271804.1	NC_000023.11	54949131	sense	GAGGACCATCCAGACAGCTG	TGAAGAGGACCATCCAGACAGCTGAGGCCC	AGG	9
5207	PFKFB1	NM_001271804.1	NC_000023.11	54958306	sense	TTGCAGAAAACATCAGGGTA	ATAATTGCAGAAAACATCAGGGTAAGGACC	AGG	6
5208	PFKFB2	NM_006212.2	NC_000001.11	207063775	antisense	CGGATTCCACAAAGAATACC	CAGACGGATTCCACAAAGAATACCTGGCCA	TGG	7
5208	PFKFB2	NM_006212.2	NC_000001.11	207065088	sense	GAACAGAGAGAACGTGATGG	AAAGGAACAGAGAGAACGTGATGGAGGACT	AGG	8
5208	PFKFB2	NM_006212.2	NC_000001.11	207062674	antisense	GTCATGCCGAAAGAAGTCGT	CATTGTCATGCCGAAAGAAGTCGTAGGACT	AGG	4
5208	PFKFB2	NM_006212.2	NC_000001.11	207067526	sense	TTCATCAAGGTGATAAACGT	TTCTTTCATCAAGGTGATAAACGTGGGCCA	GGG	9
5209	PFKFB3	NM_001145443.1	NC_000010.11	6216733	sense	CCACCAATACTACTAGAGAG	GATGCCACCAATACTACTAGAGAGAGGAGA	AGG	5
5209	PFKFB3	NM_001145443.1	NC_000010.11	6216139	antisense	GACATCTCTCAAGGCAGCTA	TTTTGACATCTCTCAAGGCAGCTAAGGCAC	AGG	4
5209	PFKFB3	NM_001145443.1	NC_000010.11	6221523	sense	GGCGCTCAATGAGATCGACG	GGAAGGCGCTCAATGAGATCGACGCGGTGA	CGG	9
5209	PFKFB3	NM_001145443.1	NC_000010.11	6221406	sense	TGCTCTGAGCAAGTTCGTGG	CCAGTGCTCTGAGCAAGTTCGTGGAGGAGC	AGG	9
5210	PFKFB4	NM_004567.2	NC_000003.12	48536291	sense	CCTCAAGGGCCGGATTGGCG	TCAACCTCAAGGGCCGGATTGGCGGGGACC	GGG	8
5210	PFKFB4	NM_004567.2	NC_000003.12	48556689	sense	GCTCTGCACGCTTGCCAGCG	GCCCGCTCTGCACGCTTGCCAGCGCGGTGG	CGG	1
5210	PFKFB4	NM_004567.2	NC_000003.12	48550121	antisense	GGGCCAAGCCTCACCCCGAG	GCTGGGGCCAAGCCTCACCCCGAGTGGGCA	TGG	2
5210	PFKFB4	NM_004567.2	NC_000003.12	48539702	sense	TGGAGAACAGAATGGCTACA	ATTTTGGAGAACAGAATGGCTACAAGGTGA	AGG	5
5211	PFKL	NM_002626.5	NC_000021.9	44323030	antisense	AAACCCACCGACCACCAGCA	CCTCAAACCCACCGACCACCAGCAGGGCGT	GGG	15
5211	PFKL	NM_002626.5	NC_000021.9	44313954	antisense	CTCGGGGATGAACAGCCAGT	GAGCCTCGGGGATGAACAGCCAGTCGGCCC	CGG	7
5211	PFKL	NM_002626.5	NC_000021.9	44312188	sense	GCCTACAACCTGGTCCAGCA	AGCGGCCTACAACCTGGTCCAGCACGGCAT	CGG	4
5211	PFKL	NM_002626.5	NC_000021.9	44306748	antisense	TTGGCCTTACCTCGTAGATG	CACCTTGGCCTTACCTCGTAGATGAGGAAG	AGG	2
5213	PFKM	NM_000289.5	NC_000012.12	48133373	antisense	CATTGTCAATTGACCCAACC	AAGTCATTGTCAATTGACCCAACCAGGCCC	AGG	6
5213	PFKM	NM_000289.5	NC_000012.12	48134271	sense	GAAGTAATGGGCCGCCACTG	GTTAGAAGTAATGGGCCGCCACTGTGGGTA	TGG	7
5213	PFKM	NM_000289.5	NC_000012.12	48141368	sense	GCCAAGGTGGCTCTAAACTT	ACTGGCCAAGGTGGCTCTAAACTTGGGACT	GGG	15
5213	PFKM	NM_000289.5	NC_000012.12	48130406	sense	GTTCGAGTTGGTATCTTCAC	TGTGGTTCGAGTTGGTATCTTCACCGGTGC	CGG	3
5214	PFKP	NM_002627.4	NC_000010.11	3108775	antisense	AGATCCTGTCGAATGCCGAA	ACCAAGATCCTGTCGAATGCCGAAGGGGTC	GGG	9
5214	PFKP	NM_002627.4	NC_000010.11	3116802	sense	ATCGGCTGGACAGATGTCGG	AGAAATCGGCTGGACAGATGTCGGGGGCTG	GGG	14
5214	PFKP	NM_002627.4	NC_000010.11	3082430	sense	GGTGCGCATGGGTATCTACG	CCGTGGTGCGCATGGGTATCTACGTGGGGG	TGG	2
5214	PFKP	NM_002627.4	NC_000010.11	3105132	antisense	TCCCATCACCTCCAGAACGA	GTCGTCCCATCACCTCCAGAACGAAGGTCC	AGG	6
5218	CDK14	NM_001287135.1	NC_000007.14	90899327	sense	ACATGGACAAGCACCCTGGG	CAGTACATGGACAAGCACCCTGGGGGGCTG	GGG	7
5218	CDK14	NM_001287135.1	NC_000007.14	90726715	sense	ACCAGCTAATCAAGTAAAGA	AGAAACCAGCTAATCAAGTAAAGAGGGTGC	GGG	3
5218	CDK14	NM_001287135.1	NC_000007.14	90863235	sense	TCATGACATCATCCATACCA	TACTTCATGACATCATCCATACCAAGGAGA	AGG	6
5218	CDK14	NM_001287135.1	NC_000007.14	90747761	sense	TCTTATGCTACAGTATACAA	AGGATCTTATGCTACAGTATACAAAGGGAA	AGG	4
5230	PGK1	NM_000291.3	NC_000023.11	78117364	sense	AGCTTCACTTTCCAAGCTAG	TCCGAGCTTCACTTTCCAAGCTAGGGGATG	GGG	5
5230	PGK1	NM_000291.3	NC_000023.11	78114112	antisense	CTTCCTCCACATGAAAGCGG	CCTTCTTCCTCCACATGAAAGCGGAGGTTC	AGG	4
5230	PGK1	NM_000291.3	NC_000023.11	78113891	sense	GTAGAACTCAAATCTCTGCT	TGCTGTAGAACTCAAATCTCTGCTGGGCAA	GGG	3
5230	PGK1	NM_000291.3	NC_000023.11	78109889	antisense	GTTATCTGGTTGTTCTTCAT	GTTTGTTATCTGGTTGTTCTTCATAGGAAC	AGG	2
5232	PGK2	NM_138733.4	NC_000006.12	49786923	antisense	CAGAACATCCTTGCCCAGCA	GGAACAGAACATCCTTGCCCAGCAAGGATT	AGG	1
5232	PGK2	NM_138733.4	NC_000006.12	49786563	antisense	TCCACCAAGTATAGCCAGAA	TGGCTCCACCAAGTATAGCCAGAAAGGGTC	AGG	1
5232	PGK2	NM_138733.4	NC_000006.12	49786846	antisense	TCCAGCAGGATGACTGAACC	GTTCTCCAGCAGGATGACTGAACCAGGAGC	AGG	1
5232	PGK2	NM_138733.4	NC_000006.12	49787087	antisense	TCCTCTGGTTGTTTGTAATC	TTGATCCTCTGGTTGTTTGTAATCTGGTTC	TGG	1
5255	PHKA1	NM_002637.3	NC_000023.11	72712784	sense	AAAGGCCTATGAATTGGAGC	AGGCAAAGGCCTATGAATTGGAGCAGGTAC	AGG	2
5255	PHKA1	NM_002637.3	NC_000023.11	72667417	antisense	AGGACATGGATAACTGATTG	AGCCAGGACATGGATAACTGATTGAGGCCC	AGG	7
5255	PHKA1	NM_002637.3	NC_000023.11	72635172	antisense	CAAGCATGCTGTGTGAGATG	TTACCAAGCATGCTGTGTGAGATGGGGAAG	GGG	16
5255	PHKA1	NM_002637.3	NC_000023.11	72656233	antisense	TGGTTCATAGTACAGACGAT	CAGCTGGTTCATAGTACAGACGATTGGGAT	TGG	10
5256	PHKA2	NM_000292.2	NC_000023.11	18908022	sense	AAATCTCTCTGGACAGCACG	ACACAAATCTCTCTGGACAGCACGGGGTCA	GGG	22
5256	PHKA2	NM_000292.2	NC_000023.11	18926484	antisense	ATGTGACTAAGAATCCGGCC	ATATATGTGACTAAGAATCCGGCCCGGCTG	CGG	14
5256	PHKA2	NM_000292.2	NC_000023.11	18954289	sense	TAAGAATGCAGACCGCGATG	ACCGTAAGAATGCAGACCGCGATGAGGACA	AGG	2
5256	PHKA2	NM_000292.2	NC_000023.11	18941657	antisense	TGTCGACGCTCTTGGCAGCA	TAGATGTCGACGCTCTTGGCAGCATGGAGA	TGG	8
5257	PHKB	NM_001031835.2	NC_000016.10	47588932	antisense	AATGCAGGATAACTGATGCA	GGCAAATGCAGGATAACTGATGCAGGGGAG	GGG	11
5257	PHKB	NM_001031835.2	NC_000016.10	47660763	antisense	CATTCACTAATGTTGACATC	CTTCCATTCACTAATGTTGACATCCGGCTG	CGG	23
5257	PHKB	NM_001031835.2	NC_000016.10	47515597	sense	GATTATCTACAACACTGATG	TCCAGATTATCTACAACACTGATGAGGTAT	AGG	7
5257	PHKB	NM_001031835.2	NC_000016.10	47650905	sense	TGGAGGAGTCAAAGTTCATG	TAATTGGAGGAGTCAAAGTTCATGTGGATC	TGG	21
5260	PHKG1	NM_001258460.1	NC_000007.14	56083384	sense	ACAAACTCAACATCGTGCAC	TTGCACAAACTCAACATCGTGCACCGGGAC	CGG	6
5260	PHKG1	NM_001258460.1	NC_000007.14	56088864	sense	AGCCCAAAGAGATCCTGGGC	TATGAGCCCAAAGAGATCCTGGGCAGGTAA	AGG	2
5260	PHKG1	NM_001258460.1	NC_000007.14	56083283	sense	GAGCCGGGAGAGAGGCTGCG	GCTGGAGCCGGGAGAGAGGCTGCGAGGTCT	AGG	6
5260	PHKG1	NM_001258460.1	NC_000007.14	56081998	antisense	TGCTTCCGGTGCCAGAAGGG	CATCTGCTTCCGGTGCCAGAAGGGCGGGGA	CGG	8
5261	PHKG2	NM_000294.2	NC_000016.10	30751230	sense	AGGAGGTGCGGGAAGCCACA	CTGGAGGAGGTGCGGGAAGCCACACGGCGA	CGG	3
5261	PHKG2	NM_000294.2	NC_000016.10	30751130	antisense	TAGCTCGATGAACACAACGG	CCAGTAGCTCGATGAACACAACGGCGGACC	CGG	3
5261	PHKG2	NM_000294.2	NC_000016.10	30756246	sense	TCCATGGATGAAACCCACCC	ATGCTCCATGGATGAAACCCACCCAGGCTA	AGG	7
5261	PHKG2	NM_000294.2	NC_000016.10	30756416	antisense	TGCCGCCGGTGCCAGAAGGG	GATCTGCCGCCGGTGCCAGAAGGGTGGCGA	TGG	8
5286	PIK3C2A	NM_002645.2	NC_000011.10	17135118	sense	ACACTAGCAGGAGTTCAACT	GAAGACACTAGCAGGAGTTCAACTAGGGGT	AGG	9
5286	PIK3C2A	NM_002645.2	NC_000011.10	17132003	sense	ATATGTTCACTGTCTCACAA	CTTGATATGTTCACTGTCTCACAATGGAAA	TGG	11
5286	PIK3C2A	NM_002645.2	NC_000011.10	17150611	antisense	CTGGACTTAACAAATAGCCT	GTGACTGGACTTAACAAATAGCCTGGGTTT	GGG	3
5286	PIK3C2A	NM_002645.2	NC_000011.10	17122193	sense	TTCATAAAGACTCATCACTT	ATTCTTCATAAAGACTCATCACTTGGGTAT	GGG	14
5287	PIK3C2B	NM_002646.3	NC_000001.11	204460376	antisense	ATGGACGAGGTAGTTCAAGG	GGAGATGGACGAGGTAGTTCAAGGTGGAGG	TGG	8
5287	PIK3C2B	NM_002646.3	NC_000001.11	204449909	sense	CCTCAGAGGCCAATAAGCAG	AGCTCCTCAGAGGCCAATAAGCAGCGGCGG	CGG	14
5287	PIK3C2B	NM_002646.3	NC_000001.11	204469070	sense	CTTGAAATCGACCTATGATG	TCAACTTGAAATCGACCTATGATGCGGAGA	CGG	3
5287	PIK3C2B	NM_002646.3	NC_000001.11	204464124	antisense	GATAAGCAAGTCTACAGTGG	GGTAGATAAGCAAGTCTACAGTGGAGGAAC	AGG	6
5288	PIK3C2G	NM_004570.5	NC_000012.12	18371280	sense	ACAATGCAAATTTACTGGCG	ACCAACAATGCAAATTTACTGGCGTGGACT	TGG	12
5288	PIK3C2G	NM_004570.5	NC_000012.12	18293989	sense	GATCATATTCTAAGTGTATG	CAAAGATCATATTCTAAGTGTATGTGGCTC	TGG	5
5288	PIK3C2G	NM_004570.5	NC_000012.12	18423971	antisense	GTTGCACTAAAGGACTCTCA	AGAAGTTGCACTAAAGGACTCTCAAGGTTC	AGG	17
5288	PIK3C2G	NM_004570.5	NC_000012.12	18496124	sense	TTCATCAATGCTAATCCGAT	TACTTTCATCAATGCTAATCCGATGGGCAA	GGG	20
5289	PIK3C3	NM_002647.2	NC_000018.10	42029386	sense	ACAGACATTTGTAGATCGGT	CACAACAGACATTTGTAGATCGGTTGGTGC	TGG	15
5289	PIK3C3	NM_002647.2	NC_000018.10	41987829	sense	CTCACCAAAGCTCATCGACA	GCAGCTCACCAAAGCTCATCGACAAGGACA	AGG	5
5289	PIK3C3	NM_002647.2	NC_000018.10	42013526	antisense	CTCTGACTATCCTTCTTGGT	TGAACTCTGACTATCCTTCTTGGTAGGTTC	AGG	11
5289	PIK3C3	NM_002647.2	NC_000018.10	41996659	antisense	TATGTAAGTTGCTTGGTTGG	TTCATATGTAAGTTGCTTGGTTGGTGGATA	TGG	9
5290	PIK3CA	NM_006218.2	NC_000003.12	179221019	sense	AAAACAGTTAGCCAGAGGTT	CAATAAAACAGTTAGCCAGAGGTTTGGCCT	TGG	14
5290	PIK3CA	NM_006218.2	NC_000003.12	179199104	antisense	AAAAGGGTTGAAAAAGCCGA	TTTAAAAAGGGTTGAAAAAGCCGAAGGTCA	AGG	2
5290	PIK3CA	NM_006218.2	NC_000003.12	179199808	antisense	CTCTACTATGAGGTGAATTG	ATTGCTCTACTATGAGGTGAATTGAGGTCC	AGG	3
5290	PIK3CA	NM_006218.2	NC_000003.12	179210202	sense	GGAACACTGTCCATTGGCAT	TTAAGGAACACTGTCCATTGGCATGGGGAA	GGG	8
5291	PIK3CB	NM_006219.2	NC_000003.12	138737806	sense	AAAAACGTTTGACTATTCAT	ATCCAAAAACGTTTGACTATTCATGGGAAG	GGG	4
5291	PIK3CB	NM_006219.2	NC_000003.12	138755936	antisense	AGGAGTCAATATCCATAAGG	ATATAGGAGTCAATATCCATAAGGAGGTTG	AGG	2
5291	PIK3CB	NM_006219.2	NC_000003.12	138694868	sense	GCCTAAACTGCCCCCCCGGG	TTTGGCCTAAACTGCCCCCCCGGGAGGCCC	AGG	12
5291	PIK3CB	NM_006219.2	NC_000003.12	138707164	antisense	TAATTAGCTTACCTTATCGA	TAAATAATTAGCTTACCTTATCGAAGGGAG	AGG	9
5292	PIM1	NM_001243186.1	NC_000006.12	37170555	antisense	ACCTCCAGGATGTCGGCGCA	CCCAACCTCCAGGATGTCGGCGCAGGGACG	GGG	1
5292	PIM1	NM_001243186.1	NC_000006.12	37170849	sense	GGCTTCGGCTCGGTCTACTC	CGGCGGCTTCGGCTCGGTCTACTCAGGCAT	AGG	2
5292	PIM1	NM_001243186.1	NC_000006.12	37170627	antisense	GTGGCGTGCAGGTCGTTGCA	CTTGGTGGCGTGCAGGTCGTTGCAGGGCGC	GGG	1
5292	PIM1	NM_001243186.1	NC_000006.12	37171382	antisense	TTTCGTCCTTGATGTCGCGG	ATGTTTTCGTCCTTGATGTCGCGGTGGAGC	TGG	4
5293	PIK3CD	NM_005026.3	NC_000001.11	9715597	antisense	AGGTGAACACATAGGCCTCG	ATGCAGGTGAACACATAGGCCTCGGGGCCA	GGG	4
5293	PIK3CD	NM_005026.3	NC_000001.11	9721778	sense	CTCCGAGATGCACGTGCCGT	CCAGCTCCGAGATGCACGTGCCGTCGGTGG	CGG	16
5293	PIK3CD	NM_005026.3	NC_000001.11	9720800	sense	GGAGCTGTATGAGCACGAGA	CTGGGGAGCTGTATGAGCACGAGAAGGACC	AGG	13
5293	PIK3CD	NM_005026.3	NC_000001.11	9717576	antisense	TGGATGAGCTCGATGCGGAA	GCCCTGGATGAGCTCGATGCGGAACGGCTG	CGG	8
5294	PIK3CG	NM_001282427.1	NC_000007.14	106867994	antisense	AAGGCTTGGGACTCCTCGGA	CTGGAAGGCTTGGGACTCCTCGGAGGGCGG	GGG	2
5294	PIK3CG	NM_001282427.1	NC_000007.14	106872575	antisense	GCTTCAGCAGAAATCTGGCA	CCACGCTTCAGCAGAAATCTGGCAAGGGCG	AGG	3
5294	PIK3CG	NM_001282427.1	NC_000007.14	106868455	sense	GTGAGGCACTGCCTCAAGAA	GTGGGTGAGGCACTGCCTCAAGAACGGAGA	CGG	2
5294	PIK3CG	NM_001282427.1	NC_000007.14	106868185	antisense	TCTTCCACAGGTACTCCGGG	ATCTTCTTCCACAGGTACTCCGGGAGGGGC	AGG	2
5295	PIK3R1	NM_181523.2	NC_000005.10	68293408	antisense	CTAGAGATTCATTCCGGTAG	TGAGCTAGAGATTCATTCCGGTAGTGGTTT	TGG	10
5295	PIK3R1	NM_181523.2	NC_000005.10	68280706	antisense	CTGAGAATCTGAAAAGCATA	GCTGCTGAGAATCTGAAAAGCATAGGGCTG	GGG	6
5295	PIK3R1	NM_181523.2	NC_000005.10	68273444	antisense	GAGCTTGATAAGAAGAGGCG	CCACGAGCTTGATAAGAAGAGGCGGGGCAA	GGG	3
5295	PIK3R1	NM_181523.2	NC_000005.10	68226863	sense	TGGCTATAATGAAACCACAG	TAAATGGCTATAATGAAACCACAGGGGAAA	GGG	2
5297	PI4KA	NM_058004.3	NC_000022.11	20819752	sense	AAGAGCTTGAAGGTGTTCGA	CTGGAAGAGCTTGAAGGTGTTCGAAGGCGT	AGG	6
5297	PI4KA	NM_058004.3	NC_000022.11	20834573	sense	GAAGAAAGCACAGCTCGGAA	GGTAGAAGAAAGCACAGCTCGGAAAGGCAG	AGG	3
5297	PI4KA	NM_058004.3	NC_000022.11	20751328	antisense	GTCAGGAACCGTGATCCGGT	ACGTGTCAGGAACCGTGATCCGGTAGGGGG	AGG	27
5297	PI4KA	NM_058004.3	NC_000022.11	20742626	antisense	TTTACTGCTAATGAGCATTG	TACCTTTACTGCTAATGAGCATTGCGGTCA	CGG	31
5298	PI4KB	NM_002651.2	NC_000001.11	151316101	sense	ACAACTCAGCTAAACAGTCT	CAGAACAACTCAGCTAAACAGTCTTGGCTG	TGG	3
5298	PI4KB	NM_002651.2	NC_000001.11	151303643	antisense	AGCTGTTGGTATGCACTTCG	TCACAGCTGTTGGTATGCACTTCGGGGAGC	GGG	7
5298	PI4KB	NM_002651.2	NC_000001.11	151307759	antisense	CCGCTTGCCGATCGCCATCA	CCAGCCGCTTGCCGATCGCCATCAGGGACT	GGG	5
5298	PI4KB	NM_002651.2	NC_000001.11	151307623	antisense	TGTGGGGTACACGGACCACG	TGTGTGTGGGGTACACGGACCACGTGGTGG	TGG	5
5305	PIP4K2A	NM_005028.4	NC_000010.11	22550664	sense	AAAACTAAAAAAGGATGTTG	TGGAAAAACTAAAAAAGGATGTTGAGGTAA	AGG	7
5305	PIP4K2A	NM_005028.4	NC_000010.11	22573419	antisense	CGGTACATGCCCAAGAACTG	AAGCCGGTACATGCCCAAGAACTGGGGAAG	GGG	5
5305	PIP4K2A	NM_005028.4	NC_000010.11	22591670	sense	GACTATTACCAGTGAAGACG	TCAAGACTATTACCAGTGAAGACGTGGCCG	TGG	4
5305	PIP4K2A	NM_005028.4	NC_000010.11	22550732	sense	GATAATGATTTCATTAATGA	GAAAGATAATGATTTCATTAATGAGGGCCA	GGG	7
5310	PKD1	NM_001009944.2	NC_000016.10	2118149	antisense	CCAGAGGCCAGAGGTCCGTG	CTGGCCAGAGGCCAGAGGTCCGTGGGGCCC	GGG	5
5310	PKD1	NM_001009944.2	NC_000016.10	2109079	sense	CGACGTCACCTACACGCCCG	GCCGCGACGTCACCTACACGCCCGTGGCCG	TGG	15
5310	PKD1	NM_001009944.2	NC_000016.10	2111120	sense	CGGTGACACACAACTTCACG	CCGACGGTGACACACAACTTCACGCGGAGC	CGG	15
5310	PKD1	NM_001009944.2	NC_000016.10	2114656	sense	TGAGGCCCAACCCTGGACTG	GGCTTGAGGCCCAACCCTGGACTGCGGCTG	CGG	11
5311	PKD2	NM_000297.3	NC_000004.12	88008090	sense	ATGGACGTAGAGTGGCGCCC	GGAGATGGACGTAGAGTGGCGCCCGGGCAG	GGG	1
5311	PKD2	NM_000297.3	NC_000004.12	88046682	sense	CAGGTGGTGTGATTCCATCT	GCAACAGGTGGTGTGATTCCATCTTGGCAA	TGG	6
5311	PKD2	NM_000297.3	NC_000004.12	88008290	sense	GGAAGGGCAGCCGCCCCGAG	CCCTGGAAGGGCAGCCGCCCCGAGTGGCCT	TGG	1
5311	PKD2	NM_000297.3	NC_000004.12	88038328	antisense	TCTCATAGAAGATGAAACTT	AGGTTCTCATAGAAGATGAAACTTCGGTTG	CGG	4
5313	PKLR	NM_000298.5	NC_000001.11	155295296	sense	CCCTCCTTAGGGTCCAGAGT	GGCTCCCTCCTTAGGGTCCAGAGTCGGAAG	CGG	5
5313	PKLR	NM_000298.5	NC_000001.11	155300273	antisense	GCCCGCCGCAGATACCCCGC	ACTGGCCCGCCGCAGATACCCCGCTGGCCC	TGG	2
5313	PKLR	NM_000298.5	NC_000001.11	155300154	antisense	GCTCGGAGTCAATGTCCAGT	ACGGGCTCGGAGTCAATGTCCAGTAGGCAG	AGG	2
5313	PKLR	NM_000298.5	NC_000001.11	155294585	antisense	GTCGCTGGCTTTCCGCACAA	CCACGTCGCTGGCTTTCCGCACAAAGGAGG	AGG	6
5315	PKM	NM_001206799.1	NC_000015.10	72209811	sense	AGCCACTCTCAAAATCACGC	AGGGAGCCACTCTCAAAATCACGCTGGATA	TGG	5
5315	PKM	NM_001206799.1	NC_000015.10	72210384	sense	GCTGTGGCTCTAGACACTAA	CGTTGCTGTGGCTCTAGACACTAAAGGACC	AGG	4
5315	PKM	NM_001206799.1	NC_000015.10	72206845	antisense	TCACTGCCTTCAGCCCGAGT	CACATCACTGCCTTCAGCCCGAGTGGGGCG	GGG	8
5315	PKM	NM_001206799.1	NC_000015.10	72208874	sense	TGCCGACTTCCTGGTGACGG	CAGGTGCCGACTTCCTGGTGACGGAGGTGG	AGG	6
5328	PLAU	NM_002658.3	NC_000010.11	73912234	sense	AACTGTGACTGTCTAAATGG	AGCGAACTGTGACTGTCTAAATGGAGGAAC	AGG	4
5328	PLAU	NM_002658.3	NC_000010.11	73912301	sense	ACTGCCCAAAGAAATTCGGA	TGCAACTGCCCAAAGAAATTCGGAGGGCAG	GGG	4
5328	PLAU	NM_002658.3	NC_000010.11	73914121	antisense	CCCCCTCACCAATGTCGTTG	GGTTCCCCCTCACCAATGTCGTTGTGGTGA	TGG	8
5328	PLAU	NM_002658.3	NC_000010.11	73913033	antisense	GGGCATGGTACGTTTGCTGA	CTGTGGGCATGGTACGTTTGCTGAAGGACA	AGG	5
5347	PLK1	NM_005030.4	NC_000016.10	23681049	antisense	AACTTACATGATACACCCAA	TCCCAACTTACATGATACACCCAATGGACC	TGG	3
5347	PLK1	NM_005030.4	NC_000016.10	23679054	sense	ACCGGCGAAAGAGATCCCGG	CTCCACCGGCGAAAGAGATCCCGGAGGTCC	AGG	1
5347	PLK1	NM_005030.4	NC_000016.10	23682153	sense	GAATGAATACAGTATTCCCA	AGAAGAATGAATACAGTATTCCCAAGGTGA	AGG	4
5347	PLK1	NM_005030.4	NC_000016.10	23687519	antisense	TCACCTGTCTCTCGAACCAC	CACCTCACCTGTCTCTCGAACCACTGGTTC	TGG	6
5394	EXOSC10	NM_002685.3	NC_000001.11	11087881	antisense	AGGGAGGATATGAAATGGCA	ATCCAGGGAGGATATGAAATGGCATGGTGT	TGG	8
5394	EXOSC10	NM_002685.3	NC_000001.11	11080876	antisense	CTTCCTATAGAGTTCAAGGT	TCTGCTTCCTATAGAGTTCAAGGTAGGACT	AGG	12
5394	EXOSC10	NM_002685.3	NC_000001.11	11081210	sense	GGAGATGCTCAGCTACGCCC	CCGAGGAGATGCTCAGCTACGCCCGGGATG	GGG	11
5394	EXOSC10	NM_002685.3	NC_000001.11	11098103	antisense	TCATACTCATCGCCAAACTG	AAAATCATACTCATCGCCAAACTGTGGTAG	TGG	2
5562	PRKAA1	NM_206907.3	NC_000005.10	40798094	sense	ACATTCTGGGTGACACGCTG	CACTACATTCTGGGTGACACGCTGGGGGTC	GGG	1
5562	PRKAA1	NM_206907.3	NC_000005.10	40767551	antisense	AGAAGGATTTAAATATTGAG	TCACAGAAGGATTTAAATATTGAGGGGTAT	GGG	7
5562	PRKAA1	NM_206907.3	NC_000005.10	40774936	sense	AGTAAAAACAGGCTCCACGA	GAGTAGTAAAAACAGGCTCCACGAAGGAGG	AGG	4
5562	PRKAA1	NM_206907.3	NC_000005.10	40765190	antisense	GAACTATATGATGGATCCTC	GGTTGAACTATATGATGGATCCTCAGGAAA	AGG	8
5563	PRKAA2	NM_006252.3	NC_000001.11	56691483	sense	CTACATCTGTAAGCATGGAC	TTGACTACATCTGTAAGCATGGACGGGTGA	GGG	3
5563	PRKAA2	NM_006252.3	NC_000001.11	56693808	sense	GAATTTCTGAGAACTAGTTG	TGGTGAATTTCTGAGAACTAGTTGCGGATC	CGG	5
5563	PRKAA2	NM_006252.3	NC_000001.11	56691396	sense	TAATTAACAAAAAAGATACC	TTTTTAATTAACAAAAAAGATACCAGGTGA	AGG	3
5563	PRKAA2	NM_006252.3	NC_000001.11	56696133	antisense	TGATAGTTGCTCGTTTCAGT	TCTTTGATAGTTGCTCGTTTCAGTGGGTCA	GGG	6
5564	PRKAB1	NM_006253.4	NC_000012.12	119674422	sense	AGTATTTGATGCTTTAATGG	TTGAAGTATTTGATGCTTTAATGGTGGATT	TGG	4
5564	PRKAB1	NM_006253.4	NC_000012.12	119672308	sense	CTGCTTCTAGGCACCAGAGA	TGCTCTGCTTCTAGGCACCAGAGAAGGAGG	AGG	2
5564	PRKAB1	NM_006253.4	NC_000012.12	119668370	antisense	GGAAGAGGTCGGCGTCTTCG	GAGTGGAAGAGGTCGGCGTCTTCGGGGCTG	GGG	1
5564	PRKAB1	NM_006253.4	NC_000012.12	119674054	antisense	GGAGGAAGAGTACCTCGGAA	GGTGGGAGGAAGAGTACCTCGGAAGGGTCG	GGG	3
5565	PRKAB2	NM_005399.4	NC_000001.11	147167775	antisense	ACTTGTCACCTCTTAATCAG	AGACACTTGTCACCTCTTAATCAGTGGAAT	TGG	3
5565	PRKAB2	NM_005399.4	NC_000001.11	147172037	sense	AGGAGCACAAGATCATGGTG	GGGAAGGAGCACAAGATCATGGTGGGGAGT	GGG	2
5565	PRKAB2	NM_005399.4	NC_000001.11	147166907	antisense	ATTGGTGCTCTCCCTCAGGG	TTGTATTGGTGCTCTCCCTCAGGGAGGTCC	AGG	4
5565	PRKAB2	NM_005399.4	NC_000001.11	147172083	sense	GCCAAGGCTGCACGCTCCGA	CGGCGCCAAGGCTGCACGCTCCGAGGGCGC	GGG	2
5566	PRKACA	NM_002730.3	NC_000019.10	14097780	sense	AATCTGCTCATTGACCAGCA	GGAGAATCTGCTCATTGACCAGCAGGGCTA	GGG	6
5566	PRKACA	NM_002730.3	NC_000019.10	14097844	antisense	CAGCGAGTGCAGATACTCAA	GATCCAGCGAGTGCAGATACTCAAAGGTCA	AGG	6
5566	PRKACA	NM_002730.3	NC_000019.10	14097611	antisense	CTCAGGGGCCAGGTACTCAG	TAATCTCAGGGGCCAGGTACTCAGGGGTGC	GGG	7
5566	PRKACA	NM_002730.3	NC_000019.10	14100844	antisense	TGAACCTTCCGATCCGCCGT	TACCTGAACCTTCCGATCCGCCGTAGGTGT	AGG	5
5567	PRKACB	NM_182948.3	NC_000001.11	84144427	sense	ACAGCTCTTCAGAAATTGGA	AACTACAGCTCTTCAGAAATTGGAAGGTTT	AGG	1
5567	PRKACB	NM_182948.3	NC_000001.11	84144492	sense	ACATGATCAGAAAACAGCTC	CTGCACATGATCAGAAAACAGCTCTGGAAA	TGG	1
5567	PRKACB	NM_182948.3	NC_000001.11	84197779	sense	GGCAGAACTTGGACATTATG	TAAAGGCAGAACTTGGACATTATGTGGAAC	TGG	7
5567	PRKACB	NM_182948.3	NC_000001.11	84182243	antisense	TCCAAATGAACCTGTTCCAA	CTCTTCCAAATGAACCTGTTCCAAGGGTTT	GGG	3
5568	PRKACG	NM_002732.3	NC_000009.12	69013779	antisense	AGGAGAACTGGAGCTTGACG	TTAAAGGAGAACTGGAGCTTGACGAGGAAC	AGG	1
5568	PRKACG	NM_002732.3	NC_000009.12	69013417	antisense	CTCATAGATGAGCACCCCTA	CCATCTCATAGATGAGCACCCCTAGGGCCC	GGG	1
5568	PRKACG	NM_002732.3	NC_000009.12	69013483	antisense	CTCGGGGGCCAGGTACTCTG	TGATCTCGGGGGCCAGGTACTCTGGGGTCC	GGG	1
5568	PRKACG	NM_002732.3	NC_000009.12	69013569	antisense	GGTAGCCCTGCTGGTCGATG	TGCAGGTAGCCCTGCTGGTCGATGAGGAGA	AGG	1
5571	PRKAG1	NM_002733.4	NC_000012.12	49005130	sense	AAGAACACAAGATAGAAACT	CTAGAAGAACACAAGATAGAAACTTGGAGA	TGG	6
5571	PRKAG1	NM_002733.4	NC_000012.12	49003899	antisense	AGAGACTTGGACATGAACTC	TTCCAGAGACTTGGACATGAACTCTGGCTT	TGG	9
5571	PRKAG1	NM_002733.4	NC_000012.12	49005322	antisense	CCAAGGCTGATTTATAGTAG	CTTACCAAGGCTGATTTATAGTAGCGGTGC	CGG	5
5571	PRKAG1	NM_002733.4	NC_000012.12	49004535	antisense	GGAACTTCAGAATGCGCTTG	TTGAGGAACTTCAGAATGCGCTTGTGGGTG	TGG	8
5573	PRKAR1A	NM_212471.2	NC_000017.11	68525873	sense	AAGACAAATGTGAAATTGTG	AGCAAAGACAAATGTGAAATTGTGGGGCAT	GGG	7
5573	PRKAR1A	NM_212471.2	NC_000017.11	68527868	sense	GAGAAAGCGGAAGATGTATG	CACTGAGAAAGCGGAAGATGTATGAGGAAT	AGG	8
5573	PRKAR1A	NM_212471.2	NC_000017.11	68524036	antisense	GATAAAGGAGACCGAAAACA	CTGCGATAAAGGAGACCGAAAACATGGCAT	TGG	5
5573	PRKAR1A	NM_212471.2	NC_000017.11	68523759	antisense	TTCAATGGCTTTGGCTAAAG	TCTTTTCAATGGCTTTGGCTAAAGCGGCCA	CGG	4
5575	PRKAR1B	NM_001164761.1	NC_000007.14	596186	sense	AAGACGGACCTCAAGCTCTG	AGCCAAGACGGACCTCAAGCTCTGGGGGAT	GGG	7
5575	PRKAR1B	NM_001164761.1	NC_000007.14	680669	sense	ACAGTCGGACTCCCATGATG	ACTCACAGTCGGACTCCCATGATGAGGAGG	AGG	3
5575	PRKAR1B	NM_001164761.1	NC_000007.14	677234	sense	ACCTGGATGACAACGAGAGG	GCTCACCTGGATGACAACGAGAGGAGGTAG	AGG	4
5575	PRKAR1B	NM_001164761.1	NC_000007.14	677293	antisense	GGCCTTGGCCAGCGCAGTCA	AGATGGCCTTGGCCAGCGCAGTCATGGTTT	TGG	4
5576	PRKAR2A	NM_004157.2	NC_000003.12	48794003	sense	AAGAGGAAGATACAGATCCA	GAGGAAGAGGAAGATACAGATCCAAGGGTA	AGG	3
5576	PRKAR2A	NM_004157.2	NC_000003.12	48847385	antisense	CCCCTTTGGCGTCGGCGACA	CTGTCCCCTTTGGCGTCGGCGACACGGTCC	CGG	1
5576	PRKAR2A	NM_004157.2	NC_000003.12	48772962	antisense	TCTCACTCACCAGTCCCCAA	TTTCTCTCACTCACCAGTCCCCAAAGGGAG	AGG	6
5576	PRKAR2A	NM_004157.2	NC_000003.12	48765261	antisense	TTACCTCTAGTGATTTAAGG	CACTTTACCTCTAGTGATTTAAGGAGGGGC	AGG	7
5577	PRKAR2B	NM_002736.2	NC_000007.14	107146440	sense	ACAATCACTGCTACCTCTCC	AGCTACAATCACTGCTACCTCTCCTGGTGC	TGG	6
5577	PRKAR2B	NM_002736.2	NC_000007.14	107045137	sense	CAAGGGGGTCAACTTCGCCG	CCAGCAAGGGGGTCAACTTCGCCGAGGAGC	AGG	1
5577	PRKAR2B	NM_002736.2	NC_000007.14	107045042	sense	CAGCAGGAGAACGAGCGCAA	CCTGCAGCAGGAGAACGAGCGCAAAGGCAC	AGG	1
5577	PRKAR2B	NM_002736.2	NC_000007.14	107121978	antisense	GCATCATCTTCTTCTTCATC	CTCTGCATCATCTTCTTCTTCATCAGGATT	AGG	3
5578	PRKCA	NM_002737.2	NC_000017.11	66687139	antisense	AAAGCCCGTTTGGATCCATA	TCTGAAAGCCCGTTTGGATCCATAGGGATT	GGG	6
5578	PRKCA	NM_002737.2	NC_000017.11	66645435	antisense	CAGTGTGATCCATTCCGCAG	TTCTCAGTGTGATCCATTCCGCAGAGGCTG	AGG	5
5578	PRKCA	NM_002737.2	NC_000017.11	66735613	antisense	GAACGGGGGTTTGTCAAGCA	TCAAGAACGGGGGTTTGTCAAGCAGGGCCA	GGG	10
5578	PRKCA	NM_002737.2	NC_000017.11	66688395	antisense	GCTCCGAAACTCCAAAGGAA	ATCAGCTCCGAAACTCCAAAGGAAAGGGAT	AGG	7
5579	PRKCB	NM_212535.2	NC_000016.10	24035471	antisense	CCGTGTGGTCCGTGCCACAC	CGCTCCGTGTGGTCCGTGCCACACAGGCTG	AGG	5
5579	PRKCB	NM_212535.2	NC_000016.10	24092928	antisense	CTAAATGTCTCATTCCACTC	CAATCTAAATGTCTCATTCCACTCAGGGTT	AGG	6
5579	PRKCB	NM_212535.2	NC_000016.10	24092825	sense	CTTGTACCTATGGACCCCAA	AAACCTTGTACCTATGGACCCCAATGGCCT	TGG	6
5579	PRKCB	NM_212535.2	NC_000016.10	24094288	antisense	TACTTACCAGCCATCAACAC	ATCTTACTTACCAGCCATCAACACTGGCTT	TGG	7
5580	PRKCD	NM_212539.1	NC_000003.12	53186636	antisense	ACATCAGGTCCCCCCCGTTG	TGGTACATCAGGTCCCCCCCGTTGAGGAAC	AGG	13
5580	PRKCD	NM_212539.1	NC_000003.12	53179721	antisense	GGCCAGCACCGACACACCCA	GCTCGGCCAGCACCGACACACCCACGGTCA	CGG	3
5580	PRKCD	NM_212539.1	NC_000003.12	53184970	sense	GGCCTTGAACCAAGTCACCC	CTGAGGCCTTGAACCAAGTCACCCAGGTGG	AGG	9
5580	PRKCD	NM_212539.1	NC_000003.12	53183493	antisense	TGTAGTTGTGAACCTTGAAG	CTCATGTAGTTGTGAACCTTGAAGCGGTGC	CGG	8
5581	PRKCE	NM_005400.2	NC_000002.12	45984589	antisense	AGTTGTGGATACCGAACTTG	TTGTAGTTGTGGATACCGAACTTGTGGGGC	TGG	6
5581	PRKCE	NM_005400.2	NC_000002.12	45652367	antisense	CGAAGTCGTCGTAGCCTATG	GCCACGAAGTCGTCGTAGCCTATGGGGGCA	GGG	1
5581	PRKCE	NM_005400.2	NC_000002.12	45652214	antisense	GGGCAATGTAGGGGTCGAGA	TTGAGGGCAATGTAGGGGTCGAGAAGGAAA	AGG	1
5581	PRKCE	NM_005400.2	NC_000002.12	46010348	sense	TGATTGATTGCAGGTCATGT	CAATTGATTGATTGCAGGTCATGTTGGCAG	TGG	10
5582	PRKCG	NM_002739.3	NC_000019.10	53889996	antisense	ACGTGGATCTCATCTGCTGT	AGTTACGTGGATCTCATCTGCTGTGGGAGC	GGG	5
5582	PRKCG	NM_002739.3	NC_000019.10	53882605	antisense	AGAAGCGAGCGGTGAACTTG	TTGAAGAAGCGAGCGGTGAACTTGTGGCTC	TGG	1
5582	PRKCG	NM_002739.3	NC_000019.10	53898024	antisense	CCCCGAAGAAGCAGCGCTTG	CTCGCCCCGAAGAAGCAGCGCTTGGGGTCG	GGG	10
5582	PRKCG	NM_002739.3	NC_000019.10	53900270	antisense	GTGGTACATCAAGTCTCCCC	GAATGTGGTACATCAAGTCTCCCCCGGTGA	CGG	12
5583	PRKCH	NM_006255.4	NC_000014.9	61457549	sense	AGGAGACCTCTATGCTGTGA	AAACAGGAGACCTCTATGCTGTGAAGGTGC	AGG	9
5583	PRKCH	NM_006255.4	NC_000014.9	61443190	sense	AGGCGAGTCCACCAGATCAA	GCGAAGGCGAGTCCACCAGATCAATGGACA	TGG	3
5583	PRKCH	NM_006255.4	NC_000014.9	61449176	antisense	GCAGCGTTTATGGACGACAC	GATGGCAGCGTTTATGGACGACACAGGTGC	AGG	5
5583	PRKCH	NM_006255.4	NC_000014.9	61450877	antisense	TGTGGATGCTGAACTTGTGT	TAGTTGTGGATGCTGAACTTGTGTGGGATG	GGG	6
5584	PRKCI	NM_002740.5	NC_000003.12	170259993	sense	GTGTACAGTATCATCTCAGT	ACCCGTGTACAGTATCATCTCAGTTGGAGT	TGG	3
5584	PRKCI	NM_002740.5	NC_000003.12	170280237	sense	TCAACAGGCAATGAACACCA	GTTCTCAACAGGCAATGAACACCAGGGAAA	GGG	9
5584	PRKCI	NM_002740.5	NC_000003.12	170273304	antisense	TGCATGGATGACTGATCCAT	AGAATGCATGGATGACTGATCCATGGGCAT	GGG	7
5584	PRKCI	NM_002740.5	NC_000003.12	170284506	sense	TTAAATTATCTTCATGAGCG	AGCATTAAATTATCTTCATGAGCGAGGGAT	AGG	12
5585	PKN1	NM_002741.3	NC_000019.10	14464122	sense	CTCACCTCAGAAGAGCTCGC	ACAGCTCACCTCAGAAGAGCTCGCGGGATC	GGG	12
5585	PKN1	NM_002741.3	NC_000019.10	14458329	sense	CTTGGACAATGAGAGGCATG	ATTTCTTGGACAATGAGAGGCATGAGGTGC	AGG	9
5585	PKN1	NM_002741.3	NC_000019.10	14458067	sense	TAAGCTGGATAACACAGTGG	TGCTTAAGCTGGATAACACAGTGGTGGGGC	TGG	8
5585	PKN1	NM_002741.3	NC_000019.10	14450989	sense	TGCCCGCCGACCACCCCAAG	GAGCTGCCCGCCGACCACCCCAAGGGGCGG	GGG	6
5586	PKN2	NM_006256.2	NC_000001.11	88741144	sense	AAGAAGGAGCTGAAAATCTG	ATCAAAGAAGGAGCTGAAAATCTGAGGAAA	AGG	2
5586	PKN2	NM_006256.2	NC_000001.11	88804486	antisense	AGAGACACATGCCATGCCGT	AAATAGAGACACATGCCATGCCGTTGGTTG	TGG	9
5586	PKN2	NM_006256.2	NC_000001.11	88807400	antisense	CTATATTCTAGGCCTGACTG	ACCACTATATTCTAGGCCTGACTGAGGAGT	AGG	13
5586	PKN2	NM_006256.2	NC_000001.11	88771444	antisense	TCTTCCATCCGAAGTTCAAG	TAATTCTTCCATCCGAAGTTCAAGAGGACT	AGG	5
5587	PRKD1	NM_002742.2	NC_000014.9	29725551	sense	GGAAGGCGATCTTATTGAAG	TCCAGGAAGGCGATCTTATTGAAGTGGTCT	TGG	2
5587	PRKD1	NM_002742.2	NC_000014.9	29630766	antisense	GTTGGTTCCTGTACCCACGG	GCAAGTTGGTTCCTGTACCCACGGAGGAGC	AGG	10
5587	PRKD1	NM_002742.2	NC_000014.9	29638846	sense	TCAAATTCTCAATCATACAT	GAGGTCAAATTCTCAATCATACATTGGACG	TGG	5
5587	PRKD1	NM_002742.2	NC_000014.9	29630961	sense	TTCAGCTTTAATTCCTAATG	AAACTTCAGCTTTAATTCCTAATGGGGCCA	GGG	10
5588	PRKCQ	NM_001282644.1	NC_000010.11	6464373	antisense	ACATTAAGTCCCCTCCGTTG	TGGTACATTAAGTCCCCTCCGTTGAGGTAC	AGG	13
5588	PRKCQ	NM_001282644.1	NC_000010.11	6497040	sense	TATCAATAGCCGAGAAACCA	CAGCTATCAATAGCCGAGAAACCATGGTGA	TGG	7
5588	PRKCQ	NM_001282644.1	NC_000010.11	6486109	sense	TCATAGATGCCAGACAAAGG	TGCATCATAGATGCCAGACAAAGGTGGCCA	TGG	9
5588	PRKCQ	NM_001282644.1	NC_000010.11	6483464	sense	TTATCTTGCACAAAATGTTG	GATTTTATCTTGCACAAAATGTTGGGGAAA	GGG	11
5590	PRKCZ	NM_002744.4	NC_000001.11	2144242	sense	CAGTGCAGCGAGAGGATATG	CGGTCAGTGCAGCGAGAGGATATGGGGCCT	GGG	6
5590	PRKCZ	NM_002744.4	NC_000001.11	2150893	sense	CGGGCGCGGGAGCTACGCCA	TCATCGGGCGCGGGAGCTACGCCAAGGTTC	AGG	9
5590	PRKCZ	NM_002744.4	NC_000001.11	2055545	sense	GCACCCGCTCACCCTCAAGT	AGCAGCACCCGCTCACCCTCAAGTGGGTGG	GGG	2
5590	PRKCZ	NM_002744.4	NC_000001.11	2144337	sense	GCTGACCTGCAGGAAGCATA	TCCCGCTGACCTGCAGGAAGCATATGGTGA	TGG	6
5591	PRKDC	NM_006904.6	NC_000008.11	47939598	sense	AAATGTGGATTCGAACAACA	TCAGAAATGTGGATTCGAACAACAAGGAGT	AGG	11
5591	PRKDC	NM_006904.6	NC_000008.11	47837246	antisense	ACAGAGGATGCTCGAACATG	TCTGACAGAGGATGCTCGAACATGGGGTTT	GGG	57
5591	PRKDC	NM_006904.6	NC_000008.11	47864694	antisense	TGGCGTGTGAAACTTAGGCG	GGACTGGCGTGTGAAACTTAGGCGGGGGTC	GGG	41
5591	PRKDC	NM_006904.6	NC_000008.11	47929919	antisense	TTGTAGAAACCACTGATGAG	CAATTTGTAGAAACCACTGATGAGGGGCAA	GGG	18
5592	PRKG1	NM_001098512.2	NC_000010.11	52054525	sense	ATTATCAGGCAAGGTGCAAG	ATATATTATCAGGCAAGGTGCAAGAGGGGA	AGG	6
5592	PRKG1	NM_001098512.2	NC_000010.11	51804672	sense	CATCAAGCATACCGAGTATA	GACTCATCAAGCATACCGAGTATATGGAAT	TGG	4
5592	PRKG1	NM_001098512.2	NC_000010.11	52271485	sense	CTCATTCCGATTTCATAGTG	GGGGCTCATTCCGATTTCATAGTGAGGTAA	AGG	11
5592	PRKG1	NM_001098512.2	NC_000010.11	52251638	antisense	TCCGAAACCTCCAACTCCAA	CTCGTCCGAAACCTCCAACTCCAAGGGTAT	GGG	10
5593	PRKG2	NM_006259.2	NC_000004.12	81169736	sense	AACATGGGCACTAGATCGAG	TTAAAACATGGGCACTAGATCGAGAGGTAT	AGG	5
5593	PRKG2	NM_006259.2	NC_000004.12	81174869	sense	ACATGGTGGAATGCATGTAT	AAAGACATGGTGGAATGCATGTATGGGAGA	GGG	3
5593	PRKG2	NM_006259.2	NC_000004.12	81153691	sense	AGGAGATTACATCATTAGAG	ACAAAGGAGATTACATCATTAGAGAGGGCG	AGG	7
5593	PRKG2	NM_006259.2	NC_000004.12	81204897	sense	GGAGCGGGAGTACCATTTGA	TCCAGGAGCGGGAGTACCATTTGAAGGAGC	AGG	2
5594	MAPK1	NM_002745.4	NC_000022.11	21788790	antisense	GCCTACAGACCAAATATCAA	TGCAGCCTACAGACCAAATATCAATGGACT	TGG	5
5594	MAPK1	NM_002745.4	NC_000022.11	21805917	antisense	GGTGCAGAACGTTAGCTGAA	TCACGGTGCAGAACGTTAGCTGAATGGATA	TGG	3
5594	MAPK1	NM_002745.4	NC_000022.11	21788728	antisense	TGGTCAAGATAATGCTTCCC	CAGCTGGTCAAGATAATGCTTCCCTGGAAA	TGG	5
5594	MAPK1	NM_002745.4	NC_000022.11	21806019	antisense	TGTAAAGATCTGTTTCCATG	AGCTTGTAAAGATCTGTTTCCATGAGGTCC	AGG	3
5595	MAPK3	NM_002746.2	NC_000016.10	30118139	antisense	ATGCTCAGGATCGGCAATCC	GGTCATGCTCAGGATCGGCAATCCGGGCCA	GGG	4
5595	MAPK3	NM_002746.2	NC_000016.10	30118531	sense	CATCCTCAGCTACATTGTGC	GAACCATCCTCAGCTACATTGTGCAGGACC	AGG	3
5595	MAPK3	NM_002746.2	NC_000016.10	30118067	antisense	GGAGTTCAGCATGATCTCTG	CCTTGGAGTTCAGCATGATCTCTGGGGCCC	GGG	4
5595	MAPK3	NM_002746.2	NC_000016.10	30117725	sense	TGGCTGAGATGCTCTCTAAC	ATTCTGGCTGAGATGCTCTCTAACCGGCCC	CGG	5
5596	MAPK4	NM_002747.3	NC_000018.10	50726097	sense	ACAACACCCCTTCCGCATTG	CCTCACAACACCCCTTCCGCATTGAGGATG	AGG	5
5596	MAPK4	NM_002747.3	NC_000018.10	50664366	antisense	AGTGGATGTACTTGAGCCCG	GCGGAGTGGATGTACTTGAGCCCGCGGAGC	CGG	2
5596	MAPK4	NM_002747.3	NC_000018.10	50729176	antisense	GCCACTCCAGGTCCGACGAC	GGCCGCCACTCCAGGTCCGACGACAGGCTC	AGG	6
5596	MAPK4	NM_002747.3	NC_000018.10	50664053	sense	GGGCTTCGGTGTCAATGGTT	CCCTGGGCTTCGGTGTCAATGGTTTGGTGC	TGG	2
5597	MAPK6	NM_002748.3	NC_000015.10	52046632	antisense	AGAGCATGTTTGACACTCTG	ACGTAGAGCATGTTTGACACTCTGGGGATC	GGG	2
5597	MAPK6	NM_002748.3	NC_000015.10	52058687	sense	ATCTATTCCTGTTGTACATG	TAGAATCTATTCCTGTTGTACATGAGGAAG	AGG	4
5597	MAPK6	NM_002748.3	NC_000015.10	52064040	sense	GATCCCCGAAAATATTTGGA	AGTTGATCCCCGAAAATATTTGGATGGAGA	TGG	6
5597	MAPK6	NM_002748.3	NC_000015.10	52046871	sense	TTCATGTATCAGCTGCTACG	GCTTTTCATGTATCAGCTGCTACGGGGGCT	GGG	2
5598	MAPK7	NM_139034.2	NC_000017.11	19379931	antisense	ACAGATTTGAATTCGCCATA	TTACACAGATTTGAATTCGCCATAGGGCAC	GGG	3
5598	MAPK7	NM_139034.2	NC_000017.11	19380942	sense	ATACACAGGCTATTGACCTC	GAGTATACACAGGCTATTGACCTCTGGTCT	TGG	4
5598	MAPK7	NM_139034.2	NC_000017.11	19381148	sense	CCCTGGGAGACAGTGTACCC	TGTGCCCTGGGAGACAGTGTACCCAGGTGC	AGG	4
5598	MAPK7	NM_139034.2	NC_000017.11	19381891	sense	GGCAAGAACGAGCCAAGGAG	AGGCGGCAAGAACGAGCCAAGGAGCGGGAG	CGG	5
5599	MAPK8	NM_139049.2	NC_000010.11	48401759	sense	AATTTAAAACCTATAGGCTC	TCAGAATTTAAAACCTATAGGCTCAGGAGC	AGG	1
5599	MAPK8	NM_139049.2	NC_000010.11	48410147	antisense	GAATAATTCCAGCAGAATGA	CGATGAATAATTCCAGCAGAATGAAGGTGC	AGG	4
5599	MAPK8	NM_139049.2	NC_000010.11	48420260	antisense	TAGTAGCGAGTCACTACATA	TCTGTAGTAGCGAGTCACTACATAAGGCGT	AGG	5
5599	MAPK8	NM_139049.2	NC_000010.11	48410077	sense	TCTTTGCCAAGTGATTCAGA	CAAATCTTTGCCAAGTGATTCAGATGGAGC	TGG	4
5600	MAPK11	NM_002751.6	NC_000022.11	50267000	sense	CGAGGAGATGACCGGCTATG	CGGACGAGGAGATGACCGGCTATGTGGCCA	TGG	7
5600	MAPK11	NM_002751.6	NC_000022.11	50267451	antisense	CTTGACGATGTTGTTCAGGT	GGCACTTGACGATGTTGTTCAGGTCGGCGC	CGG	4
5600	MAPK11	NM_002751.6	NC_000022.11	50266285	sense	TGACCAGCTGAAGCGCATCA	ACATTGACCAGCTGAAGCGCATCATGGAAG	TGG	9
5600	MAPK11	NM_002751.6	NC_000022.11	50266939	sense	TGGATGCATTACAACCAAAC	CAACTGGATGCATTACAACCAAACAGGTGC	AGG	7
5601	MAPK9	NM_139070.2	NC_000005.10	180280449	antisense	ATACTTACCAAACAATCCCT	GACCATACTTACCAAACAATCCCTTGGGCC	TGG	2
5601	MAPK9	NM_139070.2	NC_000005.10	180261703	sense	ATTAAACATCTGCATTCAGC	TGGTATTAAACATCTGCATTCAGCTGGTAT	TGG	5
5601	MAPK9	NM_139070.2	NC_000005.10	180249018	sense	CGTGGTGACACGGTACTACC	CTTACGTGGTGACACGGTACTACCGGGCGC	GGG	6
5601	MAPK9	NM_139070.2	NC_000005.10	180269353	antisense	GAGTTTGGTTCTGAAAAGGA	GCATGAGTTTGGTTCTGAAAAGGACGGCTT	CGG	3
5602	MAPK10	NM_138980.2	NC_000004.12	86067948	sense	AATTCTCAGATATTGACCAG	GTTCAATTCTCAGATATTGACCAGTGGAAT	TGG	10
5602	MAPK10	NM_138980.2	NC_000004.12	86067869	sense	ACCCACAGTAAGAAACTATG	TGCAACCCACAGTAAGAAACTATGTGGAGA	TGG	10
5602	MAPK10	NM_138980.2	NC_000004.12	86107345	antisense	GTCAAGGACAGCATCATACG	TTCTGTCAAGGACAGCATCATACGCGGCAC	CGG	5
5602	MAPK10	NM_138980.2	NC_000004.12	86101169	sense	TGATTGCACATTGAAAATCC	AGTCTGATTGCACATTGAAAATCCTGGACT	TGG	8
5603	MAPK13	NM_002754.4	NC_000006.12	36136696	antisense	CACCACGTAGCCAGTCATCT	GGGTCACCACGTAGCCAGTCATCTCGGCGT	CGG	7
5603	MAPK13	NM_002754.4	NC_000006.12	36136938	sense	CAGGGAAAACTCTGTTCAAG	CTGACAGGGAAAACTCTGTTCAAGGGGAAA	GGG	8
5603	MAPK13	NM_002754.4	NC_000006.12	36135860	sense	GATGCTCAAAGGCCTTAAGG	ATCAGATGCTCAAAGGCCTTAAGGTGGGTG	TGG	4
5603	MAPK13	NM_002754.4	NC_000006.12	36136766	sense	TGGATGCACTACAACCAGAC	CAGCTGGATGCACTACAACCAGACAGGTCA	AGG	7
5604	MAP2K1	NM_002755.3	NC_000015.10	66444678	sense	AAAAGGCCTGACATATCTGA	TAATAAAAGGCCTGACATATCTGAGGGAGA	GGG	5
5604	MAP2K1	NM_002755.3	NC_000015.10	66435032	sense	ACTTTGGAACAGGACCAACT	CCCCACTTTGGAACAGGACCAACTTGGAGG	TGG	2
5604	MAP2K1	NM_002755.3	NC_000015.10	66485051	sense	CTGGAGCATGGGACTGTCTC	ACATCTGGAGCATGGGACTGTCTCTGGTAG	TGG	7
5604	MAP2K1	NM_002755.3	NC_000015.10	66435225	antisense	TCACCTTTCTGGCCATGACC	AAACTCACCTTTCTGGCCATGACCAGGCCA	AGG	2
5605	MAP2K2	NM_030662.3	NC_000019.10	4110514	sense	CAGCATTTGCATGGAACACA	AGATCAGCATTTGCATGGAACACATGGTGA	TGG	3
5605	MAP2K2	NM_030662.3	NC_000019.10	4101024	antisense	GCGGGGACTCACAGCCATGT	GCCAGCGGGGACTCACAGCCATGTAGGAGC	AGG	6
5605	MAP2K2	NM_030662.3	NC_000019.10	4099348	antisense	TCCGACGGCCAGCTCCACCA	ACCTTCCGACGGCCAGCTCCACCAGGGACA	GGG	7
5605	MAP2K2	NM_030662.3	NC_000019.10	4117492	sense	TTCGAAAGGATCTCAGAGCT	TGACTTCGAAAGGATCTCAGAGCTGGGCGC	GGG	2
5606	MAP2K3	NM_145109.2	NC_000017.11	21298421	sense	CCATTCTAGGAAAATCCAAG	CTCTCCATTCTAGGAAAATCCAAGAGGAAG	AGG	2
5606	MAP2K3	NM_145109.2	NC_000017.11	21300890	antisense	CTGCTCCTGTGAGTTCACGG	GCTTCTGCTCCTGTGAGTTCACGGTGGCCC	TGG	5
5606	MAP2K3	NM_145109.2	NC_000017.11	21304522	sense	GGACTCTGTGGCCAAGACGA	TGGTGGACTCTGTGGCCAAGACGATGGATG	TGG	8
5606	MAP2K3	NM_145109.2	NC_000017.11	21298882	sense	TCTTTCTCCACAGACCCCCC	GTCTTCTTTCTCCACAGACCCCCCCGGAAC	CGG	3
5607	MAP2K5	NM_145160.2	NC_000015.10	67658593	sense	AAAATGCCAGAACATGTCCT	TAGGAAAATGCCAGAACATGTCCTTGGAAG	TGG	12
5607	MAP2K5	NM_145160.2	NC_000015.10	67692493	antisense	GTGTTTACTAGCATATTGGA	TCTTGTGTTTACTAGCATATTGGAGGGCTT	GGG	14
5607	MAP2K5	NM_145160.2	NC_000015.10	67563293	sense	TAAACAGATGAAGATGAAGA	CTTTTAAACAGATGAAGATGAAGATGGTGA	TGG	3
5607	MAP2K5	NM_145160.2	NC_000015.10	67580767	antisense	TACTTGCTGTTCCATTACTG	CATTTACTTGCTGTTCCATTACTGTGGAAT	TGG	4
5608	MAP2K6	NM_002758.3	NC_000017.11	69521096	sense	AAGCTGTCTGTCATTCACAG	TAGTAAGCTGTCTGTCATTCACAGAGGTAA	AGG	7
5608	MAP2K6	NM_002758.3	NC_000017.11	69519324	antisense	CCTGGCTATTTACTGTGGCT	TGTTCCTGGCTATTTACTGTGGCTCGGATC	CGG	5
5608	MAP2K6	NM_002758.3	NC_000017.11	69523617	sense	GTTGCTAAAACAATTGATGC	CTCTGTTGCTAAAACAATTGATGCAGGTTG	AGG	8
5608	MAP2K6	NM_002758.3	NC_000017.11	69519376	sense	TGGATTTGGATATTTCCATG	CTGATGGATTTGGATATTTCCATGAGGACG	AGG	5
5609	MAP2K7	NM_145185.3	NC_000019.10	7909772	antisense	CTGCCCCCATCGTTGGCCAG	GCGGCTGCCCCCATCGTTGGCCAGCGGGAG	CGG	2
5609	MAP2K7	NM_145185.3	NC_000019.10	7909847	antisense	GGGAGCCCCAGCATGTGGCG	TGACGGGAGCCCCAGCATGTGGCGGGGCCG	GGG	2
5609	MAP2K7	NM_145185.3	NC_000019.10	7904021	antisense	GTTGAGGTCGATCCTCCGCC	CCAGGTTGAGGTCGATCCTCCGCCGGGCCT	GGG	1
5609	MAP2K7	NM_145185.3	NC_000019.10	7911108	antisense	TGGCTTTGGAGTCCACCAGG	GTCTTGGCTTTGGAGTCCACCAGGCGGCCG	CGG	7
5610	EIF2AK2	NM_001135651.2	NC_000002.12	37120138	antisense	AAGGCACTTAGTCTTTGACC	TGAAAAGGCACTTAGTCTTTGACCTGGGTA	TGG	13
5610	EIF2AK2	NM_001135651.2	NC_000002.12	37126373	sense	ATAGAATTAATTGGCTCAGG	AGAAATAGAATTAATTGGCTCAGGTGGATT	TGG	11
5610	EIF2AK2	NM_001135651.2	NC_000002.12	37138346	sense	GCTTCTGAATCATCATCTGA	TAGCGCTTCTGAATCATCATCTGAAGGTGA	AGG	8
5610	EIF2AK2	NM_001135651.2	NC_000002.12	37122642	sense	GGAGCGTGAAGTAAAAGCAT	AGGCGGAGCGTGAAGTAAAAGCATTGGCAA	TGG	12
5613	PRKX	NM_005044.4	NC_000023.11	3655363	sense	CATGCTCATGGAGTACGTGC	TCTACATGCTCATGGAGTACGTGCCGGGCG	CGG	3
5613	PRKX	NM_005044.4	NC_000023.11	3713181	sense	GGCGGAGGAGACCCCCGACG	AGGTGGCGGAGGAGACCCCCGACGGGGCGC	GGG	1
5613	PRKX	NM_005044.4	NC_000023.11	3641957	antisense	GGTACTCGGGTGTTCCACAG	GCTAGGTACTCGGGTGTTCCACAGAGGGTC	AGG	4
5613	PRKX	NM_005044.4	NC_000023.11	3641879	antisense	TCTCGAATATCAGGATGCCG	AGCATCTCGAATATCAGGATGCCGAGGGCC	AGG	4
5631	PRPS1	NM_002764.3	NC_000023.11	107639427	antisense	ATGGGATGACTGCAGTAACC	AAGCATGGGATGACTGCAGTAACCCGGCTG	CGG	2
5631	PRPS1	NM_002764.3	NC_000023.11	107642386	antisense	CTGCATACAAATTGTCTACT	GGCTCTGCATACAAATTGTCTACTGGGATA	GGG	4
5631	PRPS1	NM_002764.3	NC_000023.11	107645193	sense	GAGTGACCTCCATTGCAGAC	TGCAGAGTGACCTCCATTGCAGACAGGCTG	AGG	5
5631	PRPS1	NM_002764.3	NC_000023.11	107640972	sense	TGCAGATCATATTATCACCA	CAGGTGCAGATCATATTATCACCATGGACC	TGG	3
5634	PRPS2	NM_002765.4	NC_000023.11	12799350	antisense	GTATGGGAAACACGGGATCA	GGGCGTATGGGAAACACGGGATCACGGCAG	CGG	2
5634	PRPS2	NM_002765.4	NC_000023.11	12819597	sense	GTGGACCGGATGGTCCTGGT	TGAAGTGGACCGGATGGTCCTGGTGGGCGA	GGG	5
5634	PRPS2	NM_002765.4	NC_000023.11	12791550	sense	TCAGGACCTGTCCCAGCGCG	CGCATCAGGACCTGTCCCAGCGCGTGGCCG	TGG	1
5634	PRPS2	NM_002765.4	NC_000023.11	12810043	antisense	TCCGCATACAAATTATCCAC	GGGCTCCGCATACAAATTATCCACAGGAAT	AGG	4
5681	PSKH1	NM_006742.2	NC_000016.10	67909433	sense	AATCTGCTCTACTACCATCC	TGAGAATCTGCTCTACTACCATCCGGGCAC	GGG	2
5681	PSKH1	NM_006742.2	NC_000016.10	67909146	sense	AGATGATTGAGACCAAGTAC	ATCAAGATGATTGAGACCAAGTACCGGGAG	CGG	2
5681	PSKH1	NM_006742.2	NC_000016.10	67908881	sense	ATCACAGAGGTGGACAGTGT	CTTCATCACAGAGGTGGACAGTGTTGGCCC	TGG	2
5681	PSKH1	NM_006742.2	NC_000016.10	67908962	antisense	GTTCTGAGGGAGGCTCCGTG	GGTGGTTCTGAGGGAGGCTCCGTGTGGCCA	TGG	2
5747	PTK2	NM_153831.3	NC_000008.11	140818290	sense	ATCAGTTACCTAACGGACAA	AGGAATCAGTTACCTAACGGACAAGGGCTG	GGG	10
5747	PTK2	NM_153831.3	NC_000008.11	140761187	sense	CAATTTGGAGATGTACATCA	AGGCCAATTTGGAGATGTACATCAAGGCAT	AGG	16
5747	PTK2	NM_153831.3	NC_000008.11	140846305	sense	CGATCATACTGGGAGATGCG	TAGGCGATCATACTGGGAGATGCGGGGCAA	GGG	7
5747	PTK2	NM_153831.3	NC_000008.11	140890568	sense	TGGGCCAGTATTATCAGGCA	CACCTGGGCCAGTATTATCAGGCATGGAGA	TGG	3
5753	PTK6	NM_005975.3	NC_000020.11	63532578	antisense	AGCTCCGTGATGATGTACAC	CATGAGCTCCGTGATGATGTACACGGGGTC	GGG	5
5753	PTK6	NM_005975.3	NC_000020.11	63530906	antisense	CCAGCAGCTCCGAAACGGGC	ATGTCCAGCAGCTCCGAAACGGGCAGGACT	AGG	6
5753	PTK6	NM_005975.3	NC_000020.11	63534205	sense	CGAGCTTGTGAACTACCACA	TGCCCGAGCTTGTGAACTACCACAGGGCCC	GGG	3
5753	PTK6	NM_005975.3	NC_000020.11	63533556	sense	GCCATTAAGGTGATTTCTCG	GGTGGCCATTAAGGTGATTTCTCGAGGTGA	AGG	4
5754	PTK7	NM_002821.4	NC_000006.12	43139511	sense	AGAGAAGCCCACTATTAAGT	GCCGAGAGAAGCCCACTATTAAGTGGGAAC	GGG	10
5754	PTK7	NM_002821.4	NC_000006.12	43142276	sense	CTGCAACATCAAGCACACGG	ACAGCTGCAACATCAAGCACACGGAGGCCC	AGG	13
5754	PTK7	NM_002821.4	NC_000006.12	43132453	antisense	CTGCCAGCTGTAAACACCCG	CTCGCTGCCAGCTGTAAACACCCGTGGCTC	TGG	7
5754	PTK7	NM_002821.4	NC_000006.12	43139185	sense	CTTGCGCATCAACAGCGTGG	GGACCTTGCGCATCAACAGCGTGGAGGTGT	AGG	9
5756	TWF1	NM_002822.4	NC_000012.12	43797384	sense	AACTGAAAGATTTGCCAAAG	ACAGAACTGAAAGATTTGCCAAAGAGGATT	AGG	7
5756	TWF1	NM_002822.4	NC_000012.12	43802420	antisense	GGAATCATAATCCTTATCCC	CAAAGGAATCATAATCCTTATCCCAGGAAT	AGG	3
5756	TWF1	NM_002822.4	NC_000012.12	43802295	antisense	TTACTTACATGAGAATGATC	AAAGTTACTTACATGAGAATGATCTGGAGA	TGG	3
5756	TWF1	NM_002822.4	NC_000012.12	43799442	antisense	TTCCTCAGCTGCAGTCAGTG	GTTCTTCCTCAGCTGCAGTCAGTGGGGCAG	GGG	5
5832	ALDH18A1	NM_002860.3	NC_000010.11	95633555	antisense	CATCATTTGTGTTGACAATG	ACAGCATCATTTGTGTTGACAATGGGGACA	GGG	6
5832	ALDH18A1	NM_002860.3	NC_000010.11	95637373	antisense	GCGCAAGCGTTGTTTGCCAA	CATGGCGCAAGCGTTGTTTGCCAAAGGCTA	AGG	4
5832	ALDH18A1	NM_002860.3	NC_000010.11	95628471	antisense	GCTTTGCATCATCTGAACCT	ATAAGCTTTGCATCATCTGAACCTGGGGGG	GGG	8
5832	ALDH18A1	NM_002860.3	NC_000010.11	95637134	antisense	GGTAAACATAGCCTCATACA	ACTGGGTAAACATAGCCTCATACAAGGCCA	AGG	5
5871	MAP4K2	NM_004579.3	NC_000011.10	64800973	sense	CAATGAGCTATGTGACGTCT	GCTACAATGAGCTATGTGACGTCTGGGCCC	GGG	9
5871	MAP4K2	NM_004579.3	NC_000011.10	64802086	antisense	CAGTGCCTCTCGGCAGACGT	CCTTCAGTGCCTCTCGGCAGACGTAGGCAA	AGG	5
5871	MAP4K2	NM_004579.3	NC_000011.10	64797122	sense	CCTGGGCCACCATGAAGCAG	ACGGCCTGGGCCACCATGAAGCAGCGGGAG	CGG	19
5871	MAP4K2	NM_004579.3	NC_000011.10	64800341	sense	TGACCAAGAATCCTAAGAAG	GCCCTGACCAAGAATCCTAAGAAGAGGCCG	AGG	11
5891	MOK	NM_014226.2	NC_000014.9	102251930	antisense	ATACCTGTGAATATGATCCA	GAGCATACCTGTGAATATGATCCAGGGACT	GGG	5
5891	MOK	NM_014226.2	NC_000014.9	102233713	antisense	CTTGGTGAGGATCTTCTGAG	TGAACTTGGTGAGGATCTTCTGAGCGGGTG	CGG	8
5891	MOK	NM_014226.2	NC_000014.9	102232654	antisense	GACAAATTGGTTGTTAGTAG	TGGGGACAAATTGGTTGTTAGTAGAGGTAT	AGG	9
5891	MOK	NM_014226.2	NC_000014.9	102250975	sense	GCAGGATGTCCTGAAATTAG	TCCAGCAGGATGTCCTGAAATTAGGGGACT	GGG	7
5894	RAF1	NM_002880.3	NC_000003.12	12590905	sense	ACCTGGCAATTGTGACCCAG	GACAACCTGGCAATTGTGACCCAGTGGTGC	TGG	12
5894	RAF1	NM_002880.3	NC_000003.12	12600208	antisense	CTCTCTTTGTGCTGGCACGG	CCCGCTCTCTTTGTGCTGGCACGGGGGTTT	GGG	9
5894	RAF1	NM_002880.3	NC_000003.12	12606218	sense	GTATGCGAGAGTCTGTTTCC	CGTCGTATGCGAGAGTCTGTTTCCAGGATG	AGG	6
5894	RAF1	NM_002880.3	NC_000003.12	12608792	sense	TACCTACTATGTGTGTGGAC	AAAGTACCTACTATGTGTGTGGACTGGAGT	TGG	5
5979	RET	NM_020975.4	NC_000010.11	43116593	sense	CAACATAGGAGGATCCAAAG	TTTCCAACATAGGAGGATCCAAAGTGGGAA	TGG	12
5979	RET	NM_020975.4	NC_000010.11	43106563	antisense	CCTCTTACTATAGTCATGTA	AGCCCCTCTTACTATAGTCATGTACGGTCG	CGG	5
5979	RET	NM_020975.4	NC_000010.11	43112914	antisense	GGGTCTCCACAACATCGCAG	TCTTGGGTCTCCACAACATCGCAGTGGCCG	TGG	9
5979	RET	NM_020975.4	NC_000010.11	43102403	sense	TCACCCACATCCCTTCGTGA	CCTGTCACCCACATCCCTTCGTGAGGGCGA	GGG	3
5987	TRIM27	NM_006510.4	NC_000006.12	28909058	antisense	AAATCTGGAGGTGTGATCCA	TTGCAAATCTGGAGGTGTGATCCAAGGTTC	AGG	5
5987	TRIM27	NM_006510.4	NC_000006.12	28908978	sense	GAGAGTCTAAAGCAGTTCAC	GACGGAGAGTCTAAAGCAGTTCACAGGTAA	AGG	5
5987	TRIM27	NM_006510.4	NC_000006.12	28920227	sense	GAGCCTAACCCAGATGGAGA	CATAGAGCCTAACCCAGATGGAGAGGGAGA	GGG	3
5987	TRIM27	NM_006510.4	NC_000006.12	28923290	sense	GGACCAGATGCCCATCTGCG	AGGAGGACCAGATGCCCATCTGCGTGGTGT	TGG	1
6041	RNASEL	NM_021133.3	NC_000001.11	182586524	antisense	CGCTGCGAGGATAAAAGGCG	CAATCGCTGCGAGGATAAAAGGCGTGGCCC	TGG	2
6041	RNASEL	NM_021133.3	NC_000001.11	182586673	sense	CTGGTCCAGCAATTGCTGGA	TGACCTGGTCCAGCAATTGCTGGAAGGTGG	AGG	2
6041	RNASEL	NM_021133.3	NC_000001.11	182586266	sense	TGCTGAAAAAGGACACGTAG	ACGCTGCTGAAAAAGGACACGTAGAGGTCT	AGG	2
6041	RNASEL	NM_021133.3	NC_000001.11	182586407	antisense	TTTGACCTTACCATACACAG	GGGCTTTGACCTTACCATACACAGCGGCTT	CGG	2
6046	BRD2	NM_005104.3	NC_000006.12	32976459	antisense	ACAGATCATACCTTGGCAAG	ATCCACAGATCATACCTTGGCAAGGGGCTG	GGG	6
6046	BRD2	NM_005104.3	NC_000006.12	32977805	sense	CAGATGAACCACTAGAACCA	ATGCCAGATGAACCACTAGAACCAGGGCCT	GGG	9
6046	BRD2	NM_005104.3	NC_000006.12	32977462	antisense	CCTGTGCATCCCGGTAATCA	AACTCCTGTGCATCCCGGTAATCACGGTTC	CGG	8
6046	BRD2	NM_005104.3	NC_000006.12	32977962	sense	GAGTGAAAGCTCAGACTCAG	AAGAGAGTGAAAGCTCAGACTCAGAGGAAG	AGG	9
6093	ROCK1	NM_005406.2	NC_000018.10	21006419	antisense	CTTCTAATATAGCTTGCAGC	TCAGCTTCTAATATAGCTTGCAGCTGGTAA	TGG	16
6093	ROCK1	NM_005406.2	NC_000018.10	20979992	sense	GCAGACACTTTATAAAACCC	TTTTGCAGACACTTTATAAAACCCAGGTAA	AGG	22
6093	ROCK1	NM_005406.2	NC_000018.10	21008152	sense	TACAGTGTCTCAGATTGAGA	AATCTACAGTGTCTCAGATTGAGAAGGAGA	AGG	14
6093	ROCK1	NM_005406.2	NC_000018.10	20984497	sense	TGGAGCAGGAATCAAATAAG	CAACTGGAGCAGGAATCAAATAAGCGGCTG	CGG	20
6098	ROS1	NM_002944.2	NC_000006.12	117357868	sense	CAAGGTGAAATATCCCAGAG	AACACAAGGTGAAATATCCCAGAGAGGTGA	AGG	24
6098	ROS1	NM_002944.2	NC_000006.12	117387894	antisense	CAGCTCAGGTACATTCAGCA	TCTGCAGCTCAGGTACATTCAGCATGGTTC	TGG	13
6098	ROS1	NM_002944.2	NC_000006.12	117389829	antisense	TATAAATGCCATCTCTCAGG	GCTCTATAAATGCCATCTCTCAGGAGGTAA	AGG	12
6098	ROS1	NM_002944.2	NC_000006.12	117362621	antisense	TGGAAGGCAATAAAGCATCT	TACCTGGAAGGCAATAAAGCATCTGGGACT	GGG	21
6102	RP2	NM_006915.2	NC_000023.11	46853662	antisense	AAAAACACGCTGCCTTTCAC	CCGGAAAAACACGCTGCCTTTCACGGGTCC	GGG	2
6102	RP2	NM_006915.2	NC_000023.11	46853721	antisense	AATCTCGCACACGAAATTGT	CTACAATCTCGCACACGAAATTGTTGGCAG	TGG	2
6102	RP2	NM_006915.2	NC_000023.11	46837183	sense	GCGGCCAAAGCAGTACAGCT	AGGAGCGGCCAAAGCAGTACAGCTGGGATC	GGG	1
6102	RP2	NM_006915.2	NC_000023.11	46853983	antisense	GCTTTGAGCTCTTCGGTAGT	AACAGCTTTGAGCTCTTCGGTAGTAGGTAT	AGG	2
6195	RPS6KA1	NM_002953.3	NC_000001.11	26558843	antisense	GAAGCCCCGGAACAGCTGAT	AGCTGAAGCCCCGGAACAGCTGATGGGCCC	GGG	14
6195	RPS6KA1	NM_002953.3	NC_000001.11	26555588	antisense	GCTTGAACAGGGCCCGCAAG	TTCCGCTTGAACAGGGCCCGCAAGAGGCTC	AGG	11
6195	RPS6KA1	NM_002953.3	NC_000001.11	26546908	antisense	TCTCAGAGCCAGCCTTGACG	GCCTTCTCAGAGCCAGCCTTGACGTGGTGC	TGG	3
6195	RPS6KA1	NM_002953.3	NC_000001.11	26553401	sense	TTTGCAGGTGATGTTCACGG	GTCTTTTGCAGGTGATGTTCACGGAGGAGG	AGG	7
6196	RPS6KA2	NM_021135.4	NC_000006.12	166459481	antisense	CTGTGAACTCGGGGTCAAAG	CGCGCTGTGAACTCGGGGTCAAAGTGGAAG	TGG	12
6196	RPS6KA2	NM_021135.4	NC_000006.12	166504561	antisense	GTGGAGATGGTCTAAAGCCA	GGCTGTGGAGATGGTCTAAAGCCAAGGCCA	AGG	6
6196	RPS6KA2	NM_021135.4	NC_000006.12	166448844	sense	TCCCTCTGCAGCAGTTACAC	TTGGTCCCTCTGCAGCAGTTACACGGGAAC	GGG	14
6196	RPS6KA2	NM_021135.4	NC_000006.12	166510345	antisense	TCTCCATCTTCGATCTCACT	TCTCTCTCCATCTTCGATCTCACTCGGTCC	CGG	4
6197	RPS6KA3	NM_004586.2	NC_000023.11	20172799	antisense	ACATCTCTTGCAAACAGAGT	GTATACATCTCTTGCAAACAGAGTAGGAGC	AGG	15
6197	RPS6KA3	NM_004586.2	NC_000023.11	20177063	antisense	GCTTCAGGACTCAAAAACTG	CTGCGCTTCAGGACTCAAAAACTGTGGCAT	TGG	11
6197	RPS6KA3	NM_004586.2	NC_000023.11	20169410	sense	TCCAAACATTATCACTCTAA	AGCATCCAAACATTATCACTCTAAAGGATG	AGG	16
6197	RPS6KA3	NM_004586.2	NC_000023.11	20193523	sense	TTAGACCATCTACATAGCCT	TGCTTTAGACCATCTACATAGCCTGGGAAT	GGG	7
6198	RPS6KB1	NM_001272060.1	NC_000017.11	59934442	antisense	ACTTCTCATCAAGATTTCAG	GGCCACTTCTCATCAAGATTTCAGGGGCCC	GGG	9
6198	RPS6KB1	NM_001272060.1	NC_000017.11	59936241	sense	AGAAATGCTGCTTCTCGTCT	GAAAAGAAATGCTGCTTCTCGTCTGGGAGC	GGG	11
6198	RPS6KB1	NM_001272060.1	NC_000017.11	59931624	antisense	GATTTCTGCCAAGTAAAAGC	TGGAGATTTCTGCCAAGTAAAAGCTGGAAA	TGG	7
6198	RPS6KB1	NM_001272060.1	NC_000017.11	59931701	antisense	TGATTAAGCATGATATTCTC	TTGGTGATTAAGCATGATATTCTCCGGCTT	CGG	7
6199	RPS6KB2	NM_003952.2	NC_000011.10	67434024	sense	AATCCCAGCCAGCGGATTGG	ACGGAATCCCAGCCAGCGGATTGGGGGTGG	GGG	11
6199	RPS6KB2	NM_003952.2	NC_000011.10	67432757	sense	CTACCTGGCTGAGATCACGC	GCTTCTACCTGGCTGAGATCACGCTGGCCC	TGG	7
6199	RPS6KB2	NM_003952.2	NC_000011.10	67429137	sense	GCCTGTGGGACACTATGAAG	GTAGGCCTGTGGGACACTATGAAGAGGTGG	AGG	3
6199	RPS6KB2	NM_003952.2	NC_000011.10	67429591	sense	TGCCATGAAAGTCCTAAGGA	TATATGCCATGAAAGTCCTAAGGAAGGTGA	AGG	4
6259	RYK	NM_001005861.2	NC_000003.12	134202845	antisense	ATAAAACACACGCGTAGAAG	TAATATAAAACACACGCGTAGAAGTGGTTG	TGG	6
6259	RYK	NM_001005861.2	NC_000003.12	134209728	antisense	CCTTCGTTTAAAATTTAAGA	TTTTCCTTCGTTTAAAATTTAAGACGGTAA	CGG	4
6259	RYK	NM_001005861.2	NC_000003.12	134195157	antisense	GGATGGCTGAGACAGCCCTT	GGGTGGATGGCTGAGACAGCCCTTGGGAAC	GGG	7
6259	RYK	NM_001005861.2	NC_000003.12	134188899	antisense	TTTCATCTATTAAAATCCCA	TCTTTTTCATCTATTAAAATCCCATGGAAA	TGG	9
6300	MAPK12	NM_002969.4	NC_000022.11	50255824	sense	ACAGGCAAGACGCTGTTCAA	GATCACAGGCAAGACGCTGTTCAAGGGCAG	GGG	8
6300	MAPK12	NM_002969.4	NC_000022.11	50258265	sense	ATTCACTCCTGATGAGACCC	ACGTATTCACTCCTGATGAGACCCTGGATG	TGG	3
6300	MAPK12	NM_002969.4	NC_000022.11	50261449	sense	GGTGACCAAGACGGCCTGGG	AGGAGGTGACCAAGACGGCCTGGGAGGTGC	AGG	1
6300	MAPK12	NM_002969.4	NC_000022.11	50256954	antisense	TGTGGATGATGCCGGCAGCG	ACTCTGTGGATGATGCCGGCAGCGTGGATA	TGG	5
6347	CCL2	NM_002982.3	NC_000017.11	34256281	sense	ATAGGAAGATCTCAGTGCAG	ACCAATAGGAAGATCTCAGTGCAGAGGCTC	AGG	2
6347	CCL2	NM_002982.3	NC_000017.11	34255406	sense	GCAGCCACCTTCATTCCCCA	CATAGCAGCCACCTTCATTCCCCAAGGGCT	AGG	1
6347	CCL2	NM_002982.3	NC_000017.11	34255372	antisense	TATGAGCAGCAGGCACAGAA	CTGCTATGAGCAGCAGGCACAGAAGGGCGG	GGG	1
6347	CCL2	NM_002982.3	NC_000017.11	34256315	antisense	TTCTTTGGGACACTTGCTGC	CAGCTTCTTTGGGACACTTGCTGCTGGTGA	TGG	2
6416	MAP2K4	NM_003010.3	NC_000017.11	12095661	antisense	CATAAAACTGAACAATGTAT	GCACCATAAAACTGAACAATGTATGGGCAA	GGG	4
6416	MAP2K4	NM_003010.3	NC_000017.11	12113308	sense	CGGCATCAGTGGACAGCTTG	ACTTCGGCATCAGTGGACAGCTTGTGGACT	TGG	7
6416	MAP2K4	NM_003010.3	NC_000017.11	12020982	antisense	GCATGCTGCTGACGGCCGGG	CCCTGCATGCTGCTGACGGCCGGGTGGCCT	TGG	1
6416	MAP2K4	NM_003010.3	NC_000017.11	12110375	antisense	TTTAGTGCTTTCACAGTCTA	GTGGTTTAGTGCTTTCACAGTCTAGGGAGA	GGG	6
6446	SGK1	NM_005627.3	NC_000006.12	134172683	antisense	AAACGATGTTCAGTGAATGC	CTATAAACGATGTTCAGTGAATGCAGGTAG	AGG	7
6446	SGK1	NM_005627.3	NC_000006.12	134173342	sense	GGTTCTTCTAGCAAGACACA	TTCAGGTTCTTCTAGCAAGACACAAGGCAG	AGG	5
6446	SGK1	NM_005627.3	NC_000006.12	134173531	antisense	TTAGCATGAGGATTGGACGA	TGGTTTAGCATGAGGATTGGACGACGGGCC	CGG	4
6446	SGK1	NM_005627.3	NC_000006.12	134171697	sense	TTCATAAGCAGCCTTATGAC	GTGCTTCATAAGCAGCCTTATGACAGGACT	AGG	9
6714	SRC	NM_005417.4	NC_000020.11	37393955	antisense	AGGGCGCCACGTAGTTGCTG	TCGGAGGGCGCCACGTAGTTGCTGGGGATG	GGG	6
6714	SRC	NM_005417.4	NC_000020.11	37384345	sense	GCCGAGCCCAAGCTGTTCGG	GGCCGCCGAGCCCAAGCTGTTCGGAGGCTT	AGG	4
6714	SRC	NM_005417.4	NC_000020.11	37397706	sense	TCCTCCTCAGAACACGCCGA	TGCCTCCTCCTCAGAACACGCCGATGGCCT	TGG	9
6714	SRC	NM_005417.4	NC_000020.11	37396211	antisense	TCTTGTAGTGCTTCACGTTG	CGGATCTTGTAGTGCTTCACGTTGAGGCCC	AGG	8
6723	SRM	NM_003132.2	NC_000001.11	11058879	sense	CAGGTGCTGATCATCGGGGG	CTCCCAGGTGCTGATCATCGGGGGCGGAGA	CGG	3
6723	SRM	NM_003132.2	NC_000001.11	11056041	sense	GCTCATGAAGACAGCCCTCA	ACCAGCTCATGAAGACAGCCCTCAAGGAAG	AGG	5
6723	SRM	NM_003132.2	NC_000001.11	11059891	antisense	TCTCGCGGAACCAGCCCTCG	CAGGTCTCGCGGAACCAGCCCTCGCGGATG	CGG	1
6723	SRM	NM_003132.2	NC_000001.11	11059810	antisense	TGTCCTGGTAGCGCGAGCGC	AGGATGTCCTGGTAGCGCGAGCGCCGGTGG	CGG	1
6725	SRMS	NM_080823.3	NC_000020.11	63542440	sense	CAAGGTCATCAAGTCAGGTG	CGATCAAGGTCATCAAGTCAGGTGAGGCCC	AGG	4
6725	SRMS	NM_080823.3	NC_000020.11	63544244	antisense	CTGACAGTGAGTAGCCCCCG	GTACCTGACAGTGAGTAGCCCCCGAGGCTG	AGG	2
6725	SRMS	NM_080823.3	NC_000020.11	63547194	sense	GCGGCTACATCTTCGCACGC	GGGGGCGGCTACATCTTCGCACGCAGGCTT	AGG	1
6725	SRMS	NM_080823.3	NC_000020.11	63543370	sense	GGAGCTGCTCACCTACTACA	TGGAGGAGCTGCTCACCTACTACAAGGCCA	AGG	3
6732	SRPK1	NM_003137.4	NC_000006.12	35888042	sense	AAACAGCACTAGATGAAATC	ACTGAAACAGCACTAGATGAAATCCGGTTG	CGG	5
6732	SRPK1	NM_003137.4	NC_000006.12	35870436	antisense	GCTTCTCTAGTAATTCTGCC	ATTCGCTTCTCTAGTAATTCTGCCTGGCGC	TGG	10
6732	SRPK1	NM_003137.4	NC_000006.12	35869617	antisense	TGAGGAAGACTGGCACACCA	CAGTTGAGGAAGACTGGCACACCATGGTGT	TGG	11
6732	SRPK1	NM_003137.4	NC_000006.12	35890979	antisense	TGGTAGATCACTCTCAGAGT	GCTCTGGTAGATCACTCTCAGAGTGGGGAG	GGG	3
6733	SRPK2	NM_182691.2	NC_000007.14	105143283	sense	AACTGAAAAAGAAACAGAAG	AAAAAACTGAAAAAGAAACAGAAGAGGCAG	AGG	9
6733	SRPK2	NM_182691.2	NC_000007.14	105142217	sense	AGCTCCTATGAACAATTCAA	TAGCAGCTCCTATGAACAATTCAATGGTGA	TGG	10
6733	SRPK2	NM_182691.2	NC_000007.14	105142341	sense	TGAGAATGGCCCATTCTCAC	ATATTGAGAATGGCCCATTCTCACTGGAGC	TGG	10
6733	SRPK2	NM_182691.2	NC_000007.14	105146536	sense	TGGCAGCTGAGGCCACTGAG	AGAATGGCAGCTGAGGCCACTGAGTGGCAG	TGG	7
6787	NEK4	NM_003157.4	NC_000003.12	52752228	antisense	ACTGATTGTGGCTAGTTCTG	CGCTACTGATTGTGGCTAGTTCTGTGGTAT	TGG	7
6787	NEK4	NM_003157.4	NC_000003.12	52760832	antisense	CCTCAGAAGAGAGTGGTTGG	GAGCCCTCAGAAGAGAGTGGTTGGGGGTGG	GGG	6
6787	NEK4	NM_003157.4	NC_000003.12	52766237	antisense	GTAGTAGGGTGTGCCAATGA	TCATGTAGTAGGGTGTGCCAATGAGGGTGC	GGG	3
6787	NEK4	NM_003157.4	NC_000003.12	52768415	sense	TGATTTGTACCGAAAGCTCA	GAGGTGATTTGTACCGAAAGCTCAAGGAGC	AGG	2
6788	STK3	NM_006281.3	NC_000008.11	98706631	sense	AACATTATTGCAGGATACAA	ATGTAACATTATTGCAGGATACAATGGCAA	TGG	6
6788	STK3	NM_006281.3	NC_000008.11	98579760	antisense	AGGTCTCTTAATATTGATAC	GATCAGGTCTCTTAATATTGATACAGGTTT	AGG	8
6788	STK3	NM_006281.3	NC_000008.11	98707220	sense	ATACACAGAGATATAAAAGC	AAAAATACACAGAGATATAAAAGCTGGAAA	TGG	5
6788	STK3	NM_006281.3	NC_000008.11	98767343	sense	TGTATTTAAAGCAATACACA	GAAGTGTATTTAAAGCAATACACAAGGAAT	AGG	3
6789	STK4	NM_006282.2	NC_000020.11	44987224	sense	ATACACCGAGATATCAAGGC	AAAAATACACCGAGATATCAAGGCAGGAAA	AGG	5
6789	STK4	NM_006282.2	NC_000020.11	45000471	sense	GGATGTGAAACTGAAACGCC	CCATGGATGTGAAACTGAAACGCCAGGAAT	AGG	8
6789	STK4	NM_006282.2	NC_000020.11	44995235	antisense	TGGATGGATATCAGCATAAG	TCATTGGATGGATATCAGCATAAGGGGGCT	GGG	6
6789	STK4	NM_006282.2	NC_000020.11	44978530	antisense	TTTCTTTGATTATCTCCTGG	GAGATTTCTTTGATTATCTCCTGGAGGTCT	AGG	3
6790	AURKA	NM_003600.2	NC_000020.11	56386326	antisense	GGAGACAGGATGAGGTACAC	GCCTGGAGACAGGATGAGGTACACTGGTTG	TGG	3
6790	AURKA	NM_003600.2	NC_000020.11	56381493	antisense	TCTCTATAAACTGTTCCAAG	AAGTTCTCTATAAACTGTTCCAAGTGGTGC	TGG	6
6790	AURKA	NM_003600.2	NC_000020.11	56386507	antisense	TGAGTCACGAGAACACGTTT	TTGCTGAGTCACGAGAACACGTTTTGGACC	TGG	3
6790	AURKA	NM_003600.2	NC_000020.11	56383138	sense	TTTGAAATTGGTCGCCCTCT	AGACTTTGAAATTGGTCGCCCTCTGGGTAA	GGG	5
6792	CDKL5	NM_001037343.1	NC_000023.11	18604627	sense	CAGACATTCTAAGACGATGG	CAACCAGACATTCTAAGACGATGGAGGAAT	AGG	13
6792	CDKL5	NM_001037343.1	NC_000023.11	18604825	sense	CTTGAGCATAGGGCAAGGGA	GAAGCTTGAGCATAGGGCAAGGGATGGCAG	TGG	13
6792	CDKL5	NM_001037343.1	NC_000023.11	18575450	sense	GAAGGAAGCATTTCGTCGGA	AGTTGAAGGAAGCATTTCGTCGGAGGGGAA	GGG	6
6792	CDKL5	NM_001037343.1	NC_000023.11	18595424	sense	TGTTCTACTTGACCTAATGA	ATAGTGTTCTACTTGACCTAATGAAGGTAA	AGG	11
6793	STK10	NM_005990.3	NC_000005.10	172082487	sense	CAAGAAGAAGTTCTTTGACA	AGGCCAAGAAGAAGTTCTTTGACACGGAAT	CGG	12
6793	STK10	NM_005990.3	NC_000005.10	172093933	sense	CCATACTCAGAACTCCTCTG	AGAACCATACTCAGAACTCCTCTGAGGTGA	AGG	9
6793	STK10	NM_005990.3	NC_000005.10	172096552	antisense	CTGGTGATGCTGCTGACGAA	GTTACTGGTGATGCTGCTGACGAAGGGATG	GGG	8
6793	STK10	NM_005990.3	NC_000005.10	172117582	antisense	TGAGGGCTTCTAGCATCTGG	AAGTTGAGGGCTTCTAGCATCTGGCGGCAA	CGG	4
6794	STK11	NM_000455.4	NC_000019.10	1207104	sense	CTCTTACGGCAAGGTGAAGG	AAGGCTCTTACGGCAAGGTGAAGGAGGTGC	AGG	1
6794	STK11	NM_000455.4	NC_000019.10	1220699	sense	CTTCAAGGTGGACATCTGGT	CCGGCTTCAAGGTGGACATCTGGTCGGCTG	CGG	5
6794	STK11	NM_000455.4	NC_000019.10	1219348	sense	GTGATGGAGTACTGCGTGTG	TATGGTGATGGAGTACTGCGTGTGTGGCAT	TGG	3
6794	STK11	NM_000455.4	NC_000019.10	1220443	sense	TGCACAAGGACATCAAGCCG	ATTGTGCACAAGGACATCAAGCCGGGGAAC	GGG	4
6795	AURKC	NM_001015878.1	NC_000019.10	57233543	sense	AAGCCAGAGAACCTGCTGCT	TATTAAGCCAGAGAACCTGCTGCTGGGGTT	GGG	5
6795	AURKC	NM_001015878.1	NC_000019.10	57232061	sense	CAGTCGATGACTTTGAAATC	CTCACAGTCGATGACTTTGAAATCGGGCGT	GGG	3
6795	AURKC	NM_001015878.1	NC_000019.10	57232167	sense	CTTCAAGTCGCAGATAGAGA	TTCTCTTCAAGTCGCAGATAGAGAAGGAAG	AGG	3
6795	AURKC	NM_001015878.1	NC_000019.10	57232108	antisense	GGCTTTCCTTGAGCCGAGCC	AAATGGCTTTCCTTGAGCCGAGCCAGGTAC	AGG	3
6850	SYK	NM_003177.6	NC_000009.12	90864662	sense	ATGTCAAAAAATCGGCACAC	TCCCATGTCAAAAAATCGGCACACAGGGTG	AGG	5
6850	SYK	NM_003177.6	NC_000009.12	90845515	sense	CAGCCCATGAAAAAATGCCT	ACCACAGCCCATGAAAAAATGCCTTGGTTC	TGG	3
6850	SYK	NM_003177.6	NC_000009.12	90844282	antisense	GCTTCACATATTCCCTGATG	GTCTGCTTCACATATTCCCTGATGAGGTTT	AGG	2
6850	SYK	NM_003177.6	NC_000009.12	90867196	antisense	GTTGCTTTAGCACCTTTCTG	AGGGGTTGCTTTAGCACCTTTCTGTGGCCA	TGG	7
6872	TAF1	NM_004606.4	NC_000023.11	71392662	antisense	AATCCTTCACCACACCCCGT	GGAGAATCCTTCACCACACCCCGTGGGATC	GGG	19
6872	TAF1	NM_004606.4	NC_000023.11	71377695	antisense	GCTCTTCCTGTATCAGCTCA	ATCTGCTCTTCCTGTATCAGCTCACGGTGC	CGG	6
6872	TAF1	NM_004606.4	NC_000023.11	71388276	sense	GGAAAAGTAAAGATCGGCCA	TTCTGGAAAAGTAAAGATCGGCCACGGAGG	CGG	16
6872	TAF1	NM_004606.4	NC_000023.11	71393475	sense	TCTTTGACCTACAGAACAAG	CGCATCTTTGACCTACAGAACAAGTGGGTC	TGG	21
6880	TAF9	NM_001015892.1	NC_000005.10	69365360	antisense	AAAGATTTCAGCCTATAGTT	CTGTAAAGATTTCAGCCTATAGTTTGGAGC	TGG	3
6880	TAF9	NM_001015892.1	NC_000005.10	69365556	antisense	CAACAGTAGCTTTCTTAGCA	GCATCAACAGTAGCTTTCTTAGCATGGCTT	TGG	3
6880	TAF9	NM_001015892.1	NC_000005.10	69365663	sense	CACAAATCCTGAAGGATATG	ATGGCACAAATCCTGAAGGATATGGGGATT	GGG	3
6880	TAF9	NM_001015892.1	NC_000005.10	69365236	antisense	TGAAACAGACATGGTCTGTG	TAGTTGAAACAGACATGGTCTGTGGGGTTG	GGG	3
6885	MAP3K7	NM_145331.2	NC_000006.12	90571786	antisense	AGCTTTGCAAACAACTCCAA	ACTTAGCTTTGCAAACAACTCCAAAGGCTC	AGG	2
6885	MAP3K7	NM_145331.2	NC_000006.12	90550511	antisense	CCTTCATCTGAATACTGACA	CTGTCCTTCATCTGAATACTGACAAGGATA	AGG	9
6885	MAP3K7	NM_145331.2	NC_000006.12	90547355	sense	TAAGCTTGGGAGCCTCCCGT	CGTTTAAGCTTGGGAGCCTCCCGTGGGAGC	GGG	11
6885	MAP3K7	NM_145331.2	NC_000006.12	90548107	antisense	TTAATAGTATCATTTGTGGC	GCGCTTAATAGTATCATTTGTGGCAGGAAC	AGG	10
7006	TEC	NM_003215.2	NC_000004.12	48228482	sense	CTACTATGAGGGTCGAGCAG	TAACCTACTATGAGGGTCGAGCAGAGGTAA	AGG	2
7006	TEC	NM_003215.2	NC_000004.12	48168587	sense	GCACCAGAAACAAAGAAGGT	TCCAGCACCAGAAACAAAGAAGGTAGGTGG	AGG	6
7006	TEC	NM_003215.2	NC_000004.12	48171392	sense	TCCACAAAGCAGGGACCTGT	CTAGTCCACAAAGCAGGGACCTGTGGGTGA	GGG	4
7006	TEC	NM_003215.2	NC_000004.12	48149682	sense	TGTTCTAGAGAAGGTTCATC	TTTTTGTTCTAGAGAAGGTTCATCGGGTTT	GGG	11
7010	TEK	NM_000459.4	NC_000009.12	27158138	sense	ACCATGAAGATGCGTCAACA	ACGAACCATGAAGATGCGTCAACAAGGTAA	AGG	2
7010	TEK	NM_000459.4	NC_000009.12	27197594	antisense	GAATTACTTACTGTCACTAA	GCATGAATTACTTACTGTCACTAAGGGTCC	GGG	12
7010	TEK	NM_000459.4	NC_000009.12	27183514	sense	GATCATATAGAAGTAAACAG	GCCAGATCATATAGAAGTAAACAGTGGTAA	TGG	8
7010	TEK	NM_000459.4	NC_000009.12	27190556	antisense	TCCAGTGTCAATCACGTTTG	TATGTCCAGTGTCAATCACGTTTGGGGCAT	GGG	10
7016	TESK1	NM_006285.2	NC_000009.12	35608505	sense	ACCGCCCTGACACACAATCA	CAGGACCGCCCTGACACACAATCAGGGTAA	GGG	9
7016	TESK1	NM_006285.2	NC_000009.12	35605999	sense	AGGTTCGGCACCGACAGTCA	CCCCAGGTTCGGCACCGACAGTCAGGGCAA	GGG	2
7016	TESK1	NM_006285.2	NC_000009.12	35607648	sense	ATGGCTCCAGAGGTGTTACG	CTGGATGGCTCCAGAGGTGTTACGGGGTGA	GGG	6
7016	TESK1	NM_006285.2	NC_000009.12	35605744	antisense	GGCGCTGCGGAGAGCCCGGT	ACACGGCGCTGCGGAGAGCCCGGTAGGAGG	AGG	1
7046	TGFBR1	NM_004612.2	NC_000009.12	99137914	sense	ATTGTGTTACAAGAAAGCAT	AACTATTGTGTTACAAGAAAGCATTGGCAA	TGG	4
7046	TGFBR1	NM_004612.2	NC_000009.12	99132568	antisense	GAGATGCAGACGAAGCACAC	GAGTGAGATGCAGACGAAGCACACTGGTCC	TGG	3
7046	TGFBR1	NM_004612.2	NC_000009.12	99129031	sense	GTGCACCCTCTTCAAAAACT	GTATGTGCACCCTCTTCAAAAACTGGGTCT	GGG	2
7046	TGFBR1	NM_004612.2	NC_000009.12	99128857	antisense	TGGCAGAAACACTGTAACGC	GAGGTGGCAGAAACACTGTAACGCTGGAAA	TGG	2
7048	TGFBR2	NM_003242.5	NC_000003.12	30671932	antisense	AAAGCGACCTTTCCCCACCA	CAGCAAAGCGACCTTTCCCCACCAGGGTGT	GGG	4
7048	TGFBR2	NM_003242.5	NC_000003.12	30671661	antisense	AATATGACTAGCAACAAGTC	TTGAAATATGACTAGCAACAAGTCAGGATT	AGG	4
7048	TGFBR2	NM_003242.5	NC_000003.12	30672027	antisense	CAAGAGGCATACTCCTCATA	CTTCCAAGAGGCATACTCCTCATAGGGAAA	GGG	4
7048	TGFBR2	NM_003242.5	NC_000003.12	30650336	antisense	CATCTTCCAGAATAAAGTCA	GCAGCATCTTCCAGAATAAAGTCATGGTAG	TGG	3
7049	TGFBR3	NM_003243.4	NC_000001.11	91734879	antisense	AACAGATGTTCATTTCCATG	ATTTAACAGATGTTCATTTCCATGGGGGAA	GGG	5
7049	TGFBR3	NM_003243.4	NC_000001.11	91720200	antisense	GTAGCTCAGGAGGAATAGTG	ATCCGTAGCTCAGGAGGAATAGTGTGGACT	TGG	9
7049	TGFBR3	NM_003243.4	NC_000001.11	91727795	antisense	TATCAATTGTTATATCCACC	CTTATATCAATTGTTATATCCACCTGGAAA	TGG	7
7049	TGFBR3	NM_003243.4	NC_000001.11	91729948	sense	TCCCTCCAAAGTGCAACATA	GTGTTCCCTCCAAAGTGCAACATAGGGAAG	GGG	6
7075	TIE1	NM_001253357.1	NC_000001.11	43306922	sense	AATGTGCAGCCACCATCGAG	CCCAAATGTGCAGCCACCATCGAGCGGCAT	CGG	4
7075	TIE1	NM_001253357.1	NC_000001.11	43307266	antisense	CCTCCTTACCCTGTTCACAG	CCCTCCTCCTTACCCTGTTCACAGCGGGTG	CGG	5
7075	TIE1	NM_001253357.1	NC_000001.11	43305092	antisense	CGCAGGAGAAGACGCCCACG	CCCACGCAGGAGAAGACGCCCACGAGGTCC	AGG	2
7075	TIE1	NM_001253357.1	NC_000001.11	43307872	sense	GGCACTTGTGACCGGTTCAG	TGGTGGCACTTGTGACCGGTTCAGTGGTTG	TGG	7
7083	TK1	NM_003258.4	NC_000017.11	78175579	antisense	AATTACGGTCTTCCCGGCGT	CCACAATTACGGTCTTCCCGGCGTTGGCCA	TGG	5
7083	TK1	NM_003258.4	NC_000017.11	78185139	antisense	ACTGAGCAATCTGGAAGCGA	TTGTACTGAGCAATCTGGAAGCGACGGACG	CGG	3
7083	TK1	NM_003258.4	NC_000017.11	78186944	sense	GCTCCCCCAGCAAGACCCGG	CCTGGCTCCCCCAGCAAGACCCGGGGGCAG	GGG	1
7083	TK1	NM_003258.4	NC_000017.11	78185092	antisense	GCTGCTGTAGCGAGTGTCTT	AGCTGCTGCTGTAGCGAGTGTCTTTGGCAT	TGG	3
7084	TK2	NM_001271934.1	NC_000016.10	66517823	sense	AATGGTTTGACTGGATCTTG	TCGGAATGGTTTGACTGGATCTTGAGGAAC	AGG	8
7084	TK2	NM_001271934.1	NC_000016.10	66517864	sense	CAGTGGGAAGATGCCAGAAG	ATTGCAGTGGGAAGATGCCAGAAGTGGACT	TGG	8
7084	TK2	NM_001271934.1	NC_000016.10	66529052	sense	GGTGTCATCTGTACGGTTGA	TTTAGGTGTCATCTGTACGGTTGATGGAGA	TGG	7
7084	TK2	NM_001271934.1	NC_000016.10	66536983	sense	TCCAAGTGGAGAAATGTCCG	TGTGTCCAAGTGGAGAAATGTCCGTGGCCA	TGG	5
7175	TPR	NM_003292.2	NC_000001.11	186355670	sense	ACCTGTTATTGAATCAACAG	CAGTACCTGTTATTGAATCAACAGAGGCTA	AGG	16
7175	TPR	NM_003292.2	NC_000001.11	186357577	antisense	CTTCCTCATCACGAATTACG	CTTACTTCCTCATCACGAATTACGTGGTTA	TGG	14
7175	TPR	NM_003292.2	NC_000001.11	186363401	sense	TAAAGAAAGCAATACAACAA	AACTTAAAGAAAGCAATACAACAAAGGGTG	AGG	5
7175	TPR	NM_003292.2	NC_000001.11	186336592	sense	TCTTCAAGATAGAACCACAC	AGGATCTTCAAGATAGAACCACACAGGAGG	AGG	33
7204	TRIO	NM_007118.2	NC_000005.10	14368857	antisense	CAGAGGCGTTGACGAGCTTG	GCGACAGAGGCGTTGACGAGCTTGAGGCGA	AGG	17
7204	TRIO	NM_007118.2	NC_000005.10	14336610	antisense	CAGCCTGATAAATCTCTTCG	TGGGCAGCCTGATAAATCTCTTCGGGGTCA	GGG	11
7204	TRIO	NM_007118.2	NC_000005.10	14398972	sense	TAATTCGAAAGGGTCGAGAA	ACCTTAATTCGAAAGGGTCGAGAACGGCAT	CGG	30
7204	TRIO	NM_007118.2	NC_000005.10	14389296	sense	TCTCGGCTAGACGTACCTGT	TCCCTCTCGGCTAGACGTACCTGTGGGAAA	GGG	25
7272	TTK	NM_003318.4	NC_000006.12	80031555	sense	AGGAAGTGGAGGTTCAAGCA	AGATAGGAAGTGGAGGTTCAAGCAAGGTAA	AGG	14
7272	TTK	NM_003318.4	NC_000006.12	80011933	antisense	CTGTCTTCACATCACAATCT	TCATCTGTCTTCACATCACAATCTGGGCTA	GGG	8
7272	TTK	NM_003318.4	NC_000006.12	80027922	antisense	GTTGACAACTGACAAGCAGG	AGGTGTTGACAACTGACAAGCAGGTGGAAA	TGG	13
7272	TTK	NM_003318.4	NC_000006.12	80022345	sense	TAAAGAGTATCAAGAACCAG	AAACTAAAGAGTATCAAGAACCAGAGGTTC	AGG	11
7273	TTN	NM_001267550.2	NC_000002.12	178653621	antisense	ACAGGGGTAAAAAATACCTG	AAGGACAGGGGTAAAAAATACCTGTGGCAG	TGG	196
7273	TTN	NM_001267550.2	NC_000002.12	178629348	sense	CTCCTACGAAGATATCCCAG	AGCTCTCCTACGAAGATATCCCAGTGGAAT	TGG	240
7273	TTN	NM_001267550.2	NC_000002.12	178590035	antisense	TCTGTCAAGGACGTTAACGA	CAGGTCTGTCAAGGACGTTAACGATGGCTG	TGG	304
7273	TTN	NM_001267550.2	NC_000002.12	178612557	antisense	TTAATAACTTCAAGCCAGCG	GATATTAATAACTTCAAGCCAGCGTGGTGG	TGG	266
7294	TXK	NM_003328.2	NC_000004.12	48080068	antisense	AACTCTGTCACAATGTAAAG	CATGAACTCTGTCACAATGTAAAGGGGCTT	GGG	11
7294	TXK	NM_003328.2	NC_000004.12	48094109	antisense	GGTGATACCAGATTAACTCA	TGCTGGTGATACCAGATTAACTCAGGGATT	GGG	8
7294	TXK	NM_003328.2	NC_000004.12	48094200	sense	TCTTGATTGTAGAAGTACGG	ATTTTCTTGATTGTAGAAGTACGGAGGCTG	AGG	8
7294	TXK	NM_003328.2	NC_000004.12	48113234	antisense	TTTGACAATTGGCTGAGCCA	CTTATTTGACAATTGGCTGAGCCACGGCCT	CGG	3
7297	TYK2	NM_003331.4	NC_000019.10	10361541	antisense	CACACAGACGCCATGCACGA	CGCGCACACAGACGCCATGCACGAAGGCCA	AGG	14
7297	TYK2	NM_003331.4	NC_000019.10	10364675	sense	CAGCCACTACCTGTGCCACG	ACTCCAGCCACTACCTGTGCCACGAGGTGG	AGG	9
7297	TYK2	NM_003331.4	NC_000019.10	10364994	sense	CCTGTTTGGGAAGAAGGCCA	CCAGCCTGTTTGGGAAGAAGGCCAAGGCTC	AGG	8
7297	TYK2	NM_003331.4	NC_000019.10	10358110	sense	CTGGTTCATGGTAATGTGTG	GAACCTGGTTCATGGTAATGTGTGTGGCCG	TGG	16
7301	TYRO3	NM_006293.3	NC_000015.10	41562605	antisense	CTCACAAGACAGTTGGAAAG	CAGCCTCACAAGACAGTTGGAAAGGGGCAT	GGG	4
7301	TYRO3	NM_006293.3	NC_000015.10	41568350	sense	CTGTCCTGGGTTCAAGACAA	CAAACTGTCCTGGGTTCAAGACAATGGAAC	TGG	8
7301	TYRO3	NM_006293.3	NC_000015.10	41561196	sense	GGTGAAGCTCAACTGCAGTG	AGCCGGTGAAGCTCAACTGCAGTGTGGAGG	TGG	2
7301	TYRO3	NM_006293.3	NC_000015.10	41569018	sense	GTCTCTTCTCATGACCGTGC	GGTGGTCTCTTCTCATGACCGTGCAGGTGA	AGG	9
7371	UCK2	NM_012474.4	NC_000001.11	165890359	sense	CAGTTCAACTTTGACCACCC	GGGCCAGTTCAACTTTGACCACCCGGGTGA	GGG	2
7371	UCK2	NM_012474.4	NC_000001.11	165896264	antisense	GAACAGGTCTCGTACCTCCT	TCTGGAACAGGTCTCGTACCTCCTGGGAGT	GGG	4
7371	UCK2	NM_012474.4	NC_000001.11	165890244	sense	GCAGCTCCTGGGGCAGAATG	TCGTGCAGCTCCTGGGGCAGAATGAGGTGG	AGG	2
7371	UCK2	NM_012474.4	NC_000001.11	165896314	sense	TGGATACAGATGCGGACACC	TTTGTGGATACAGATGCGGACACCCGGCTC	CGG	4
7443	VRK1	NM_003384.2	NC_000014.9	96853112	sense	CACGAGCATGAGTATGTGCA	TATTCACGAGCATGAGTATGTGCATGGAGA	TGG	7
7443	VRK1	NM_003384.2	NC_000014.9	96833543	sense	CTTGCAGAACAATTTGCAGT	ACATCTTGCAGAACAATTTGCAGTTGGAGA	TGG	2
7443	VRK1	NM_003384.2	NC_000014.9	96846106	sense	TTTAAGGAACCCAGTGACAA	ATATTTTAAGGAACCCAGTGACAATGGACC	TGG	4
7443	VRK1	NM_003384.2	NC_000014.9	96852855	sense	TTTATGATAATGGATCGCTT	CAGGTTTATGATAATGGATCGCTTTGGGAG	TGG	6
7444	VRK2	NM_001288837.1	NC_000002.12	58084904	antisense	ATTTAAGTTCTGAAAATAAC	TAAAATTTAAGTTCTGAAAATAACGGGCCA	GGG	7
7444	VRK2	NM_001288837.1	NC_000002.12	58135162	antisense	CCCATTTAAGCACTGACTGG	GGAGCCCATTTAAGCACTGACTGGGGGAGC	GGG	13
7444	VRK2	NM_001288837.1	NC_000002.12	58048939	sense	CTGGGCAAGAAGATTGGCTC	GGTACTGGGCAAGAAGATTGGCTCTGGAGG	TGG	5
7444	VRK2	NM_001288837.1	NC_000002.12	58086415	sense	TCTGGTCTGACTGAATTCAA	TGGATCTGGTCTGACTGAATTCAAGGGAAG	GGG	8
7465	WEE1	NM_003390.3	NC_000011.10	9581629	antisense	AATGAATATACCTCAAGCCT	ATTGAATGAATATACCTCAAGCCTCGGCCA	CGG	6
7465	WEE1	NM_003390.3	NC_000011.10	9576525	antisense	CATGAAATTCTGTTGTATAC	AGCTCATGAAATTCTGTTGTATACCGGGAC	CGG	4
7465	WEE1	NM_003390.3	NC_000011.10	9574031	sense	CTCGCCCTGCAGCGACTGTG	TCTTCTCGCCCTGCAGCGACTGTGAGGAGG	AGG	1
7465	WEE1	NM_003390.3	NC_000011.10	9574271	sense	TGGGGCGGAGGGCGACTCGT	GCGGTGGGGCGGAGGGCGACTCGTGGGAGG	GGG	1
7525	YES1	NM_005433.3	NC_000018.10	747959	antisense	CAGGCGCTACATAATTGCTC	TCTGCAGGCGCTACATAATTGCTCGGGATA	GGG	4
7525	YES1	NM_005433.3	NC_000018.10	743055	sense	GCAATCAAAACACTAAAACC	AGTAGCAATCAAAACACTAAAACCAGGTAC	AGG	8
7525	YES1	NM_005433.3	NC_000018.10	756717	antisense	GGACATGGTGACACTGTAGT	TGACGGACATGGTGACACTGTAGTGGGTTC	GGG	2
7525	YES1	NM_005433.3	NC_000018.10	742923	sense	GTCACTGAATTTATGTCAAA	CATTGTCACTGAATTTATGTCAAAAGGTAT	AGG	8
7535	ZAP70	NM_001079.3	NC_000002.12	97734595	sense	GAGCCCCTACAGCGACCCAG	ATGAGAGCCCCTACAGCGACCCAGAGGAGC	AGG	9
7535	ZAP70	NM_001079.3	NC_000002.12	97735261	sense	GGGCAGGAAGCAGATCGACG	GGTCGGGCAGGAAGCAGATCGACGTGGCCA	TGG	10
7535	ZAP70	NM_001079.3	NC_000002.12	97724424	sense	GTGACTACGTGCGCCAGACG	GTGCGTGACTACGTGCGCCAGACGTGGAAG	TGG	3
7535	ZAP70	NM_001079.3	NC_000002.12	97735362	sense	TGGACAACCCCTACATCGTG	CAGCTGGACAACCCCTACATCGTGCGGCTC	CGG	10
7786	MAP3K12	NM_006301.3	NC_000012.12	53486079	sense	ACCTGCACAAGATTATCCAC	CTGCACCTGCACAAGATTATCCACAGGGAT	AGG	5
7786	MAP3K12	NM_006301.3	NC_000012.12	53483643	antisense	TGAGTTCCAGCTGCAACATG	TCCTTGAGTTCCAGCTGCAACATGAGGGCA	AGG	10
7786	MAP3K12	NM_006301.3	NC_000012.12	53483062	sense	TGGCAAGACCCGTCACCGCA	GCCGTGGCAAGACCCGTCACCGCAAGGCCA	AGG	12
7786	MAP3K12	NM_006301.3	NC_000012.12	53483351	sense	TGTCACCCCATAGCAAAAGG	AAGCTGTCACCCCATAGCAAAAGGTGGGAC	TGG	11
7867	MAPKAPK3	NM_001243926.1	NC_000003.12	50617757	antisense	ACTTCTGTCCAGTGCGCCGA	GCACACTTCTGTCCAGTGCGCCGATGGAAG	TGG	4
7867	MAPKAPK3	NM_001243926.1	NC_000003.12	50646146	antisense	AGAAGGGTGGGAAGCCACAA	GAGTAGAAGGGTGGGAAGCCACAAAGGCTG	AGG	10
7867	MAPKAPK3	NM_001243926.1	NC_000003.12	50640412	sense	GGAGGTAGACCATCACTGGC	GGCAGGAGGTAGACCATCACTGGCAGGCTT	AGG	5
7867	MAPKAPK3	NM_001243926.1	NC_000003.12	50644423	antisense	TCTCCTTAGATGTGTAGAGT	TCTTTCTCCTTAGATGTGTAGAGTAGGTTT	AGG	8
8019	BRD3	NM_007371.3	NC_000009.12	134051704	antisense	ATTAGCACTATGTCATCTGT	GGCCATTAGCACTATGTCATCTGTGGGCTG	GGG	4
8019	BRD3	NM_007371.3	NC_000009.12	134048412	sense	CACAACCACTCCCACGACGT	CAGACACAACCACTCCCACGACGTCGGCCA	CGG	6
8019	BRD3	NM_007371.3	NC_000009.12	134041840	sense	TGAGAGCAGCCGTAGCAGTG	GCGCTGAGAGCAGCCGTAGCAGTGAGGAGA	AGG	8
8019	BRD3	NM_007371.3	NC_000009.12	134052411	sense	TTAAAAACCCAATGGATATG	ATAATTAAAAACCCAATGGATATGGGGACT	GGG	3
8295	TRRAP	NM_003496.3	NC_000007.14	98915842	antisense	ACTCCTGATACAAGAGATCG	AAGAACTCCTGATACAAGAGATCGTGGCTA	TGG	19
8295	TRRAP	NM_003496.3	NC_000007.14	98961409	sense	CATGACATGTGGAAACACCA	CCTGCATGACATGTGGAAACACCAAGGTGT	AGG	44
8295	TRRAP	NM_003496.3	NC_000007.14	98956146	antisense	CGTACCGGGTAGTACACCTG	GTGCCGTACCGGGTAGTACACCTGCGGACG	CGG	40
8295	TRRAP	NM_003496.3	NC_000007.14	98933371	sense	CTTCACAATGGACCTTAACG	GGCTCTTCACAATGGACCTTAACGTGGTGG	TGG	27
8317	CDC7	NM_001134419.1	NC_000001.11	91513178	sense	AACAAATCCCACATAATCAC	ACAAAACAAATCCCACATAATCACAGGAAA	AGG	7
8317	CDC7	NM_001134419.1	NC_000001.11	91511806	antisense	ATATTCCCGTACTTCTTGAA	GCATATATTCCCGTACTTCTTGAAAGGAAA	AGG	6
8317	CDC7	NM_001134419.1	NC_000001.11	91514838	sense	CATGAAGCAGTCAAAGACTG	AGCTCATGAAGCAGTCAAAGACTGTGGATG	TGG	9
8317	CDC7	NM_001134419.1	NC_000001.11	91513289	sense	GCACAAATTCAGATTAAACA	AAATGCACAAATTCAGATTAAACAAGGAAA	AGG	7
8382	NME5	NM_003551.2	NC_000005.10	138129285	sense	AAATAATAGCTTAGTAGCGA	GACCAAATAATAGCTTAGTAGCGAAGGAGA	AGG	3
8382	NME5	NM_003551.2	NC_000005.10	138138674	sense	CAAGATATTATTCTTAGATC	GATACAAGATATTATTCTTAGATCCGGATT	CGG	2
8382	NME5	NM_003551.2	NC_000005.10	138138738	sense	GATATATGTAGAAAAAACTC	CTCAGATATATGTAGAAAAAACTCTGGCCA	TGG	2
8382	NME5	NM_003551.2	NC_000005.10	138129392	antisense	TCATGTAAGCTGTTAAGTTG	GAACTCATGTAAGCTGTTAAGTTGGGGAAA	GGG	3
8394	PIP5K1A	NM_003557.2	NC_000001.11	151224271	antisense	AAACTCACCTCAGATGCCAT	TATGAAACTCACCTCAGATGCCATGGGTCT	GGG	2
8394	PIP5K1A	NM_003557.2	NC_000001.11	151236673	sense	CTCAGTTGATACTCGAAGAC	AGTACTCAGTTGATACTCGAAGACCGGCCC	CGG	8
8394	PIP5K1A	NM_003557.2	NC_000001.11	151232249	sense	CTGTTTAACCCCACAGTGAA	ACCTCTGTTTAACCCCACAGTGAAGGGAGC	GGG	5
8394	PIP5K1A	NM_003557.2	NC_000001.11	151234256	sense	GGACTGTACTGTGTGCAGGC	CTATGGACTGTACTGTGTGCAGGCAGGTGG	AGG	7
8395	PIP5K1B	NM_003558.3	NC_000009.12	68917659	sense	AAAATGTGCCTGATGCTAAG	CCACAAAATGTGCCTGATGCTAAGCGGACT	CGG	9
8395	PIP5K1B	NM_003558.3	NC_000009.12	68894450	antisense	AAGTGCATTCTCATGGAGCG	TGTAAAGTGCATTCTCATGGAGCGTGGCAA	TGG	8
8395	PIP5K1B	NM_003558.3	NC_000009.12	68876716	antisense	ATGTCTTAAATCTAAAGTCT	GCGTATGTCTTAAATCTAAAGTCTGGGTAG	GGG	6
8395	PIP5K1B	NM_003558.3	NC_000009.12	68863887	sense	CTGGGAATAGGATACACAGT	TCAGCTGGGAATAGGATACACAGTGGGTAA	GGG	5
8396	PIP4K2B	NM_003559.4	NC_000017.11	38786848	sense	AGCCTACAGCAAGATCAAGG	TCAAAGCCTACAGCAAGATCAAGGTGGACA	TGG	2
8396	PIP4K2B	NM_003559.4	NC_000017.11	38799285	sense	ATCCTCAGCGTCCTGATGTG	GCCGATCCTCAGCGTCCTGATGTGGGGGGT	GGG	1
8396	PIP4K2B	NM_003559.4	NC_000017.11	38780457	sense	CATCTTAAAGAAATACCACC	ACAACATCTTAAAGAAATACCACCAGGTAT	AGG	4
8396	PIP4K2B	NM_003559.4	NC_000017.11	38779469	sense	GGGCATGTACCGCCTGACCG	TCCTGGGCATGTACCGCCTGACCGTGGATG	TGG	5
8408	ULK1	NM_003565.2	NC_000012.12	131915381	sense	AGCGGGACGCCCTCCCCACA	CTGGAGCGGGACGCCCTCCCCACAGGGAGC	GGG	18
8408	ULK1	NM_003565.2	NC_000012.12	131912079	antisense	CCTGACCTGGAAACTGCGCG	GCCCCCTGACCTGGAAACTGCGCGGGGACC	GGG	13
8408	ULK1	NM_003565.2	NC_000012.12	131909821	sense	CTACGAGAAGAACAAGACGT	TGTTCTACGAGAAGAACAAGACGTTGGTCC	TGG	9
8408	ULK1	NM_003565.2	NC_000012.12	131895651	antisense	GCAGCGTCTGAGACTTGGCG	CCCAGCAGCGTCTGAGACTTGGCGAGGTTC	AGG	2
8428	STK24	NM_001032296.3	NC_000013.11	98474882	sense	ATCAAAAGGAACACCTTCGT	CCAGATCAAAAGGAACACCTTCGTGGGCAC	GGG	5
8428	STK24	NM_001032296.3	NC_000013.11	98519273	antisense	CCATAATATTTGGTTACATA	GGATCCATAATATTTGGTTACATATGGACT	TGG	2
8428	STK24	NM_001032296.3	NC_000013.11	98474952	sense	CCTGCTGTCTGAGCATGGCG	ACGTCCTGCTGTCTGAGCATGGCGAGGTGA	AGG	5
8428	STK24	NM_001032296.3	NC_000013.11	98463827	sense	TTTCCAGAGACCCACTGCTA	TGTTTTTCCAGAGACCCACTGCTAAGGAGT	AGG	7
8444	DYRK3	NM_003582.2	NC_000001.11	206647596	sense	AAAATCCAACAGTTCATCCA	CAGTAAAATCCAACAGTTCATCCAAGGCAC	AGG	3
8444	DYRK3	NM_003582.2	NC_000001.11	206647494	antisense	GCCATCTGACTGAATAGTAT	TGATGCCATCTGACTGAATAGTATTGGATT	TGG	3
8444	DYRK3	NM_003582.2	NC_000001.11	206648019	sense	TATGAACGTTATCCACATGC	GTAGTATGAACGTTATCCACATGCTGGAAA	TGG	3
8444	DYRK3	NM_003582.2	NC_000001.11	206647899	sense	TCACAAACTTCGACAGTACG	ATGATCACAAACTTCGACAGTACGTGGCCC	TGG	3
8445	DYRK2	NM_006482.2	NC_000012.12	67649863	antisense	AGTCCCCACTCCGCTCCGGG	GGCCAGTCCCCACTCCGCTCCGGGTGGCCC	TGG	2
8445	DYRK2	NM_006482.2	NC_000012.12	67658062	antisense	GAGCCCGGTAAAAACGCGAC	TCTGGAGCCCGGTAAAAACGCGACTGGATG	TGG	3
8445	DYRK2	NM_006482.2	NC_000012.12	67657798	antisense	GCTCAAACGTCATGCAGATG	AGCAGCTCAAACGTCATGCAGATGTGGTTG	TGG	3
8445	DYRK2	NM_006482.2	NC_000012.12	67657647	sense	TCACAAAGTCCACCAGCACG	ACGATCACAAAGTCCACCAGCACGTGGCCC	TGG	3
8476	CDC42BPA	NM_003607.3	NC_000001.11	227139693	antisense	ATTAACATCAAGATCCAGTG	GAACATTAACATCAAGATCCAGTGAGGTGG	AGG	10
8476	CDC42BPA	NM_003607.3	NC_000001.11	227112381	sense	CTGCTGAAGCATCTAAAGAC	CTAGCTGCTGAAGCATCTAAAGACAGGAAG	AGG	14
8476	CDC42BPA	NM_003607.3	NC_000001.11	227047995	antisense	TGTGTGAACTGAAAGTGGAG	TTGGTGTGTGAACTGAAAGTGGAGTGGAGT	TGG	22
8476	CDC42BPA	NM_003607.3	NC_000001.11	227091981	sense	TGTTAGTCAAAGTGAAAGGG	ATTGTGTTAGTCAAAGTGAAAGGGAGGAAT	AGG	16
8491	MAP4K3	NM_003618.3	NC_000002.12	39378071	sense	AAAGTAATAAAATTGGAACC	AATTAAAGTAATAAAATTGGAACCAGGTAA	AGG	2
8491	MAP4K3	NM_003618.3	NC_000002.12	39309510	antisense	AGGGTGGATCAAATTTCACT	CTTAAGGGTGGATCAAATTTCACTTGGCCA	TGG	14
8491	MAP4K3	NM_003618.3	NC_000002.12	39326166	antisense	ATTGGGTGTAAGTCAAACAT	CCTCATTGGGTGTAAGTCAAACATAGGAGG	AGG	9
8491	MAP4K3	NM_003618.3	NC_000002.12	39331945	antisense	GCCAATGAAAGACTTCCGTT	GTGTGCCAATGAAAGACTTCCGTTTGGCAA	TGG	8
8503	PIK3R3	NM_003629.3	NC_000001.11	46067053	sense	ATAAAGATCTATCACCGGGA	GTTAATAAAGATCTATCACCGGGATGGTAA	TGG	4
8503	PIK3R3	NM_003629.3	NC_000001.11	46080708	sense	ATGACTTCAGCAGTTCCAAA	GCCAATGACTTCAGCAGTTCCAAATGGAAT	TGG	2
8503	PIK3R3	NM_003629.3	NC_000001.11	46055904	sense	TAGCAAAATGCGTCTAGAGC	ATGATAGCAAAATGCGTCTAGAGCAGGATT	AGG	7
8503	PIK3R3	NM_003629.3	NC_000001.11	46066176	sense	TTTACCTGTATAGGATCAGT	TTTCTTTACCTGTATAGGATCAGTTGGTAA	TGG	5
8525	DGKZ	NM_201532.2	NC_000011.10	46375038	antisense	CCCACTCACCAACGACGTCA	AGGGCCCACTCACCAACGACGTCATGGTGA	TGG	19
8525	DGKZ	NM_201532.2	NC_000011.10	46372961	antisense	GGCTCATCTGTGTAGCCCTG	CACAGGCTCATCTGTGTAGCCCTGGGGGAG	GGG	14
8525	DGKZ	NM_201532.2	NC_000011.10	46371771	sense	GTCCAGCAAGAAAGGGCCTG	GGAAGTCCAGCAAGAAAGGGCCTGAGGTCA	AGG	9
8525	DGKZ	NM_201532.2	NC_000011.10	46372618	antisense	TTGCGGTACATCTCCAGCCT	CACTTTGCGGTACATCTCCAGCCTGGGCTC	GGG	12
8526	DGKE	NM_003647.2	NC_000017.11	56835199	antisense	AACCATACAGTAACTGCACA	TGCAAACCATACAGTAACTGCACAGGGGCA	GGG	2
8526	DGKE	NM_003647.2	NC_000017.11	56847984	antisense	GTACTCGAGCTGAATAATAT	ACAAGTACTCGAGCTGAATAATATGGGAGA	GGG	5
8526	DGKE	NM_003647.2	NC_000017.11	56835077	antisense	TGAGGCAGCCCTCGTCCACG	TTCCTGAGGCAGCCCTCGTCCACGCGGAGC	CGG	2
8526	DGKE	NM_003647.2	NC_000017.11	56844125	antisense	TTAATGGATGTTAAATAACT	CTGATTAATGGATGTTAAATAACTTGGTGG	TGG	3
8527	DGKD	NM_152879.2	NC_000002.12	233438260	antisense	AATTGACGAAGACCAACAGT	TTTGAATTGACGAAGACCAACAGTGGGCTT	GGG	9
8527	DGKD	NM_152879.2	NC_000002.12	233451974	antisense	AGGAACCAGACATTCCAGCC	GGTAAGGAACCAGACATTCCAGCCCGGACA	CGG	18
8527	DGKD	NM_152879.2	NC_000002.12	233449261	antisense	GGCAAGCTGATGCCACCAAG	GCCGGGCAAGCTGATGCCACCAAGCGGTCT	CGG	15
8527	DGKD	NM_152879.2	NC_000002.12	233390443	antisense	GGTACTGGATTCAGCTACGC	TTTTGGTACTGGATTCAGCTACGCTGGCAT	TGG	3
8536	CAMK1	NM_003656.4	NC_000003.12	9761702	sense	AAAATCATGATCTCCGACTT	CTCCAAAATCATGATCTCCGACTTTGGCCT	TGG	6
8536	CAMK1	NM_003656.4	NC_000003.12	9761465	antisense	AAGCCCCACTTACAAGATGT	GGCCAAGCCCCACTTACAAGATGTAGGCGA	AGG	7
8536	CAMK1	NM_003656.4	NC_000003.12	9760698	antisense	AGGAGAGTCAAACTCGTACT	AGTAAGGAGAGTCAAACTCGTACTCGGCCT	CGG	8
8536	CAMK1	NM_003656.4	NC_000003.12	9767679	antisense	CTCACGTGCCCAGAACATCT	TGGACTCACGTGCCCAGAACATCTCGGAAG	CGG	2
8550	MAPKAPK5	NM_139078.2	NC_000012.12	111865294	sense	ATCAATTGGACTCAGAAGCT	CAGTATCAATTGGACTCAGAAGCTGGGAGC	GGG	2
8550	MAPKAPK5	NM_139078.2	NC_000012.12	111866227	sense	TCGTCCAAAAGCTAGAAATG	TTGATCGTCCAAAAGCTAGAAATGAGGTAT	AGG	3
8550	MAPKAPK5	NM_139078.2	NC_000012.12	111868762	antisense	TCTCCATTACAATTAAGAGT	ATCATCTCCATTACAATTAAGAGTCGGGCC	CGG	5
8550	MAPKAPK5	NM_139078.2	NC_000012.12	111870283	sense	TTCAGATAGCTTTGGCTCTG	TTTTTTCAGATAGCTTTGGCTCTGCGGCAC	CGG	6
8558	CDK10	NM_052988.4	NC_000016.10	89693452	sense	AAAGCCAATGACCCCCAAGG	CAGTAAAGCCAATGACCCCCAAGGTGGTCA	TGG	8
8558	CDK10	NM_052988.4	NC_000016.10	89694228	sense	AGACCACCAGCATCGACATG	ACGCAGACCACCAGCATCGACATGTGGTGA	TGG	9
8558	CDK10	NM_052988.4	NC_000016.10	89691818	antisense	GCTCACAGTAACCCATCACC	TCCTGCTCACAGTAACCCATCACCAGGAAG	AGG	5
8558	CDK10	NM_052988.4	NC_000016.10	89690600	sense	TTGTCGCACTGAAGAAGGTG	GAGATTGTCGCACTGAAGAAGGTGCGGATG	CGG	3
8566	PDXK	NM_003681.4	NC_000021.9	43752552	sense	CTCTATGGGCCCCGACACCG	TGCACTCTATGGGCCCCGACACCGTGGTCA	TGG	8
8566	PDXK	NM_003681.4	NC_000021.9	43752611	sense	GCAACTACCTGATTGTGCTG	GGCAGCAACTACCTGATTGTGCTGGGGAGT	GGG	8
8566	PDXK	NM_003681.4	NC_000021.9	43743797	antisense	GCCTACCGTACACCAGCCTG	CCCTGCCTACCGTACACCAGCCTGGGGTTC	GGG	4
8566	PDXK	NM_003681.4	NC_000021.9	43734088	sense	TTTGGGATTTGAGATTGACG	AGGTTTTGGGATTTGAGATTGACGCGGTGA	CGG	2
8569	MKNK1	NM_003684.5	NC_000001.11	46562713	antisense	CGCAGTGACCCACGAAGGGT	GCCCCGCAGTGACCCACGAAGGGTGGGTAG	GGG	11
8569	MKNK1	NM_003684.5	NC_000001.11	46572068	sense	CTTGACTTCCTGCATACCAA	TGCCCTTGACTTCCTGCATACCAAAGGTGA	AGG	7
8569	MKNK1	NM_003684.5	NC_000001.11	46565109	sense	GAAAATCTGTGACTTTGACT	CAGTGAAAATCTGTGACTTTGACTTGGGCA	TGG	10
8569	MKNK1	NM_003684.5	NC_000001.11	46562815	antisense	TGAAGACCTCCACTACCTCA	TCCGTGAAGACCTCCACTACCTCAGGGGCC	GGG	11
8573	CASK	NM_003688.3	NC_000023.11	41853120	sense	AGTCCAGGGTTAAGTACAGA	ATCAAGTCCAGGGTTAAGTACAGAAGGTAA	AGG	2
8573	CASK	NM_003688.3	NC_000023.11	41589557	sense	CAAAGTCTTCACCACAAATC	AACACAAAGTCTTCACCACAAATCAGGAAT	AGG	13
8573	CASK	NM_003688.3	NC_000023.11	41660512	antisense	GCATCAGCATGCGACGTACT	TCCAGCATCAGCATGCGACGTACTAGGTCT	AGG	8
8573	CASK	NM_003688.3	NC_000023.11	41671455	sense	TGGGGTAGCTATTCAATTAG	GCTTTGGGGTAGCTATTCAATTAGGGGAGT	GGG	6
8575	PRKRA	NM_003690.4	NC_000002.12	178450325	antisense	ATCTTTCACATTCATAAACT	TCAGATCTTTCACATTCATAAACTGGGATG	GGG	2
8575	PRKRA	NM_003690.4	NC_000002.12	178447548	sense	GGCGAAACATAGAGCTGCAG	AGCTGGCGAAACATAGAGCTGCAGAGGCTG	AGG	3
8575	PRKRA	NM_003690.4	NC_000002.12	178444427	sense	TAATCCTATTGGTTCATTAC	AGCTTAATCCTATTGGTTCATTACAGGTAA	AGG	4
8575	PRKRA	NM_003690.4	NC_000002.12	178443336	sense	TGAATATACCCTTTCCCAGG	TTCCTGAATATACCCTTTCCCAGGAGGGAG	AGG	5
8576	STK16	NM_001008910.2	NC_000002.12	219246657	antisense	CCACATAGCTGAACCCACTG	AGGTCCACATAGCTGAACCCACTGTGGGCC	TGG	3
8576	STK16	NM_001008910.2	NC_000002.12	219247217	antisense	CCTTGGCATGAATGGCCTCA	TAACCCTTGGCATGAATGGCCTCAAGGCCT	AGG	4
8576	STK16	NM_001008910.2	NC_000002.12	219247678	antisense	GTAGGAGATGGTGCACCGCT	CTCGGTAGGAGATGGTGCACCGCTGGGCTG	GGG	6
8576	STK16	NM_001008910.2	NC_000002.12	219247431	antisense	TCTCCAAGCAATATATTGGT	CTCATCTCCAAGCAATATATTGGTGGGCTT	GGG	5
8621	CDK13	NM_003718.4	NC_000007.14	39987922	sense	ATCACAAACAAACCATGTGA	GTGCATCACAAACAAACCATGTGAAGGATG	AGG	2
8621	CDK13	NM_003718.4	NC_000007.14	40001963	antisense	CATATTGATAATACTCTGAT	CCTTCATATTGATAATACTCTGATGGGTAA	GGG	5
8621	CDK13	NM_003718.4	NC_000007.14	39951770	sense	GCCGCCACAGCTCCTACGAG	TACAGCCGCCACAGCTCCTACGAGCGGGGC	CGG	1
8621	CDK13	NM_003718.4	NC_000007.14	39951051	sense	TGGCGGTGCTAGTAGCGGCG	GCGGTGGCGGTGCTAGTAGCGGCGGGGGTG	GGG	1
8649	LAMTOR3	NM_021970.3	NC_000004.12	99885594	sense	ACAGACCAAGGAAGCAAACT	TGCAACAGACCAAGGAAGCAAACTTGGACT	TGG	5
8649	LAMTOR3	NM_021970.3	NC_000004.12	99887301	sense	GATGGAGTACCTGTTATTAA	TAGAGATGGAGTACCTGTTATTAAAGGTAA	AGG	4
8649	LAMTOR3	NM_021970.3	NC_000004.12	99885613	antisense	GCTTCCTTGGTCTGTTGCAA	GTTTGCTTCCTTGGTCTGTTGCAAGGGCAA	GGG	5
8649	LAMTOR3	NM_021970.3	NC_000004.12	99887337	antisense	TATCTGACACAACAATGGCA	TCTCTATCTGACACAACAATGGCATGGAGC	TGG	4
8711	TNK1	NM_003985.4	NC_000017.11	7384128	antisense	GCAGTAGGTTGCGCGTAGCG	GCCAGCAGTAGGTTGCGCGTAGCGAGGTCT	AGG	6
8711	TNK1	NM_003985.4	NC_000017.11	7383735	sense	GCTGTCAAGTCCCTCCGGGT	AGTGGCTGTCAAGTCCCTCCGGGTAGGTCC	AGG	5
8711	TNK1	NM_003985.4	NC_000017.11	7386586	sense	TTCGGAAGCATGTTGTGTGA	GGCCTTCGGAAGCATGTTGTGTGAGGGATG	GGG	8
8711	TNK1	NM_003985.4	NC_000017.11	7383035	antisense	TTTACAAAGTCGAAGTGCTC	AGGCTTTACAAAGTCGAAGTGCTCTGGCCG	TGG	2
8737	RIPK1	NM_003804.3	NC_000006.12	3105735	antisense	AAGGTCTTTGCTGTGCAAAA	TCGTAAGGTCTTTGCTGTGCAAAAGGGTCA	GGG	8
8737	RIPK1	NM_003804.3	NC_000006.12	3077835	sense	CAGACTGAGACACAGCCGGG	TGAACAGACTGAGACACAGCCGGGTGGTGA	TGG	2
8737	RIPK1	NM_003804.3	NC_000006.12	3076937	sense	CTGTGTTTCCACAGAACCCA	GTCTCTGTGTTTCCACAGAACCCAGGGACT	GGG	1
8737	RIPK1	NM_003804.3	NC_000006.12	3104300	sense	GTGTGGCAGTACCTTCAAGC	GATTGTGTGGCAGTACCTTCAAGCCGGTCA	CGG	7
8767	RIPK2	NM_003821.5	NC_000008.11	89769843	sense	AGTAGCAAATCTGCACCAGA	ACGAAGTAGCAAATCTGCACCAGAAGGAGG	AGG	4
8767	RIPK2	NM_003821.5	NC_000008.11	89762952	sense	GTTACTGAATACATGCCAAA	AATAGTTACTGAATACATGCCAAATGGATC	TGG	2
8767	RIPK2	NM_003821.5	NC_000008.11	89780156	sense	TATTCAGCTAAAGAAAACAA	CTGTTATTCAGCTAAAGAAAACAAAGGTAA	AGG	7
8767	RIPK2	NM_003821.5	NC_000008.11	89765406	antisense	TGTGCAGGTAATTTACACCA	ATATTGTGCAGGTAATTTACACCAAGGGCA	AGG	3
8780	RIOK3	NM_003831.3	NC_000018.10	23467439	sense	ACGTTTACTTATGTATAAAA	AGACACGTTTACTTATGTATAAAATGGTCA	TGG	7
8780	RIOK3	NM_003831.3	NC_000018.10	23466224	antisense	ACTTCGACGTTCTTCTGAGT	GGGCACTTCGACGTTCTTCTGAGTAGGCAT	AGG	6
8780	RIOK3	NM_003831.3	NC_000018.10	23467518	sense	GTTGTCTTTCATGCATATGG	GTCTGTTGTCTTTCATGCATATGGAGGGAG	AGG	7
8780	RIOK3	NM_003831.3	NC_000018.10	23463025	sense	TGATGTAATGAGTGAACAGC	TGGCTGATGTAATGAGTGAACAGCTGGCCA	TGG	2
8798	DYRK4	NM_003845.2	NC_000012.12	4605026	sense	ATCACGGCGGAGTTGTACAC	CTGCATCACGGCGGAGTTGTACACGGGCTA	GGG	9
8798	DYRK4	NM_003845.2	NC_000012.12	4591290	sense	GCAAAAGGTGACTCTGACAG	AGAAGCAAAAGGTGACTCTGACAGCGGCAG	CGG	3
8798	DYRK4	NM_003845.2	NC_000012.12	4599086	sense	GCTTCAGTCTGTCCATAGTT	CAAGGCTTCAGTCTGTCCATAGTTCGGCGC	CGG	7
8798	DYRK4	NM_003845.2	NC_000012.12	4607352	antisense	GGAGGCTGTCTGAATGAAGC	TCCTGGAGGCTGTCTGAATGAAGCCGGCTG	CGG	10
8805	TRIM24	NM_015905.2	NC_000007.14	138519214	antisense	AAGGACAAAACACTGGTCGC	TGAAAAGGACAAAACACTGGTCGCTGGCTG	TGG	4
8805	TRIM24	NM_015905.2	NC_000007.14	138529181	sense	AGTTGCTATATTTACACTGA	TTAAAGTTGCTATATTTACACTGATGGTAG	TGG	6
8805	TRIM24	NM_015905.2	NC_000007.14	138554784	antisense	TGGTTTGATGATAAACCACT	TAACTGGTTTGATGATAAACCACTTGGTGG	TGG	9
8805	TRIM24	NM_015905.2	NC_000007.14	138567496	antisense	TTCTGAAAGTTTATCAAACG	GTGATTCTGAAAGTTTATCAAACGTGGAGG	TGG	10
8814	CDKL1	NM_004196.4	NC_000014.9	50342168	antisense	AAAGTCACAAAGCTTAATCA	ATCCAAAGTCACAAAGCTTAATCACGGAAT	CGG	4
8814	CDKL1	NM_004196.4	NC_000014.9	50395795	sense	AAATGTAGAAACAGGGACAC	TTTCAAATGTAGAAACAGGGACACGGGTCA	GGG	1
8814	CDKL1	NM_004196.4	NC_000014.9	50345031	sense	ATCTCGTGAAGAGCATAACT	GAACATCTCGTGAAGAGCATAACTTGGCAG	TGG	3
8814	CDKL1	NM_004196.4	NC_000014.9	50341068	sense	GTGGCCAGGAAAATCGGATG	CTCTGTGGCCAGGAAAATCGGATGTGGATC	TGG	5
8844	KSR1	NM_014238.1	NC_000017.11	27582981	sense	ACACCAAGCTGAAGCCACCA	CGGCACACCAAGCTGAAGCCACCACGGACG	CGG	5
8844	KSR1	NM_014238.1	NC_000017.11	27605506	sense	ACGACTTGCCGAGCTCTCGC	GTGGACGACTTGCCGAGCTCTCGCCGGCCC	CGG	16
8844	KSR1	NM_014238.1	NC_000017.11	27588505	sense	ATCCCCACAGATGGTACGGA	ATGGATCCCCACAGATGGTACGGAGGGATA	GGG	7
8844	KSR1	NM_014238.1	NC_000017.11	27592363	antisense	TTTGTTGTGACACTTCAACC	TACATTTGTTGTGACACTTCAACCTGGTAA	TGG	9
8851	CDK5R1	NM_003885.2	NC_000017.11	32487925	sense	CACATTCGCCCAGCCCCCAC	TGTCCACATTCGCCCAGCCCCCACCGGCCC	CGG	2
8851	CDK5R1	NM_003885.2	NC_000017.11	32487977	sense	CTCTCGGGTTCCCAGACCGG	CCAGCTCTCGGGTTCCCAGACCGGGGGCTC	GGG	2
8851	CDK5R1	NM_003885.2	NC_000017.11	32488210	sense	GGACCAGGGCTTCATCACGC	GGCAGGACCAGGGCTTCATCACGCCGGCCA	CGG	2
8851	CDK5R1	NM_003885.2	NC_000017.11	32487848	antisense	TGAGGTGCGTGATGTTGTTC	TTGTTGAGGTGCGTGATGTTGTTCTGGTAG	TGG	2
8859	STK19	NM_032454.1	NC_000006.12	31978979	sense	CCATGGAATTATCTTCACTG	ATGCCCATGGAATTATCTTCACTGAGGACT	AGG	4
8859	STK19	NM_032454.1	NC_000006.12	31972410	antisense	CCTCTTCCAGCTCATATCCC	GATGCCTCTTCCAGCTCATATCCCGGGATT	GGG	2
8859	STK19	NM_032454.1	NC_000006.12	31972738	sense	CCTTGTGCCTGACAGGACCG	ACAGCCTTGTGCCTGACAGGACCGTGGCCG	TGG	3
8859	STK19	NM_032454.1	NC_000006.12	31972088	sense	GGGAGGTGTGAGCTTCACGA	GCGGGGGAGGTGTGAGCTTCACGAAGGAGG	AGG	1
8877	SPHK1	NM_001142601.1	NC_000017.11	76386836	antisense	ATAGCGTGCAGTTGGTCAGG	AGCAATAGCGTGCAGTTGGTCAGGAGGTCT	AGG	6
8877	SPHK1	NM_001142601.1	NC_000017.11	76386451	antisense	GCCTGCTGGGAGGCTACACA	CAGAGCCTGCTGGGAGGCTACACAGGGGCT	GGG	5
8877	SPHK1	NM_001142601.1	NC_000017.11	76387112	antisense	GGCCCTGCTGGACCACAACG	ACCGGGCCCTGCTGGACCACAACGGGGGAG	GGG	6
8877	SPHK1	NM_001142601.1	NC_000017.11	76386273	antisense	TGACCACCAGAGCGTCCCAG	GACATGACCACCAGAGCGTCCCAGCGGCCC	CGG	4
8895	CPNE3	NM_003909.4	NC_000008.11	86544828	antisense	ACTTACAGGTGAGCTTCTGG	TGTAACTTACAGGTGAGCTTCTGGAGGCTT	AGG	9
8895	CPNE3	NM_003909.4	NC_000008.11	86547737	antisense	ATCCTCCCATTATATAGTCA	TGACATCCTCCCATTATATAGTCAAGGAAT	AGG	11
8895	CPNE3	NM_003909.4	NC_000008.11	86529042	sense	GGTTCAGAAATTGAAATTTG	AAGTGGTTCAGAAATTGAAATTTGGGGTTT	GGG	4
8895	CPNE3	NM_003909.4	NC_000008.11	86551065	antisense	TGAGCGCCAAAACCAAAAGC	TATCTGAGCGCCAAAACCAAAAGCTGGAAA	TGG	13
8899	PRPF4B	NM_003913.4	NC_000006.12	4043830	antisense	ACATGTTGCTATCTTCAGCA	ACAGACATGTTGCTATCTTCAGCAAGGTAT	AGG	6
8899	PRPF4B	NM_003913.4	NC_000006.12	4031864	antisense	ATCAAGTTCGGCCTTAATCA	CATTATCAAGTTCGGCCTTAATCAAGGCTC	AGG	2
8899	PRPF4B	NM_003913.4	NC_000006.12	4032097	sense	CCAAAGAACGGACTAGACAT	AGATCCAAAGAACGGACTAGACATAGGTCT	AGG	2
8899	PRPF4B	NM_003913.4	NC_000006.12	4032251	antisense	CTCTTGAGATCGCCTTCTAA	TTTTCTCTTGAGATCGCCTTCTAAGGGTAG	GGG	2
8986	RPS6KA4	NM_003942.2	NC_000011.10	64360169	antisense	CACCAGGAACACCTTGCCGT	TCCGCACCAGGAACACCTTGCCGTAGGCTG	AGG	3
8986	RPS6KA4	NM_003942.2	NC_000011.10	64365309	antisense	CAGCCAGAGCCACCCAATCG	CTGGCAGCCAGAGCCACCCAATCGAGGCCC	AGG	9
8986	RPS6KA4	NM_003942.2	NC_000011.10	64360292	sense	GCACACGCGCACCGAGCGCT	AAGAGCACACGCGCACCGAGCGCTCGGTGC	CGG	3
8986	RPS6KA4	NM_003942.2	NC_000011.10	64368727	sense	GGCGAACACGCAGCGCGAAG	TGGAGGCGAACACGCAGCGCGAAGTGGCTG	TGG	12
8997	KALRN	NM_001024660.3	NC_000003.12	124490806	antisense	AAACCAAGGAGATCTCAAAG	CTAAAAACCAAGGAGATCTCAAAGAGGAAC	AGG	30
8997	KALRN	NM_001024660.3	NC_000003.12	124455355	sense	AGCCCTAGGAGTCAACACAG	AGAAAGCCCTAGGAGTCAACACAGAGGTAG	AGG	22
8997	KALRN	NM_001024660.3	NC_000003.12	124268747	sense	CTGCCCCTTCCAGACGAGCA	GTGTCTGCCCCTTCCAGACGAGCATGGTAT	TGG	5
8997	KALRN	NM_001024660.3	NC_000003.12	124298814	antisense	GGAGGAATAACTCCTTGTTG	CTCTGGAGGAATAACTCCTTGTTGTGGCTT	TGG	6
8999	CDKL2	NM_003948.3	NC_000004.12	75598136	sense	AAAATCCCAAAACAGAAAGA	CTAAAAAATCCCAAAACAGAAAGAAGGAAA	AGG	8
8999	CDKL2	NM_003948.3	NC_000004.12	75600286	sense	AAATGGATGGATTTGCTGAG	TTTCAAATGGATGGATTTGCTGAGAGGTAT	AGG	7
8999	CDKL2	NM_003948.3	NC_000004.12	75603910	antisense	AACCTTACTCCAGCAAACAC	AGGCAACCTTACTCCAGCAAACACAGGATT	AGG	6
8999	CDKL2	NM_003948.3	NC_000004.12	75607315	antisense	ATAGCTTGACAACGCCAGAC	TCGCATAGCTTGACAACGCCAGACTGGGAG	TGG	4
9020	MAP3K14	NM_003954.4	NC_000017.11	45290511	antisense	AGCCTGGGCGATGATAGAGA	ACTCAGCCTGGGCGATGATAGAGATGGCAG	TGG	2
9020	MAP3K14	NM_003954.4	NC_000017.11	45287290	sense	ATGGCCCGTGTGTGTTGGAA	CAAAATGGCCCGTGTGTGTTGGAAGGGAAA	GGG	4
9020	MAP3K14	NM_003954.4	NC_000017.11	45286453	sense	CCCAAAACTGAGGACAACGA	CAGCCCCAAAACTGAGGACAACGAGGGTGT	GGG	5
9020	MAP3K14	NM_003954.4	NC_000017.11	45271059	antisense	GGGTGCCGTCACCGACCTTG	TGCTGGGTGCCGTCACCGACCTTGAGGCAG	AGG	10
9024	BRSK2	NM_003957.3	NC_000011.10	1436118	sense	CCGTGAGAAGCTCAGCGAGT	TCAACCGTGAGAAGCTCAGCGAGTCGGTGC	CGG	2
9024	BRSK2	NM_003957.3	NC_000011.10	1445337	antisense	GAGCGGATCTGCACCTTGCG	CAGCGAGCGGATCTGCACCTTGCGAGGAAT	AGG	10
9024	BRSK2	NM_003957.3	NC_000011.10	1449788	sense	TCCAGGTCTCGGTCCATCAG	GACCTCCAGGTCTCGGTCCATCAGCGGTGC	CGG	13
9024	BRSK2	NM_003957.3	NC_000011.10	1440923	antisense	TGGGGCCTCACCATATGGAG	GGGGTGGGGCCTCACCATATGGAGTGGCTG	TGG	4
9031	BAZ1B	NM_032408.3	NC_000007.14	73478332	antisense	AAAGTTAGTGTGCAGCTTAT	TGTGAAAGTTAGTGTGCAGCTTATTGGGCG	TGG	7
9031	BAZ1B	NM_032408.3	NC_000007.14	73477197	antisense	AGTATGTCATGAGGATCCGG	ACTGAGTATGTCATGAGGATCCGGTGGCAC	TGG	7
9031	BAZ1B	NM_032408.3	NC_000007.14	73477810	sense	ATATTTGAAAAAGAAACGGG	AAGAATATTTGAAAAAGAAACGGGAGGAGC	AGG	7
9031	BAZ1B	NM_032408.3	NC_000007.14	73477527	sense	GCCTTGAGTGCAGATAAGGG	GGAAGCCTTGAGTGCAGATAAGGGTGGCTT	TGG	7
9060	PAPSS2	NM_004670.3	NC_000010.11	87715083	antisense	CCTTAGTAATTGATAATGAA	CTTACCTTAGTAATTGATAATGAAGGGAGA	GGG	6
9060	PAPSS2	NM_004670.3	NC_000010.11	87714156	sense	CGTAAAAGGCCTCTATAAAA	GAGACGTAAAAGGCCTCTATAAAAGGGCCA	GGG	4
9060	PAPSS2	NM_004670.3	NC_000010.11	87714820	antisense	GTGGACACAGTCACTCACTG	CCTGGTGGACACAGTCACTCACTGTGGACA	TGG	5
9060	PAPSS2	NM_004670.3	NC_000010.11	87741327	antisense	TGAGCTCCAGAGGTGTCAGA	TGTTTGAGCTCCAGAGGTGTCAGACGGTAT	CGG	9
9061	PAPSS1	NM_005443.4	NC_000004.12	107660058	antisense	ACTTCATAAGATGCATCCAC	TTTTACTTCATAAGATGCATCCACAGGTAC	AGG	6
9061	PAPSS1	NM_005443.4	NC_000004.12	107654700	sense	CAAGAACCACCCCTATATTA	CATGCAAGAACCACCCCTATATTAAGGTGC	AGG	8
9061	PAPSS1	NM_005443.4	NC_000004.12	107654796	sense	GATGTATGAGGGCCGCCGTG	CTCTGATGTATGAGGGCCGCCGTGTGGCCA	TGG	8
9061	PAPSS1	NM_005443.4	NC_000004.12	107701204	antisense	GCAACCACGAAAGCCACCTC	CTGTGCAACCACGAAAGCCACCTCTGGTCC	TGG	2
9064	MAP3K6	NM_004672.4	NC_000001.11	27359932	antisense	CTGGCGGGTGTAGAAACTGA	GGATCTGGCGGGTGTAGAAACTGATGGTGC	TGG	17
9064	MAP3K6	NM_004672.4	NC_000001.11	27363482	antisense	GAAGCAGACATTATGCTGCT	AGTGGAAGCAGACATTATGCTGCTCGGCCA	CGG	6
9064	MAP3K6	NM_004672.4	NC_000001.11	27362095	antisense	GGGGGCCACCTACCATATGG	CAGAGGGGGCCACCTACCATATGGGGGCAT	GGG	9
9064	MAP3K6	NM_004672.4	NC_000001.11	27361359	antisense	TCACCTGACTCCGCATATGG	CCTATCACCTGACTCCGCATATGGAGGCGA	AGG	12
9088	PKMYT1	NM_004203.4	NC_000016.10	2975599	sense	CAGCCTGCAGCAACACTGTG	GGCCCAGCCTGCAGCAACACTGTGAGGCCT	AGG	4
9088	PKMYT1	NM_004203.4	NC_000016.10	2974562	antisense	CTCACCGGCAGTGAACTCAG	CCTACTCACCGGCAGTGAACTCAGGGGGCA	GGG	5
9088	PKMYT1	NM_004203.4	NC_000016.10	2975721	sense	GCCCGCAAGTTGGCCGAGGT	CCGGGCCCGCAAGTTGGCCGAGGTGGGCAG	GGG	4
9088	PKMYT1	NM_004203.4	NC_000016.10	2975493	antisense	TGTTGGCAGGCTTGACATCA	AAGATGTTGGCAGGCTTGACATCAAGGTGC	AGG	4
9113	LATS1	NM_004690.3	NC_000006.12	149701892	antisense	AGAGTTTCGAATTTCCTGCA	GCAGAGAGTTTCGAATTTCCTGCAAGGCTT	AGG	2
9113	LATS1	NM_004690.3	NC_000006.12	149683370	antisense	GGCTTACTGATTGACTCGTA	GCTAGGCTTACTGATTGACTCGTATGGAGG	TGG	4
9113	LATS1	NM_004690.3	NC_000006.12	149683544	antisense	GGTATCCAAGAAGGGTGTGT	CTGTGGTATCCAAGAAGGGTGTGTAGGTGC	AGG	4
9113	LATS1	NM_004690.3	NC_000006.12	149683733	sense	GTGGGCATGAAATCCCTACA	AGCAGTGGGCATGAAATCCCTACATGGCAA	TGG	4
9149	DYRK1B	NM_004714.2	NC_000019.10	39827544	sense	ATCCTTGTGGAGATGCACAC	CTGCATCCTTGTGGAGATGCACACCGGAGA	CGG	7
9149	DYRK1B	NM_004714.2	NC_000019.10	39828298	antisense	CCGGGCCGCCCCCTACCCTC	AGGACCGGGCCGCCCCCTACCCTCTGGCCA	TGG	6
9149	DYRK1B	NM_004714.2	NC_000019.10	39828487	sense	CTGCGCAACACCCACTTCCG	CCTCCTGCGCAACACCCACTTCCGCGGCGT	CGG	6
9149	DYRK1B	NM_004714.2	NC_000019.10	39826887	antisense	GGAAGCGGAGGTAGTCGGCG	TCCTGGAAGCGGAGGTAGTCGGCGGGGCTG	GGG	9
9162	DGKI	NM_004717.2	NC_000007.14	137846688	antisense	CCCTTTCTCCTCTCCCGCCG	TCGCCCCTTTCTCCTCTCCCGCCGAGGAGC	AGG	1
9162	DGKI	NM_004717.2	NC_000007.14	137552525	antisense	GAAGCATGACTTCTCGACAC	GTTAGAAGCATGACTTCTCGACACTGGTGT	TGG	20
9162	DGKI	NM_004717.2	NC_000007.14	137572789	antisense	TATTTAAAAATACTATACAC	GGTATATTTAAAAATACTATACACTGGAAC	TGG	18
9162	DGKI	NM_004717.2	NC_000007.14	137599867	sense	TCATGTGGTACCTGAATCCA	ATGTTCATGTGGTACCTGAATCCACGGCAA	CGG	11
9175	MAP3K13	NM_001242314.1	NC_000003.12	185447889	sense	CATTTGCTGGCACGGTCGCA	ATGTCATTTGCTGGCACGGTCGCATGGATG	TGG	6
9175	MAP3K13	NM_001242314.1	NC_000003.12	185473105	sense	GCAAACCACGCCACCGCCGA	CGAAGCAAACCACGCCACCGCCGAGGGAAT	GGG	12
9175	MAP3K13	NM_001242314.1	NC_000003.12	185463613	sense	GTGAAGGAACTTGTATACAC	AAAAGTGAAGGAACTTGTATACACCGGTTA	CGG	9
9175	MAP3K13	NM_001242314.1	NC_000003.12	185429018	sense	TGTATGGAATATCATTGGGA	GGCCTGTATGGAATATCATTGGGAAGGCAT	AGG	3
9201	DCLK1	NM_004734.4	NC_000013.11	35827665	antisense	ATGACAAGATACAGTTCAGT	TTCCATGACAAGATACAGTTCAGTTGGCAC	TGG	10
9201	DCLK1	NM_004734.4	NC_000013.11	36112144	sense	GAATGTGAACCCCAACTGGT	CCAAGAATGTGAACCCCAACTGGTCGGTGA	CGG	3
9201	DCLK1	NM_004734.4	NC_000013.11	36111912	sense	GATGCCATCAAGCTGGACTC	CACCGATGCCATCAAGCTGGACTCGGGAGT	GGG	3
9201	DCLK1	NM_004734.4	NC_000013.11	36126023	antisense	GGTGCGGTAGAAGCTGCAGT	TGCGGGTGCGGTAGAAGCTGCAGTGGGCGC	GGG	2
9212	AURKB	NM_004217.3	NC_000017.11	8206548	sense	AATCTGCTCTTAGGGCTCAA	AGAAAATCTGCTCTTAGGGCTCAAGGGAGA	GGG	7
9212	AURKB	NM_004217.3	NC_000017.11	8207594	sense	AGGTGATGGAGAATAGCAGT	CAGAAGGTGATGGAGAATAGCAGTGGGACA	GGG	4
9212	AURKB	NM_004217.3	NC_000017.11	8207325	antisense	CCAAACTTGCCTTTGCCCAG	GTTTCCAAACTTGCCTTTGCCCAGAGGACG	AGG	5
9212	AURKB	NM_004217.3	NC_000017.11	8207270	sense	GAAGAAAAGCCATTTCATCG	GGGAGAAGAAAAGCCATTTCATCGTGGCGC	TGG	5
9223	MAGI1	NM_004742.2	NC_000003.12	65470432	antisense	ATGATGCTACTATTCACAGG	AGCGATGATGCTACTATTCACAGGTGGTAA	TGG	5
9223	MAGI1	NM_004742.2	NC_000003.12	65387196	sense	CCTGCGTCGGGATTGAGCAA	TTCACCTGCGTCGGGATTGAGCAAGGGTGA	GGG	15
9223	MAGI1	NM_004742.2	NC_000003.12	66038058	antisense	TGACCCCCAGCACGTCATAG	TCGATGACCCCCAGCACGTCATAGCGGGGC	CGG	1
9223	MAGI1	NM_004742.2	NC_000003.12	65493547	sense	TTCTTGGACCTCGAGCAGAG	GGAGTTCTTGGACCTCGAGCAGAGTGGGAC	TGG	3
9238	TBRG4	NM_004749.3	NC_000007.14	45104544	antisense	AAAGGGCTCACCATAGGCAT	GTCCAAAGGGCTCACCATAGGCATAGGCCA	AGG	4
9238	TBRG4	NM_004749.3	NC_000007.14	45108958	sense	ACTTGGTGGCAGTCACGACT	AGCTACTTGGTGGCAGTCACGACTTGGACA	TGG	2
9238	TBRG4	NM_004749.3	NC_000007.14	45104674	sense	ACTTTGGCCCCAATGAGCTG	GAGCACTTTGGCCCCAATGAGCTGCGGAAG	CGG	4
9238	TBRG4	NM_004749.3	NC_000007.14	45109138	antisense	CAGAGTCTTATGGGCTACCC	AAGTCAGAGTCTTATGGGCTACCCAGGCAA	AGG	2
9252	RPS6KA5	NM_004755.2	NC_000014.9	91001135	sense	ACAGGACATGCTGAGAAGGT	TTTGACAGGACATGCTGAGAAGGTGGGAAT	GGG	2
9252	RPS6KA5	NM_004755.2	NC_000014.9	90900709	antisense	TGCATTACGCTTGAATAGGA	CAGCTGCATTACGCTTGAATAGGATGGAAG	TGG	10
9252	RPS6KA5	NM_004755.2	NC_000014.9	90978414	antisense	TTCTGTCCTTGTATGCTCTG	GTCGTTCTGTCCTTGTATGCTCTGTGGTTT	TGG	3
9252	RPS6KA5	NM_004755.2	NC_000014.9	90906185	antisense	TTGATTTCATCTGCATCACG	TTCTTTGATTTCATCTGCATCACGTGGACC	TGG	8
9261	MAPKAPK2	NM_032960.3	NC_000001.11	206730745	antisense	GATGTACATGATGACACCCA	ACAGGATGTACATGATGACACCCAGGGACC	GGG	6
9261	MAPKAPK2	NM_032960.3	NC_000001.11	206728752	sense	GCAGGGAGGTGGAGCTGCAC	GCCCGCAGGGAGGTGGAGCTGCACTGGCGG	TGG	2
9261	MAPKAPK2	NM_032960.3	NC_000001.11	206729465	antisense	TGGCACCTTGACATCCCGAT	CAGCTGGCACCTTGACATCCCGATGGGCAA	GGG	4
9261	MAPKAPK2	NM_032960.3	NC_000001.11	206729071	sense	TTTAGCCGAATCCAGGATCG	ACTCTTTAGCCGAATCCAGGATCGAGGAGA	AGG	3
9262	STK17B	NM_004226.3	NC_000002.12	196145963	sense	CTCATTAAACAAATACTTGA	CAGACTCATTAAACAAATACTTGAAGGAGT	AGG	4
9262	STK17B	NM_004226.3	NC_000002.12	196143594	sense	TAGGGCATGCGTGTGAACTT	AAAATAGGGCATGCGTGTGAACTTCGGGAA	CGG	5
9262	STK17B	NM_004226.3	NC_000002.12	196143654	sense	TGAGCAGCATATACCCTCTC	TTACTGAGCAGCATATACCCTCTCGGGGAC	GGG	5
9262	STK17B	NM_004226.3	NC_000002.12	196156571	sense	TTTCTAAAAAAGAGAAGAAG	AAAATTTCTAAAAAAGAGAAGAAGAGGACA	AGG	3
9263	STK17A	NM_004760.2	NC_000007.14	43583315	sense	GGCTCGGGCCGGGCAGGCCG	CTCAGGCTCGGGCCGGGCAGGCCGGGGTCT	GGG	1
9263	STK17A	NM_004760.2	NC_000007.14	43623602	sense	TAGTTATGATCCTATAAGCA	TTCTTAGTTATGATCCTATAAGCATGGCAA	TGG	5
9263	STK17A	NM_004760.2	NC_000007.14	43608396	sense	TGTAGTTCATCTTGATTTGA	GTGATGTAGTTCATCTTGATTTGAAGGTAA	AGG	3
9263	STK17A	NM_004760.2	NC_000007.14	43619665	antisense	TGTTCTTCAATATTCTTGAA	TCACTGTTCTTCAATATTCTTGAAAGGCCA	AGG	4
9344	TAOK2	NM_016151.3	NC_000016.10	29985685	sense	AGAACCCCAGCACTCCCAAG	CAGGAGAACCCCAGCACTCCCAAGCGGGAG	CGG	15
9344	TAOK2	NM_016151.3	NC_000016.10	29985420	sense	AGGCAGAAAAGCTGGCCCGG	GCAGAGGCAGAAAAGCTGGCCCGGCGGCAC	CGG	14
9344	TAOK2	NM_016151.3	NC_000016.10	29983613	antisense	GGTTACGGCAGTAGGCCCGG	TCTCGGTTACGGCAGTAGGCCCGGCGGCGG	CGG	13
9344	TAOK2	NM_016151.3	NC_000016.10	29983115	antisense	TGAGTGGCTACTCTCGAGGC	GCACTGAGTGGCTACTCTCGAGGCTGGTCA	TGG	12
9414	TJP2	NM_001170416.1	NC_000009.12	69237926	sense	CCCCATAGCTGATATAGCAA	TCGGCCCCATAGCTGATATAGCAATGGAAA	TGG	15
9414	TJP2	NM_001170416.1	NC_000009.12	69221305	sense	CTACGAGCGAGCCTATCACC	AGGACTACGAGCGAGCCTATCACCGGGCCT	GGG	5
9414	TJP2	NM_001170416.1	NC_000009.12	69218295	sense	GGTCAATGGCACCCCCATGG	TCATGGTCAATGGCACCCCCATGGAGGATG	AGG	4
9414	TJP2	NM_001170416.1	NC_000009.12	69227793	antisense	TCTCCTCTGGAGAAAATGAT	CGTCTCTCCTCTGGAGAAAATGATCGGTTT	CGG	8
9448	MAP4K4	NM_004834.4	NC_000002.12	101824049	sense	AGGACATGATGACCAACTCT	CTCCAGGACATGATGACCAACTCTGGGTAG	GGG	4
9448	MAP4K4	NM_004834.4	NC_000002.12	101870411	sense	GGGCACTCTAATCGTCCGCC	AGGAGGGCACTCTAATCGTCCGCCAGGTAC	AGG	21
9448	MAP4K4	NM_004834.4	NC_000002.12	101866556	sense	TGGGTCTCAGAGTGGCTCCG	ACCCTGGGTCTCAGAGTGGCTCCGGGGAAC	GGG	17
9448	MAP4K4	NM_004834.4	NC_000002.12	101839871	sense	TGGTGAAGAATTACATGCAG	TGCCTGGTGAAGAATTACATGCAGCGGCCC	CGG	10
9451	EIF2AK3	NM_004836.5	NC_000002.12	88585844	antisense	ACCATGATTCTTACCCTGTG	AGCAACCATGATTCTTACCCTGTGAGGATG	AGG	9
9451	EIF2AK3	NM_004836.5	NC_000002.12	88590846	sense	ATGGCATTCAGTAAGAAGGG	AGTTATGGCATTCAGTAAGAAGGGAGGACA	AGG	5
9451	EIF2AK3	NM_004836.5	NC_000002.12	88588883	antisense	CTGATGACTGCAGATACAGC	CTGACTGATGACTGCAGATACAGCTGGCCT	TGG	7
9451	EIF2AK3	NM_004836.5	NC_000002.12	88595594	sense	GGACCAAGACCGTGAAAGCA	AGTGGGACCAAGACCGTGAAAGCATGGAAA	TGG	3
9467	SH3BP5	NM_004844.4	NC_000003.12	15259766	sense	AAAGTACTATGTGCAGCTCG	AGGCAAAGTACTATGTGCAGCTCGAGGTAT	AGG	6
9467	SH3BP5	NM_004844.4	NC_000003.12	15258943	sense	CAGATGAGATCCACGAGCGG	ATCTCAGATGAGATCCACGAGCGGCGGCGC	CGG	7
9467	SH3BP5	NM_004844.4	NC_000003.12	15258865	sense	CATCTGTGGAGGATCTGCCA	AGCACATCTGTGGAGGATCTGCCAGGGAGC	GGG	7
9467	SH3BP5	NM_004844.4	NC_000003.12	15262214	antisense	CTGTCGCATGCGGCCCATGG	CCAGCTGTCGCATGCGGCCCATGGCGGCAT	CGG	5
9475	ROCK2	NM_004850.3	NC_000002.12	11249792	sense	AAATCAACAGGTTCGTCACA	TCAAAAATCAACAGGTTCGTCACAAGGCAT	AGG	4
9475	ROCK2	NM_004850.3	NC_000002.12	11215026	sense	AGCCCGGTTAAGGAAAACCC	CTGCAGCCCGGTTAAGGAAAACCCAGGCAG	AGG	16
9475	ROCK2	NM_004850.3	NC_000002.12	11201395	sense	CCTTTATAAAACACAAGTTA	AGACCCTTTATAAAACACAAGTTAGGGAGC	GGG	22
9475	ROCK2	NM_004850.3	NC_000002.12	11215630	sense	GATTACCTTACGGAAAAGTG	TTCAGATTACCTTACGGAAAAGTGTGGAAT	TGG	14
9578	CDC42BPB	NM_006035.3	NC_000014.9	102983580	sense	AGTCACTCGTGGAGACCTAT	GCGGAGTCACTCGTGGAGACCTATGGGAAG	GGG	7
9578	CDC42BPB	NM_006035.3	NC_000014.9	102974047	antisense	CCTTCTCCTGCCGGACCACG	TCCTCCTTCTCCTGCCGGACCACGCGGTGC	CGG	12
9578	CDC42BPB	NM_006035.3	NC_000014.9	102954242	antisense	CGTGGTGGGCAACGGCACAG	CCTGCGTGGTGGGCAACGGCACAGCGGATG	CGG	23
9578	CDC42BPB	NM_006035.3	NC_000014.9	102950470	antisense	TGAAGCCGCCTACCTTGACA	GAGATGAAGCCGCCTACCTTGACATGGCCT	TGG	25
9625	AATK	NM_001080395.2	NC_000017.11	81121624	sense	ACAGAGACAGCCAGTAGTGG	CTGGACAGAGACAGCCAGTAGTGGGGGTGA	GGG	11
9625	AATK	NM_001080395.2	NC_000017.11	81122176	sense	CCACCCGTCGACGTCCCCTG	CGGGCCACCCGTCGACGTCCCCTGGGGCCG	GGG	11
9625	AATK	NM_001080395.2	NC_000017.11	81127584	antisense	CCGGGCAGCAGCTCACCAGT	CCCCCCGGGCAGCAGCTCACCAGTGGGCAG	GGG	6
9625	AATK	NM_001080395.2	NC_000017.11	81121309	sense	TTCACCGACACGTCCAGCGA	CATCTTCACCGACACGTCCAGCGACGGCCT	CGG	11
9641	IKBKE	NM_014002.3	NC_000001.11	206476822	antisense	ATGATCTCCTTGTTCCGCCG	GTACATGATCTCCTTGTTCCGCCGTGGCCC	TGG	7
9641	IKBKE	NM_014002.3	NC_000001.11	206478268	antisense	CATGGACGACAACTCGCTGC	AAGACATGGACGACAACTCGCTGCAGGATG	AGG	9
9641	IKBKE	NM_014002.3	NC_000001.11	206480093	sense	GGGCAGGAGCTAATGTTTCG	GGATGGGCAGGAGCTAATGTTTCGGGGGCT	GGG	12
9641	IKBKE	NM_014002.3	NC_000001.11	206474907	sense	TGATGGAGTACTGCTCCAGT	CTGGTGATGGAGTACTGCTCCAGTGGGAGC	GGG	5
9677	PPIP5K1	NM_001130859.2	NC_000015.10	43571816	sense	ATCAGAGGAACGGTTCCATG	CCTTATCAGAGGAACGGTTCCATGTGGAGC	TGG	23
9677	PPIP5K1	NM_001130859.2	NC_000015.10	43577510	sense	CTTCTCAGGTATAAACCGGA	GTCACTTCTCAGGTATAAACCGGAAGGTAC	AGG	14
9677	PPIP5K1	NM_001130859.2	NC_000015.10	43579065	sense	TCCATGGTCCATCCCCACGG	AGATTCCATGGTCCATCCCCACGGAGGCTG	AGG	10
9677	PPIP5K1	NM_001130859.2	NC_000015.10	43574014	antisense	TTAGCTCTAGTGTCTCACTG	AGCATTAGCTCTAGTGTCTCACTGTGGTAG	TGG	19
9706	ULK2	NM_001142610.1	NC_000017.11	19801826	sense	CAGCACAGACAGTTGGACGA	GACACAGCACAGACAGTTGGACGAAGGCTC	AGG	16
9706	ULK2	NM_001142610.1	NC_000017.11	19797496	sense	CCCAGTCGGCCTGGCAGCCT	TCAGCCCAGTCGGCCTGGCAGCCTTGGAAC	TGG	18
9706	ULK2	NM_001142610.1	NC_000017.11	19845312	antisense	CTCACTCACCATGTACATCG	AACACTCACTCACCATGTACATCGGGGATC	GGG	7
9706	ULK2	NM_001142610.1	NC_000017.11	19826168	antisense	GACCTTGCTCAAGAAAAGGA	ACTGGACCTTGCTCAAGAAAAGGATGGCTA	TGG	11
9748	SLK	NM_014720.3	NC_000010.11	104002389	antisense	CATTGCTTCTAACTGAGCAT	CAGTCATTGCTTCTAACTGAGCATCGGTAA	CGG	9
9748	SLK	NM_014720.3	NC_000010.11	104003506	sense	CTAAGTAAAACTAAAGACAG	CTTTCTAAGTAAAACTAAAGACAGTGGATC	TGG	9
9748	SLK	NM_014720.3	NC_000010.11	104003089	sense	GAGGAACCAGGAACAACTGA	CAATGAGGAACCAGGAACAACTGAAGGTGA	AGG	9
9748	SLK	NM_014720.3	NC_000010.11	103999291	antisense	GATGGCTGTGCTAATGTAGG	TCTGGATGGCTGTGCTAATGTAGGTGGCTC	TGG	6
9807	IP6K1	NM_153273.3	NC_000003.12	49747946	sense	GAGCCCTTCATCCACCAAGT	CCTGGAGCCCTTCATCCACCAAGTAGGCGG	AGG	2
9807	IP6K1	NM_153273.3	NC_000003.12	49728129	antisense	GCAGACCCTGACGCCCAGCG	TGCCGCAGACCCTGACGCCCAGCGTGGCTG	TGG	5
9807	IP6K1	NM_153273.3	NC_000003.12	49732850	antisense	GCTGCTGCTTGTGACAACGC	CTCAGCTGCTGCTTGTGACAACGCAGGCTC	AGG	4
9807	IP6K1	NM_153273.3	NC_000003.12	49728233	antisense	TCTTCAGGTCCAACACGCAG	CCCATCTTCAGGTCCAACACGCAGGGGTAC	GGG	5
9833	MELK	NM_014791.3	NC_000009.12	36657291	sense	AGTGATAAAAATTATGTGGC	CGCAAGTGATAAAAATTATGTGGCGGGATT	GGG	13
9833	MELK	NM_014791.3	NC_000009.12	36630320	sense	GAAAATATGATGTTCCCAAG	AGAGGAAAATATGATGTTCCCAAGTGGCTC	TGG	9
9833	MELK	NM_014791.3	NC_000009.12	36665375	sense	GTACTGGACAGAATCAAATG	CCAAGTACTGGACAGAATCAAATGGGGTGG	GGG	14
9833	MELK	NM_014791.3	NC_000009.12	36589555	sense	TGATTTGCCCCGGATCAAAA	AGAGTGATTTGCCCCGGATCAAAACGGAGA	CGG	4
9874	TLK1	NM_012290.4	NC_000002.12	171011436	antisense	AAATATCTTTCATTTAATGT	TAATAAATATCTTTCATTTAATGTTGGGTG	TGG	14
9874	TLK1	NM_012290.4	NC_000002.12	171046298	antisense	AGCTGTGGGAGGTTTGCGTT	TATTAGCTGTGGGAGGTTTGCGTTTGGCTA	TGG	11
9874	TLK1	NM_012290.4	NC_000002.12	171046176	antisense	TAAATGGAGGCTTACAGTTG	ATTTTAAATGGAGGCTTACAGTTGTGGTAA	TGG	11
9874	TLK1	NM_012290.4	NC_000002.12	171056473	antisense	TGAAAGATGACTTACAGATG	AACTTGAAAGATGACTTACAGATGAGGAAG	AGG	6
9891	NUAK1	NM_014840.2	NC_000012.12	106138536	sense	GGAGCCCAGGAAGCCGCACG	CCCTGGAGCCCAGGAAGCCGCACGGGGTGA	GGG	1
9891	NUAK1	NM_014840.2	NC_000012.12	106067826	antisense	GTGGGGACTCAGAGTCATGG	AGGAGTGGGGACTCAGAGTCATGGAGGGCA	AGG	7
9891	NUAK1	NM_014840.2	NC_000012.12	106086812	sense	TGTACGATTACATCAGTGAG	GAGCTGTACGATTACATCAGTGAGCGGCGA	CGG	3
9891	NUAK1	NM_014840.2	NC_000012.12	106067598	sense	TTGAGTTCTAAGAGGCCCAA	CAAGTTGAGTTCTAAGAGGCCCAAGGGGAT	GGG	7
9942	XYLB	NM_005108.3	NC_000003.12	38370163	antisense	CCTACCACAACTGAGCATGA	GAGACCTACCACAACTGAGCATGATGGTAC	TGG	9
9942	XYLB	NM_005108.3	NC_000003.12	38375172	antisense	CTCTTGGAGCCAGAGAAACA	TGGGCTCTTGGAGCCAGAGAAACAGGGTGT	GGG	12
9942	XYLB	NM_005108.3	NC_000003.12	38365638	antisense	GTGCTGGAGTCCATCCACAC	TGTGGTGCTGGAGTCCATCCACACCGGGCA	CGG	6
9942	XYLB	NM_005108.3	NC_000003.12	38368253	sense	TCCCCTATTGACTACAGTGA	TTACTCCCCTATTGACTACAGTGATGGTGA	TGG	8
9943	OXSR1	NM_005109.2	NC_000003.12	38216129	sense	AACATTCTTCTTGGAGAAGA	TGGAAACATTCTTCTTGGAGAAGATGGCTC	TGG	5
9943	OXSR1	NM_005109.2	NC_000003.12	38229694	antisense	CTTAATAGTTCTGCTGCTGT	GTGCCTTAATAGTTCTGCTGCTGTTGGTCT	TGG	9
9943	OXSR1	NM_005109.2	NC_000003.12	38190835	sense	GTCATGAAGCTGCTAAGTGG	GCTTGTCATGAAGCTGCTAAGTGGAGGTGA	AGG	3
9943	OXSR1	NM_005109.2	NC_000003.12	38236879	sense	TGGGCGTCTTCATAAGACAG	CCAGTGGGCGTCTTCATAAGACAGAGGATG	AGG	11
10000	AKT3	NM_005465.4	NC_000001.11	243563836	sense	ACAGTTGGAGAATCTAATGC	ATACACAGTTGGAGAATCTAATGCTGGACA	TGG	9
10000	AKT3	NM_005465.4	NC_000001.11	243563761	antisense	GCCACAGAATGTCTTCATGG	GAGTGCCACAGAATGTCTTCATGGTGGCTG	TGG	9
10000	AKT3	NM_005465.4	NC_000001.11	243695634	antisense	TAAGGTAAATCCACATCTTG	GGGATAAGGTAAATCCACATCTTGAGGTTT	AGG	2
10000	AKT3	NM_005465.4	NC_000001.11	243615102	antisense	TAGTCACTTACTGTTAAAAA	CCTCTAGTCACTTACTGTTAAAAAGGGATG	GGG	6
10020	GNE	NM_005476.5	NC_000009.12	36246271	antisense	AAGGATTCGGATGTTCATCA	TGTGAAGGATTCGGATGTTCATCAAGGCAG	AGG	3
10020	GNE	NM_005476.5	NC_000009.12	36236856	antisense	AATATTTGGAAACAGGACTA	CGTCAATATTTGGAAACAGGACTAGGGTCC	GGG	4
10020	GNE	NM_005476.5	NC_000009.12	36233952	sense	GGAACACCTGTGATCAACCT	TTTTGGAACACCTGTGATCAACCTGGGAAC	GGG	5
10020	GNE	NM_005476.5	NC_000009.12	36227448	sense	TTGCAGTTCAAAGATATATG	TATATTGCAGTTCAAAGATATATGGGGATG	GGG	7
10087	COL4A3BP	NM_005713.2	NC_000005.10	75459070	sense	AGATGCCATTGAACAGCACA	GGATAGATGCCATTGAACAGCACAAGGTAA	AGG	3
10087	COL4A3BP	NM_005713.2	NC_000005.10	75411031	antisense	ATAATCTGGTCCTCCAAAGT	CTTCATAATCTGGTCCTCCAAAGTGGGATT	GGG	8
10087	COL4A3BP	NM_005713.2	NC_000005.10	75389662	antisense	CCTGTAATGAGTAAGTCATG	ACATCCTGTAATGAGTAAGTCATGTGGTTC	TGG	12
10087	COL4A3BP	NM_005713.2	NC_000005.10	75419385	sense	TTTCCTACAACGCGTTCTGA	TGACTTTCCTACAACGCGTTCTGATGGTGA	TGG	6
10097	ACTR2	NM_005722.3	NC_000002.12	65246735	sense	AAACAGAGAGAAGATTGTAG	CCAAAAACAGAGAGAAGATTGTAGAGGTGA	AGG	3
10097	ACTR2	NM_005722.3	NC_000002.12	65246540	sense	GGATCTTATGGTTGGTGATG	TCTAGGATCTTATGGTTGGTGATGAGGCAA	AGG	3
10097	ACTR2	NM_005722.3	NC_000002.12	65255624	sense	TAAAGAAAAACTGTGTTACG	TGATTAAAGAAAAACTGTGTTACGTGGGAT	TGG	6
10097	ACTR2	NM_005722.3	NC_000002.12	65239905	antisense	TAGGTCTTCCAACCAAAGCT	ATAATAGGTCTTCCAACCAAAGCTGGGAAG	GGG	2
10110	SGK2	NM_016276.3	NC_000020.11	43566436	antisense	AGGCATGAGAGAGTTGGTGT	GAGCAGGCATGAGAGAGTTGGTGTTGGGGG	TGG	1
10110	SGK2	NM_016276.3	NC_000020.11	43566511	sense	GAATGAACTCTAGCCCAGCT	TACAGAATGAACTCTAGCCCAGCTGGGACC	GGG	1
10110	SGK2	NM_016276.3	NC_000020.11	43569507	sense	GTGCTCGACTATGTCAACGG	CTTCGTGCTCGACTATGTCAACGGGGGAGA	GGG	5
10110	SGK2	NM_016276.3	NC_000020.11	43569427	sense	GTGTGCTTCTGAAGAACGTG	CGCAGTGTGCTTCTGAAGAACGTGCGGCAC	CGG	5
10114	HIPK3	NM_001278163.1	NC_000011.10	33347396	sense	CAGCCACTACAGATCCGACC	TGTGCAGCCACTACAGATCCGACCAGGAGT	AGG	9
10114	HIPK3	NM_001278163.1	NC_000011.10	33341595	sense	GCTCATTCAGTTGTGCACCA	ATCTGCTCATTCAGTTGTGCACCATGGAAT	TGG	8
10114	HIPK3	NM_001278163.1	NC_000011.10	33347904	antisense	GTTATCTGATTGGTCAGAAG	TAAAGTTATCTGATTGGTCAGAAGAGGCTG	AGG	11
10114	HIPK3	NM_001278163.1	NC_000011.10	33338770	sense	TAAGACATTGGAAGAGCATG	GCAATAAGACATTGGAAGAGCATGAGGCAG	AGG	5
10128	LRPPRC	NM_133259.3	NC_000002.12	43979922	antisense	ACAACTACGTAGTAGAAGCA	AACCACAACTACGTAGTAGAAGCAAGGCAT	AGG	3
10128	LRPPRC	NM_133259.3	NC_000002.12	43974280	antisense	CAGTGACTAAAAGTAAAATG	TTTTCAGTGACTAAAAGTAAAATGAGGTTC	AGG	9
10128	LRPPRC	NM_133259.3	NC_000002.12	43943721	antisense	GACCAATGGGAAACTTATGT	CAGTGACCAATGGGAAACTTATGTTGGTGG	TGG	23
10128	LRPPRC	NM_133259.3	NC_000002.12	43963624	antisense	GAGTTTACACTATCAAAGCA	TGCTGAGTTTACACTATCAAAGCATGGAAT	TGG	12
10155	TRIM28	NM_005762.2	NC_000019.10	58547619	sense	AGTTCTTAGAGGATGCAGTG	TACCAGTTCTTAGAGGATGCAGTGAGGAAC	AGG	5
10155	TRIM28	NM_005762.2	NC_000019.10	58547876	sense	ATGAAGGAGCTGAATAAGCG	GATCATGAAGGAGCTGAATAAGCGGGGCCG	GGG	6
10155	TRIM28	NM_005762.2	NC_000019.10	58545443	antisense	GAAGCACTGTTGCTTGCACA	TGGAGAAGCACTGTTGCTTGCACACGGGAC	CGG	2
10155	TRIM28	NM_005762.2	NC_000019.10	58544980	sense	GAGAGCGCCTGCGACCCGAG	TGCAGAGAGCGCCTGCGACCCGAGAGGGAG	AGG	1
10188	TNK2	NM_005781.4	NC_000003.12	195868689	sense	AACCTATGACCCTGTGAGCG	AACCAACCTATGACCCTGTGAGCGAGGACC	AGG	12
10188	TNK2	NM_005781.4	NC_000003.12	195882101	antisense	ACGTAATGGTCGTCATTCTG	CATGACGTAATGGTCGTCATTCTGAGGTAG	AGG	6
10188	TNK2	NM_005781.4	NC_000003.12	195868533	sense	CACGCTCATCGACTTCGGTG	AGGTCACGCTCATCGACTTCGGTGAGGAGC	AGG	12
10188	TNK2	NM_005781.4	NC_000003.12	195868292	sense	TCCATCAACAGCACCCTCGT	CTGCTCCATCAACAGCACCCTCGTGGGCGC	GGG	12
10201	NME6	NM_005793.3	NC_000003.12	48295176	sense	CAGCTCTGGAGGACGCTCAT	CATCCAGCTCTGGAGGACGCTCATGGGACC	GGG	5
10201	NME6	NM_005793.3	NC_000003.12	48295119	antisense	CAGTGAGGCCGAAACTCCCA	GTGTCAGTGAGGCCGAAACTCCCACGGATA	CGG	5
10201	NME6	NM_005793.3	NC_000003.12	48298507	antisense	CTGAGGGCTTCGCAAGATTG	GAGCCTGAGGGCTTCGCAAGATTGAGGCCA	AGG	2
10201	NME6	NM_005793.3	NC_000003.12	48296792	antisense	GTTCTCTCATTCGTACAATC	AGTAGTTCTCTCATTCGTACAATCAGGAAC	AGG	3
10221	TRIB1	NM_025195.3	NC_000008.11	125433393	sense	CAGCAACATTACTGGCATTG	CGCACAGCAACATTACTGGCATTGTGGAAG	TGG	2
10221	TRIB1	NM_025195.3	NC_000008.11	125433468	antisense	CCTCTTCCGGCTTCGCACAT	GCAGCCTCTTCCGGCTTCGCACATAGGAGT	AGG	2
10221	TRIB1	NM_025195.3	NC_000008.11	125431050	antisense	CTGGAGCACTCGGAGAGGCG	GGGGCTGGAGCACTCGGAGAGGCGCGGGCA	CGG	1
10221	TRIB1	NM_025195.3	NC_000008.11	125436014	antisense	TAGACTTTCTAGTCTAAGCT	CTTCTAGACTTTCTAGTCTAAGCTGGGTTC	GGG	3
10290	SPEG	NM_005876.4	NC_000002.12	219481675	antisense	ACTAGACTCACTTTGAACCA	GCAGACTAGACTCACTTTGAACCAAGGATG	AGG	28
10290	SPEG	NM_005876.4	NC_000002.12	219448761	antisense	GAGGGCCGAGAGAAGAGCGG	GGTGGAGGGCCGAGAGAAGAGCGGGGGCTC	GGG	4
10290	SPEG	NM_005876.4	NC_000002.12	219447986	sense	TGCAGCAGCGTCCCTCAGAG	GTTCTGCAGCAGCGTCCCTCAGAGCGGGTT	CGG	4
10290	SPEG	NM_005876.4	NC_000002.12	219473733	sense	TGTGTCCCCTAGCTGCCGAG	GTCATGTGTCCCCTAGCTGCCGAGGGGCCC	GGG	18
10295	BCKDK	NM_005881.3	NC_000016.10	31110287	antisense	ACGTAGGCCCTCTGCCAAGA	TCTCACGTAGGCCCTCTGCCAAGAGGGTCA	GGG	6
10295	BCKDK	NM_005881.3	NC_000016.10	31110120	sense	GAAGCTGACAGACTTCCCTC	TCCAGAAGCTGACAGACTTCCCTCCGGTGA	CGG	5
10295	BCKDK	NM_005881.3	NC_000016.10	31109297	antisense	GCGGGCCCGGAGCGCGAGTG	TCGAGCGGGCCCGGAGCGCGAGTGCGGGTC	CGG	2
10295	BCKDK	NM_005881.3	NC_000016.10	31109706	sense	TGCAGCAAGAACTTCCAGTG	TACCTGCAGCAAGAACTTCCAGTGAGGATT	AGG	4
10298	PAK4	NM_001014832.1	NC_000019.10	39173896	sense	AACTTCATCAAGATTGGCGA	GGACAACTTCATCAAGATTGGCGAGGGCTC	GGG	4
10298	PAK4	NM_001014832.1	NC_000019.10	39173364	sense	GACACGGACCACCCATCCCG	GGCTGACACGGACCACCCATCCCGGGGTGC	GGG	3
10298	PAK4	NM_001014832.1	NC_000019.10	39173237	antisense	GAGGGGGCGTTTGTCCCGGG	CGGAGAGGGGGCGTTTGTCCCGGGAGGACT	AGG	3
10298	PAK4	NM_001014832.1	NC_000019.10	39174962	sense	GGACTACCAGCACGAGAATG	TGAGGGACTACCAGCACGAGAATGTGGTGG	TGG	5
10420	TESK2	NM_007170.2	NC_000001.11	45421828	sense	ACGACACCGAGCTTCTGGTC	AGGTACGACACCGAGCTTCTGGTCAGGTGA	AGG	3
10420	TESK2	NM_007170.2	NC_000001.11	45421725	antisense	GAAGGAAAAGCCATTACCTA	GAAGGAAGGAAAAGCCATTACCTAAGGATG	AGG	3
10420	TESK2	NM_007170.2	NC_000001.11	45347002	antisense	GCGGGGAAGATAGTCCGGAT	CTGTGCGGGGAAGATAGTCCGGATCGGCCT	CGG	8
10420	TESK2	NM_007170.2	NC_000001.11	45345949	sense	GGAGATTGGGAAGACCCTGG	TTGTGGAGATTGGGAAGACCCTGGAGGAAA	AGG	10
10454	TAB1	NM_006116.2	NC_000022.11	39419609	sense	CAAGGTTAAATATGGCTACA	ATTACAAGGTTAAATATGGCTACACGGACA	CGG	7
10454	TAB1	NM_006116.2	NC_000022.11	39415118	sense	CACTGAGAGCCACCCGCCAG	AGGGCACTGAGAGCCACCCGCCAGAGGACA	AGG	2
10454	TAB1	NM_006116.2	NC_000022.11	39418792	sense	GCAGGTGACACAGCTGAACG	GGTTGCAGGTGACACAGCTGAACGTGGACC	TGG	6
10454	TAB1	NM_006116.2	NC_000022.11	39415557	antisense	GGGCCACGAAGTTGGTCACT	CGCTGGGCCACGAAGTTGGTCACTCGGTTG	CGG	3
10461	MERTK	NM_006343.2	NC_000002.12	111997379	antisense	CAGCCAAAGATGATGAGCAC	AAAGCAGCCAAAGATGATGAGCACAGGATC	AGG	10
10461	MERTK	NM_006343.2	NC_000002.12	111947556	antisense	CTTACCTGGAACAGTTAGCA	CGGACTTACCTGGAACAGTTAGCACGGAGG	CGG	4
10461	MERTK	NM_006343.2	NC_000002.12	111929305	antisense	GATTCGACAGAGGTCACCTG	CTTTGATTCGACAGAGGTCACCTGGGGAAT	GGG	2
10461	MERTK	NM_006343.2	NC_000002.12	112001263	antisense	TTCAATGGCTCGCCGACAGA	TAAGTTCAATGGCTCGCCGACAGAAGGATT	AGG	11
10494	STK25	NM_001271977.1	NC_000002.12	241499406	antisense	CTGCTCCGAGAGTAGCACGT	CACCCTGCTCCGAGAGTAGCACGTTGGCAG	TGG	6
10494	STK25	NM_001271977.1	NC_000002.12	241499098	antisense	TCAGGAACAGGACGCGCATG	GGAATCAGGAACAGGACGCGCATGGGGTGG	GGG	7
10494	STK25	NM_001271977.1	NC_000002.12	241499258	sense	TCGGCCTACGACTTCAAGGT	GCAGTCGGCCTACGACTTCAAGGTGGGTGC	GGG	6
10494	STK25	NM_001271977.1	NC_000002.12	241501549	sense	TGAGATCGAGGACATCCAGC	AGGATGAGATCGAGGACATCCAGCAGGAGA	AGG	3
10519	CIB1	NM_006384.3	NC_000015.10	90231453	antisense	CTCAAAGCTAAGGCTGTCTT	AGTCCTCAAAGCTAAGGCTGTCTTTGGCTG	TGG	4
10519	CIB1	NM_006384.3	NC_000015.10	90231416	antisense	CTGTGTCACTGAACACACTG	GTGGCTGTGTCACTGAACACACTGAGGAGA	AGG	4
10519	CIB1	NM_006384.3	NC_000015.10	90233702	antisense	TCGTCAGGAACGTCAAGTCC	TGCTTCGTCAGGAACGTCAAGTCCTGGAAG	TGG	2
10519	CIB1	NM_006384.3	NC_000015.10	90232224	sense	TCTCAGCCTTCCAGAGCTCA	AGATTCTCAGCCTTCCAGAGCTCAAGGTGC	AGG	3
10595	ERN2	NM_033266.3	NC_000016.10	23701043	sense	AAACTCCAGACTCTTACTTG	GAAAAAACTCCAGACTCTTACTTGGGGCTG	GGG	12
10595	ERN2	NM_033266.3	NC_000016.10	23695282	antisense	AGAAGTAGCGGAGCACGTTG	GTGCAGAAGTAGCGGAGCACGTTGGGGTGC	GGG	15
10595	ERN2	NM_033266.3	NC_000016.10	23706352	antisense	CCAGGTGAGCCATCCATGGG	TTTCCCAGGTGAGCCATCCATGGGGGGCGC	GGG	7
10595	ERN2	NM_033266.3	NC_000016.10	23702264	antisense	GCAGGACTGGGGGTAGCTCG	GTGTGCAGGACTGGGGGTAGCTCGTGGTGT	TGG	11
10645	CAMKK2	NM_006549.3	NC_000012.12	121263876	antisense	CCTGGTACACCTGCTCAATG	ATTTCCTGGTACACCTGCTCAATGGGGCCC	GGG	6
10645	CAMKK2	NM_006549.3	NC_000012.12	121252693	antisense	GCAGTATAGTGTCACACCCA	CAAAGCAGTATAGTGTCACACCCATGGCCC	TGG	11
10645	CAMKK2	NM_006549.3	NC_000012.12	121269572	antisense	GGCCAACTTGACGACACCAT	TGTAGGCCAACTTGACGACACCATAGGAGC	AGG	4
10645	CAMKK2	NM_006549.3	NC_000012.12	121274390	sense	TCATCCTTGAGCATCCACCT	CCTCTCATCCTTGAGCATCCACCTGGGCAT	GGG	2
10654	PMVK	NM_006556.3	NC_000001.11	154929134	sense	CCTGGACACCAGCACCTACA	GACTCCTGGACACCAGCACCTACAAGGAGG	AGG	3
10654	PMVK	NM_006556.3	NC_000001.11	154932391	sense	CTGATGTCTGTGCTGTCCTC	GGAGCTGATGTCTGTGCTGTCCTCCGGCTC	CGG	2
10654	PMVK	NM_006556.3	NC_000001.11	154929070	antisense	TCTTCCTGCAAAAGAAGCCT	ACAATCTTCCTGCAAAAGAAGCCTGGGTCA	GGG	3
10654	PMVK	NM_006556.3	NC_000001.11	154929027	antisense	TGGAGCCCTCTTACCCAGAT	GCCATGGAGCCCTCTTACCCAGATGGGCTG	GGG	3
10733	PLK4	NM_014264.4	NC_000004.12	127886641	antisense	AATGTTGGCATTGTTGTCTG	TAAAAATGTTGGCATTGTTGTCTGTGGGTG	TGG	5
10733	PLK4	NM_014264.4	NC_000004.12	127887469	sense	AGACTGAAACCGTACAACAG	CCTCAGACTGAAACCGTACAACAGTGGTTT	TGG	6
10733	PLK4	NM_014264.4	NC_000004.12	127883311	sense	GGTACAGAGAGTCCAAAATG	GAATGGTACAGAGAGTCCAAAATGAGGTGA	AGG	3
10733	PLK4	NM_014264.4	NC_000004.12	127886223	sense	TGGAAGACTCAATTGATAGT	ACTGTGGAAGACTCAATTGATAGTGGGCAT	GGG	5
10746	MAP3K2	NM_006609.4	NC_000002.12	127318297	antisense	CAGTTTGCCCAATCTCCAGT	CAAGCAGTTTGCCCAATCTCCAGTTGGTCG	TGG	12
10746	MAP3K2	NM_006609.4	NC_000002.12	127337753	sense	CGAGTCAAATTTGAACATAG	TGTCCGAGTCAAATTTGAACATAGAGGAGA	AGG	3
10746	MAP3K2	NM_006609.4	NC_000002.12	127318188	antisense	TGCTGGTCTCAGGACTATCG	ACCTTGCTGGTCTCAGGACTATCGGGGTCA	GGG	12
10746	MAP3K2	NM_006609.4	NC_000002.12	127329982	antisense	TTATCCAAATCTTCTAGTGA	TGTATTATCCAAATCTTCTAGTGATGGCAA	TGG	6
10769	PLK2	NM_006622.3	NC_000005.10	58456555	sense	ATGAAGACATCTACAAGCTT	GAAGATGAAGACATCTACAAGCTTAGGCAT	AGG	9
10769	PLK2	NM_006622.3	NC_000005.10	58458469	sense	CAGAAGTTCGATACTACCTC	GAGCCAGAAGTTCGATACTACCTCAGGCAG	AGG	4
10769	PLK2	NM_006622.3	NC_000005.10	58456091	sense	GTAGAAAACAAGCAGCAGAT	CGCAGTAGAAAACAAGCAGCAGATTGGGGA	TGG	10
10769	PLK2	NM_006622.3	NC_000005.10	58458777	antisense	TTTCTTTGTCCTCGAAGTAG	ATGTTTTCTTTGTCCTCGAAGTAGTGGTAA	TGG	3
10783	NEK6	NM_014397.5	NC_000009.12	124321473	antisense	AATACTTGATGATATTTGGG	TCCAAATACTTGATGATATTTGGGTGGTTC	TGG	5
10783	NEK6	NM_014397.5	NC_000009.12	124313947	sense	AGATGATGGACGCCAAGGCG	TTTGAGATGATGGACGCCAAGGCGAGGCAG	AGG	4
10783	NEK6	NM_014397.5	NC_000009.12	124326369	sense	TCATCCCGGAGAGGACAGTA	CGGCTCATCCCGGAGAGGACAGTATGGAAG	TGG	6
10783	NEK6	NM_014397.5	NC_000009.12	124327399	antisense	TGAAGAAGCGGCCCAGACCA	GAGCTGAAGAAGCGGCCCAGACCAAGGTCA	AGG	7
10922	FASTK	NM_006712.4	NC_000007.14	151079834	antisense	AAACAGCAGGGCTGTACTGG	CCCCAAACAGCAGGGCTGTACTGGAGGGAT	AGG	2
10922	FASTK	NM_006712.4	NC_000007.14	151078928	sense	CCTTTGCAGCCCCTTCTCCG	TCCCCCTTTGCAGCCCCTTCTCCGAGGTGG	AGG	3
10922	FASTK	NM_006712.4	NC_000007.14	151078567	sense	GGAAACGCAACTCAGCAGCA	TTCAGGAAACGCAACTCAGCAGCAAGGTGG	AGG	4
10922	FASTK	NM_006712.4	NC_000007.14	151079750	sense	GTCCTGTGCAAGGACTGCAG	GCAGGTCCTGTGCAAGGACTGCAGCGGCTT	CGG	2
10978	CLP1	NM_006831.2	NC_000011.10	57659550	sense	AGAAACAGAACTTCGCTTTG	AGCGAGAAACAGAACTTCGCTTTGAGGTGG	AGG	2
10978	CLP1	NM_006831.2	NC_000011.10	57660901	antisense	GACATCCACCTCAAAAGCTG	CAACGACATCCACCTCAAAAGCTGAGGCTG	AGG	3
10978	CLP1	NM_006831.2	NC_000011.10	57660974	antisense	GCACAGTGCGTACAAAGTGG	AGCAGCACAGTGCGTACAAAGTGGGGGAGG	GGG	3
10978	CLP1	NM_006831.2	NC_000011.10	57659747	antisense	GTGTTGAGGTAAAGCAACAT	GTGAGTGTTGAGGTAAAGCAACATAGGAGT	AGG	2
11011	TLK2	NM_006852.3	NC_000017.11	62536304	sense	ACAGAGCAGCTGGCGCAAAG	TGACACAGAGCAGCTGGCGCAAAGGGGAGC	GGG	7
11011	TLK2	NM_006852.3	NC_000017.11	62560031	sense	AGGCCAACTGTGATTTGAGA	TTGAAGGCCAACTGTGATTTGAGACGGCAG	CGG	10
11011	TLK2	NM_006852.3	NC_000017.11	62552393	sense	CATCCAGCACAGACAGACCC	TCTCCATCCAGCACAGACAGACCCAGGTAG	AGG	8
11011	TLK2	NM_006852.3	NC_000017.11	62536172	antisense	GGGGCTGTTCTACTCGTCGC	TAGAGGGGCTGTTCTACTCGTCGCTGGAAA	TGG	7
11035	RIPK3	NM_006871.3	NC_000014.9	24339248	sense	CCTAGAAGGGGTTATCGAGA	TGCGCCTAGAAGGGGTTATCGAGAAGGTGA	AGG	3
11035	RIPK3	NM_006871.3	NC_000014.9	24338539	sense	GGCCTGTCCACATTTCAGGG	TTTTGGCCTGTCCACATTTCAGGGAGGCTC	AGG	4
11035	RIPK3	NM_006871.3	NC_000014.9	24337348	antisense	TGACATCATTACGAGAGTGC	ACCATGACATCATTACGAGAGTGCTGGTTT	TGG	8
11035	RIPK3	NM_006871.3	NC_000014.9	24339083	sense	TTACCTGCACGACCAGAACC	TGTTTTACCTGCACGACCAGAACCCGGTGC	CGG	3
11040	PIM2	NM_006875.3	NC_000023.11	48915248	antisense	ATAGTCAAAGAGATCCTGGG	TGATATAGTCAAAGAGATCCTGGGCGGGCA	CGG	4
11040	PIM2	NM_006875.3	NC_000023.11	48917808	antisense	CAGCCCAGCACACGATTCCG	GGACCAGCCCAGCACACGATTCCGGGGAAT	GGG	3
11040	PIM2	NM_006875.3	NC_000023.11	48915033	antisense	TTACCATCAAAGTCAGTGTA	AGCCTTACCATCAAAGTCAGTGTAGGGTTC	GGG	4
11040	PIM2	NM_006875.3	NC_000023.11	48918609	sense	TTCGAGGCCGAGTATCGACT	AGCGTTCGAGGCCGAGTATCGACTCGGCCC	CGG	2
11113	CIT	NM_007174.2	NC_000012.12	119822906	sense	CTGATTCAAAGCTTGTTGTG	TGATCTGATTCAAAGCTTGTTGTGCGGCCA	CGG	9
11113	CIT	NM_007174.2	NC_000012.12	119767164	sense	GCTCGAAGAGAAACATCGGG	AGGAGCTCGAAGAGAAACATCGGGAGGCCC	AGG	18
11113	CIT	NM_007174.2	NC_000012.12	119718822	sense	GGACCCTGCTTTACCCACAC	AAGAGGACCCTGCTTTACCCACACAGGTTC	AGG	30
11113	CIT	NM_007174.2	NC_000012.12	119784015	sense	GTTACATCGGAGAGTGTCAG	CCCGGTTACATCGGAGAGTGTCAGAGGTGG	AGG	12
11183	MAP4K5	NM_006575.4	NC_000014.9	50475079	antisense	ACAGTAATGTCTTACCAGTA	AATCACAGTAATGTCTTACCAGTAAGGGGT	AGG	9
11183	MAP4K5	NM_006575.4	NC_000014.9	50446082	antisense	ATTAAGTAGCTCACCTTAGG	AATCATTAAGTAGCTCACCTTAGGAGGTAG	AGG	17
11183	MAP4K5	NM_006575.4	NC_000014.9	50443997	sense	CTGATGAGTGAAAATACAGA	AAAACTGATGAGTGAAAATACAGAAGGATC	AGG	19
11183	MAP4K5	NM_006575.4	NC_000014.9	50464070	antisense	GTCAGAAGTCTTTCAGCAGT	TACAGTCAGAAGTCTTTCAGCAGTTGGTCT	TGG	12
11184	MAP4K1	NM_001042600.2	NC_000019.10	38605579	antisense	CATTACCTGAATGGGCGGTG	GTCCCATTACCTGAATGGGCGGTGAGGTGG	AGG	18
11184	MAP4K1	NM_001042600.2	NC_000019.10	38608016	antisense	CTGCTCCTGAGGTCTCGAGG	GCTGCTGCTCCTGAGGTCTCGAGGAGGCTG	AGG	15
11184	MAP4K1	NM_001042600.2	NC_000019.10	38610024	antisense	GCTGGGATACCAGTTGATGC	CCAGGCTGGGATACCAGTTGATGCTGGCGG	TGG	12
11184	MAP4K1	NM_001042600.2	NC_000019.10	38617382	sense	TTGCCGGCACGCCAACATCG	AAACTTGCCGGCACGCCAACATCGTGGCCT	TGG	3
11200	CHEK2	NM_007194.3	NC_000022.11	28734554	sense	AGTCCTCTCACTCCAGCTCT	AGCCAGTCCTCTCACTCCAGCTCTGGGACA	GGG	2
11200	CHEK2	NM_007194.3	NC_000022.11	28696956	antisense	CATTCTCTGGCTTTAAGTCA	AAAACATTCTCTGGCTTTAAGTCACGGTGT	CGG	10
11200	CHEK2	NM_007194.3	NC_000022.11	28734639	sense	GGCAGCGTTACCCAGTCCCA	CCATGGCAGCGTTACCCAGTCCCAAGGCTC	AGG	2
11200	CHEK2	NM_007194.3	NC_000022.11	28710051	antisense	TCTGTTTCAACATTGAGAGC	TATTTCTGTTTCAACATTGAGAGCTGGGTC	TGG	7
11213	IRAK3	NM_007199.2	NC_000012.12	66211525	sense	AAAGACTTCCTAATTGGAGA	CCACAAAGACTTCCTAATTGGAGAAGGAGA	AGG	5
11213	IRAK3	NM_007199.2	NC_000012.12	66210169	antisense	AGGAATAAGAACATTATCCA	GTTCAGGAATAAGAACATTATCCACGGTGA	CGG	4
11213	IRAK3	NM_007199.2	NC_000012.12	66203889	sense	ATTCATTTAATTACAAACTA	AGCTATTCATTTAATTACAAACTATGGTAA	TGG	2
11213	IRAK3	NM_007199.2	NC_000012.12	66245099	antisense	TTCTCTAAGGAGATCCCGCT	TCAATTCTCTAAGGAGATCCCGCTTGGAAG	TGG	11
11284	PNKP	NM_007254.3	NC_000019.10	49864402	antisense	CCAGATCAAAGCCAGCCACC	CCGTCCAGATCAAAGCCAGCCACCTGGTGT	TGG	5
11284	PNKP	NM_007254.3	NC_000019.10	49862538	sense	CCTGCGCCGATCGCCTGGTG	TTCTCCTGCGCCGATCGCCTGGTGAGGCCC	AGG	10
11284	PNKP	NM_007254.3	NC_000019.10	49865338	sense	GACACACTGTATTTGGTCAA	GGGGGACACACTGTATTTGGTCAATGGCCT	TGG	4
11284	PNKP	NM_007254.3	NC_000019.10	49864222	antisense	GGAGCTTACGGGGAATCTCT	TCTCGGAGCTTACGGGGAATCTCTGGGTAC	GGG	6
11344	TWF2	NM_007284.3	NC_000003.12	52231487	sense	ACAGTGAAAAAGGAGTTTGG	GGCCACAGTGAAAAAGGAGTTTGGAGGTGG	AGG	4
11344	TWF2	NM_007284.3	NC_000003.12	52235075	sense	AGGAATTCTTTGCCAAGGCA	CTGAAGGAATTCTTTGCCAAGGCACGGGCT	CGG	2
11344	TWF2	NM_007284.3	NC_000003.12	52232067	sense	GCTGGGATCAGGACTATGAC	GGCCGCTGGGATCAGGACTATGACAGGGCC	AGG	3
11344	TWF2	NM_007284.3	NC_000003.12	52230020	antisense	GGCAGCTGGGCCACATCCGT	GGAGGGCAGCTGGGCCACATCCGTGGGCTC	GGG	7
22845	DOLK	NM_014908.3	NC_000009.12	128946399	antisense	CCAGCAGAGACCAATAGGCT	GTGGCCAGCAGAGACCAATAGGCTAGGAGG	AGG	1
22845	DOLK	NM_014908.3	NC_000009.12	128946823	sense	GAAGCACTCGTTGAGCGTGG	TCATGAAGCACTCGTTGAGCGTGGGGGAGG	GGG	1
22845	DOLK	NM_014908.3	NC_000009.12	128946933	antisense	GCGCCAACACTGATGAGAAG	CCGAGCGCCAACACTGATGAGAAGAGGGCC	AGG	1
22845	DOLK	NM_014908.3	NC_000009.12	128946258	sense	GTGGTAGCCACCTACATCCC	CATTGTGGTAGCCACCTACATCCCAGGTAT	AGG	1
22848	AAK1	NM_014911.3	NC_000002.12	69519221	antisense	GGAACACTGGCTAAAAGGCC	TTGGGGAACACTGGCTAAAAGGCCAGGCTG	AGG	12
22848	AAK1	NM_014911.3	NC_000002.12	69509403	antisense	TCCAACTTTCTGCCCCTGGA	GAGATCCAACTTTCTGCCCCTGGACGGCAG	CGG	14
22848	AAK1	NM_014911.3	NC_000002.12	69518993	antisense	TGCTGGTAAAACGTGCCTGC	CTGCTGCTGGTAAAACGTGCCTGCCGGCTG	CGG	12
22848	AAK1	NM_014911.3	NC_000002.12	69556956	sense	TTGCTATTGTATTTCTGGTG	GGATTTGCTATTGTATTTCTGGTGAGGACA	AGG	3
22853	LMTK2	NM_014916.3	NC_000007.14	98191872	sense	ACCGTGACCGAAACCAGCCA	CCTCACCGTGACCGAAACCAGCCAGGGCCT	GGG	11
22853	LMTK2	NM_014916.3	NC_000007.14	98141461	antisense	CTCTGCTGGGGACTGAACAG	AGACCTCTGCTGGGGACTGAACAGAGGGAG	AGG	3
22853	LMTK2	NM_014916.3	NC_000007.14	98193377	antisense	GTCCTGACTGGTTGAGTCCG	GGCTGTCCTGACTGGTTGAGTCCGAGGAGA	AGG	11
22853	LMTK2	NM_014916.3	NC_000007.14	98192539	antisense	TCACTGTCAAAAATCTTACG	AGGCTCACTGTCAAAAATCTTACGGGGCTT	GGG	11
22858	ICK	NM_014920.3	NC_000006.12	53013981	antisense	AGTAAGGATATCGAAGTGCC	TGGAAGTAAGGATATCGAAGTGCCTGGAAT	TGG	9
22858	ICK	NM_014920.3	NC_000006.12	53016206	sense	CAAGTGCAATGAACTTCCGT	CTTTCAAGTGCAATGAACTTCCGTTGGCCA	TGG	8
22858	ICK	NM_014920.3	NC_000006.12	53031070	sense	CTCGCATTTATTCACAAACA	AGGACTCGCATTTATTCACAAACACGGTAG	CGG	5
22858	ICK	NM_014920.3	NC_000006.12	53012220	sense	TTTACACAGAAAATCACAGC	TTTGTTTACACAGAAAATCACAGCTGGCCT	TGG	10
22868	FASTKD2	NM_014929.3	NC_000002.12	206772283	sense	CAAGGGACTTGCAGATTATG	TCTTCAAGGGACTTGCAGATTATGTGGCTG	TGG	6
22868	FASTKD2	NM_014929.3	NC_000002.12	206767062	antisense	CATCATCAGATTTATCAACA	AATTCATCATCAGATTTATCAACAGGGACA	GGG	2
22868	FASTKD2	NM_014929.3	NC_000002.12	206770182	sense	GAATGTTCATGTTCTACGAA	GCAAGAATGTTCATGTTCTACGAACGGGAT	CGG	3
22868	FASTKD2	NM_014929.3	NC_000002.12	206771286	sense	TGCTCTTAAGAGGAAACTGG	CGATTGCTCTTAAGAGGAAACTGGAGGTAA	AGG	4
22901	ARSG	NM_014960.4	NC_000017.11	68307700	sense	CTTGATAAGATGGCTTCGGA	CAACCTTGATAAGATGGCTTCGGAGGGAAT	GGG	2
22901	ARSG	NM_014960.4	NC_000017.11	68356743	antisense	GCAAGGCTGCTCAAGTTCAC	CTGGGCAAGGCTGCTCAAGTTCACCGGCTG	CGG	6
22901	ARSG	NM_014960.4	NC_000017.11	68343744	sense	TCCGCTCAACGAGACCACCT	GCCTTCCGCTCAACGAGACCACCTTGGCAG	TGG	3
22901	ARSG	NM_014960.4	NC_000017.11	68370456	sense	TCTAGGAGACAATGGCCCGT	GGTTTCTAGGAGACAATGGCCCGTGGGCTC	GGG	8
22928	SEPHS2	NM_012248.3	NC_000016.10	30445500	sense	AACTCCTGGCGGGACTGACG	CTCAAACTCCTGGCGGGACTGACGCGGCCG	CGG	1
22928	SEPHS2	NM_012248.3	NC_000016.10	30444884	sense	GATGGTGGTCTCCAGAGAAG	TAAAGATGGTGGTCTCCAGAGAAGAGGTGG	AGG	1
22928	SEPHS2	NM_012248.3	NC_000016.10	30445626	sense	GCCGGAGCTTCTCGAACTAC	CTGGGCCGGAGCTTCTCGAACTACCGGCCC	CGG	1
22928	SEPHS2	NM_012248.3	NC_000016.10	30445382	antisense	GGAGTCCATCCCGATGCCCA	CGCAGGAGTCCATCCCGATGCCCAGGGCTG	GGG	1
22983	MAST1	NM_014975.2	NC_000019.10	12868786	antisense	ACTTTGCCCCCAGTTCGAGA	GATGACTTTGCCCCCAGTTCGAGAAGGCCT	AGG	21
22983	MAST1	NM_014975.2	NC_000019.10	12858390	sense	CAAGGCCAAGAAACCGCCGG	GCAGCAAGGCCAAGAAACCGCCGGGGGAGA	GGG	11
22983	MAST1	NM_014975.2	NC_000019.10	12869286	antisense	TACTCACCCAGACAATGTGG	TGAGTACTCACCCAGACAATGTGGTGGACA	TGG	22
22983	MAST1	NM_014975.2	NC_000019.10	12847673	sense	TGAATCACGTCTACAAGGAG	ATGATGAATCACGTCTACAAGGAGAGGTTC	AGG	6
23012	STK38L	NM_015000.3	NC_000012.12	27308404	sense	CGGCTCAAAAGGACCAGACT	CTTACGGCTCAAAAGGACCAGACTTGGCTT	TGG	4
23012	STK38L	NM_015000.3	NC_000012.12	27302167	sense	GAAGTGGCCATGGAAGAAGA	ATTAGAAGTGGCCATGGAAGAAGAAGGATT	AGG	3
23012	STK38L	NM_015000.3	NC_000012.12	27317349	antisense	GTAATCTGGTGTCCCAACTG	CAATGTAATCTGGTGTCCCAACTGTGGAAT	TGG	10
23012	STK38L	NM_015000.3	NC_000012.12	27309137	sense	TTGGTCCAGAAGAAAGATAC	GCGGTTGGTCCAGAAGAAAGATACAGGCCA	AGG	5
23031	MAST3	NM_015016.1	NC_000019.10	18121898	antisense	AAAGGGGAAATTTAGGGCAG	GGGCAAAGGGGAAATTTAGGGCAGAGGCAG	AGG	4
23031	MAST3	NM_015016.1	NC_000019.10	18143998	antisense	CACTTACCAGAAAGGCTCGA	GCCCCACTTACCAGAAAGGCTCGAGGGCTT	GGG	21
23031	MAST3	NM_015016.1	NC_000019.10	18124652	sense	CCCCTAGGAGTTTGACCCTG	TGTGCCCCTAGGAGTTTGACCCTGAGGAAT	AGG	10
23031	MAST3	NM_015016.1	NC_000019.10	18130680	antisense	CGTATTCCATGACCATACAT	TCCACGTATTCCATGACCATACATAGGTGG	AGG	13
23043	TNIK	NM_015028.2	NC_000003.12	171125998	sense	CCAGAACTCAGATCCCACCT	CACGCCAGAACTCAGATCCCACCTCGGAAA	CGG	17
23043	TNIK	NM_015028.2	NC_000003.12	171157498	sense	CGAGCGTCAGAAGCGCATCG	TGGCCGAGCGTCAGAAGCGCATCGAGGAGC	AGG	12
23043	TNIK	NM_015028.2	NC_000003.12	171108126	antisense	TCACCTTCGCAGGCTCATGG	GGTTTCACCTTCGCAGGCTCATGGGGGAGC	GGG	20
[truncated: 4,105 more rows]

## Sheet: non target sgRNAs
		Sequence
Non-Targeting Control		AAAAAGCTTCCGCCTGATGG
Non-Targeting Control		AACTAGCCCGAGCAGCTTCG
Non-Targeting Control		AAGTGACGGTGTCATGCGGG
Non-Targeting Control		AATATTTGGCTCGGCTGCGC
Non-Targeting Control		AATCGACTCGAACTTCGTGT
Non-Targeting Control		AATGGGTTGCCGGGAGTAAA
Non-Targeting Control		ACAGCGCTCTCGTGTACTAT
Non-Targeting Control		ACCACTAATGAGATTCTTGT
Non-Targeting Control		ACTAGCCTGTTCGCGAGTAG
Non-Targeting Control		ACTGCGGAGCGCCCAATATC
Non-Targeting Control		AGCATTTGCGCGGCAACTGT
Non-Targeting Control		AGCGCTCTGGTTGCATCCCT
Non-Targeting Control		AGGGGCAGGGCTATCTTATG
Non-Targeting Control		AGGTCGGCCGAACATACGGT
Non-Targeting Control		ATACGAGGCGCTTTTCTTTG
Non-Targeting Control		ATAGCAGGACGAGGTTCCTT
Non-Targeting Control		ATCAGGCCTTGTCCGTGATT
Non-Targeting Control		ATCGATATACCGCCATAAAA
Non-Targeting Control		ATCTGAGCGTTTTCGGCCGC
Non-Targeting Control		ATCTTCTCGACGAAAATGCG
Non-Targeting Control		ATGACATTGCGCGTCTACGG
Non-Targeting Control		ATGGAAGAGCGTCATGACTT
Non-Targeting Control		ATTAAACGACACCTTATTCT
Non-Targeting Control		ATTTATAAACACAGGGTCGC
Non-Targeting Control		CAATATCGGGTGCTACAGGA
Non-Targeting Control		CAGCGCCGAAACTCTTTCCG
Non-Targeting Control		CCAATCTTGAACGTCATGTT
Non-Targeting Control		CCAGGCTGAAGTTCGTACCT
Non-Targeting Control		CCAGTGCCCTTTTGTCGCAA
Non-Targeting Control		CCAGTTGCTCTGGGGGAACA
Non-Targeting Control		CCATCACCGATCGTGAGCCT
Non-Targeting Control		CCCGATGGACTATACCGAAC
Non-Targeting Control		CCGTCTCCGCATCGTCTTTT
Non-Targeting Control		CCTAGTTCATAAGCTACGCC
Non-Targeting Control		CGAAGTCTTTCTTAGATGGT
Non-Targeting Control		CGGCACTAGAAGTTTTTGAA
Non-Targeting Control		CGGCCGCATCCTGTTATATT
Non-Targeting Control		CGGGACGTCGCGAAAATGTA
Non-Targeting Control		CGTAGTAAATATCTAGCTAA
Non-Targeting Control		CTAACGGACTGCAGAACGGA
Non-Targeting Control		CTCGGCCCACTTGCGTTATA
Non-Targeting Control		CTGAAGGTGTCTGGCAGAGC
Non-Targeting Control		CTGACGTGTCTGAAATGAGT
Non-Targeting Control		CTGCCCCAGGCGTAATCCTC
Non-Targeting Control		CTGGATCGCCCGCAGAAATA
Non-Targeting Control		CTTAAGGCGAGAAAAATTAG
Non-Targeting Control		CTTACAATCGTCGGTCCAAT
Non-Targeting Control		CTTACCCCTATTATAATGAA
Non-Targeting Control		GAAATGCTATGCTTCGGTTC
Non-Targeting Control		GAACTCAACCAGAGGGCCAA
Non-Targeting Control		GAAGACGTGCTGGCGTCACC
Non-Targeting Control		GACAGTGAAATTAGCTCCCA
Non-Targeting Control		GACCTTCATTGAAGAAAAGC
Non-Targeting Control		GACTTCTAGAATATAAAAGA
Non-Targeting Control		GAGAGTGCGCCTTGATAGTA
Non-Targeting Control		GAGATGATAACTTAATTTGT
Non-Targeting Control		GATTCATACTAAACACTCTA
Non-Targeting Control		GCCAGCGGGGATATGGTGAA
Non-Targeting Control		GCCCCGCCGCCCTCCCCTCC
Non-Targeting Control		GCCTAGTCTCGGTAAGAGTG
Non-Targeting Control		GCCTATCGGCATTCCCACTG
Non-Targeting Control		GCGGGCAGAACGACCCTGAC
Non-Targeting Control		GCTCCCATCCATAGTAAAAA
Non-Targeting Control		GCTGGAGAGACAATTCTACT
Non-Targeting Control		GGAATCCGGAGCTCATGAGG
Non-Targeting Control		GGATTAATTCGCTAAATGAT
Non-Targeting Control		GGATTGAATGGCTAACGCGG
Non-Targeting Control		GGCCACAAAAACTCGCTAAG
Non-Targeting Control		GGCTTACGTGGGGGGCAAAA
Non-Targeting Control		GGGACGCGAAAGAAACCAGT
Non-Targeting Control		GGGAGGTGGCTTTAGGTTTT
Non-Targeting Control		GGGCAGAAGTTGCTGTCCTG
Non-Targeting Control		GGTATTCCGAAGTCCTCCGC
Non-Targeting Control		GGTCTCACCTGCACCCCGAA
Non-Targeting Control		GGTGCGGTCTGCTTGTAGAT
Non-Targeting Control		GTAGGCGCGCCGCTCTCTAC
Non-Targeting Control		GTATTACTGATATTGGTGGG
Non-Targeting Control		GTCATCAGCGATTTGACGAG
Non-Targeting Control		GTCCTCATCCGGTCAGGCTG
Non-Targeting Control		GTGAACTGCAATCTTATTAT
Non-Targeting Control		GTTATCCTGTCGAAGTAAAG
Non-Targeting Control		GTTCATTTCCAAGTCCGCTG
Non-Targeting Control		GTTGGCATATTGGCCCAGAC
Non-Targeting Control		TACGGATCACCAAATCTTAG
Non-Targeting Control		TACGTCATTAAGAGTTCAAC
Non-Targeting Control		TAGCTCGAGTCATTTCTCTA
Non-Targeting Control		TCAGCAAAGGACGAAACAAA
Non-Targeting Control		TCATGCTTGCTTGGGCAAAA
Non-Targeting Control		TCGATCGAGGTTGCATTCGG
Non-Targeting Control		TCGGCATACGGGACACACGC
Non-Targeting Control		TCGGGCAGTGAGTACAATAC
Non-Targeting Control		TCGGGGACCACCCACGATCC
Non-Targeting Control		TGAATCGTAACCTCGCCATT
Non-Targeting Control		TGAGTCTTACTAGGTCCTGT
Non-Targeting Control		TGCGGCGTAATGCTTGAAAG
Non-Targeting Control		TGGCGGCCCAAACTTAACAC
Non-Targeting Control		TGGTTCCGTAGGTCGGTATA
Non-Targeting Control		TGTTCTACTTTCGAAGTTAA
Non-Targeting Control		TTCAATTCACCGAGGGCGCA
Non-Targeting Control		TTTGGGTTTATCCGCCCCCA
