# Supplementary material for: A CRISPR/Cas9-based kinome screen identifies ErbB signaling as a new regulator of human naïve pluripotency and totipotency
Source: Life Med. 2023 Oct 20;2(4):lnad037. doi: 10.1093/lifemedi/lnad037 (PMC11749542; doi:10.1093/lifemedi/lnad037)
Supplement: lnad037_suppl_Supplementary_Table_S2 [file lnad037_suppl_Supplementary_Table_S2.xlsx]

## Sheet: Statistics overview
	sgRNA statistical differences（p<0.05）	the positive selection genes(p<0.05)	the negative selection genes(p<0.05)
5iLA-t2t0	3581	46	42
5iLA-t3t0	1934	36	43
PXGL-t2t0	1306	34	64
PXGL-t3t0	779	49	59
XF-posCtl	5480	41	38

## Sheet: 1st screen enriched genes
Positive	Negative	Positive + Negative
JAK2	CDK20	JAK2
RPS6KA6	CDK10	RPS6KA6
TLK1	TYK2	TLK1
TLK2	SIK1	TLK2
TRIM24	MAP3K6	TRIM24
GTF2H1	EPHB6	GTF2H1
STK40	PRKACG	STK40
EPHA4	TTBK1	EPHA4
STK19	RPS6KA6	STK19
MAP2K5	OBSCN	MAP2K5
TRIM27	NMRK2	TRIM27
PTK2B	TKFC	PTK2B
PRKD3	PANK3	PRKD3
PRKACG	MAP2K7	PRKACG
TAOK3	AAK1	TAOK3
MAP3K13	NME2	MAP3K13
CDK18	PRKCD	CDK18
CDK13	CDKL5	CDK13
PI4K2A	ERN2	PI4K2A
UCK1	MARK1	UCK1
AK9	PKN2	AK9
SGK3	MTOR	SGK3
PRKCE	DGKA	PRKCE
SRC	MAP2K1	SRC
SIK1	CCL2	SIK1
PI4KB	MAPK12	PI4KB
BUB1	NME6	BUB1
STK26	CDK5R1	STK26
GK2	YES1	GK2
ETNK1	MAPKAPK5	ETNK1
PRKAB1	TIE1	PRKAB1
PHKA2	ADRBK1	PHKA2
FGFR2	CHKB	FGFR2
BMP2K	PKDCC	BMP2K
MYO3B	INSRR	MYO3B
AURKA	TAOK3	AURKA
PRKCD	HUNK	PRKCD
MEX3B	CDK4	MEX3B
PIP4K2C	GAK	PIP4K2C
MPP4	DAPK2	MPP4
BMPR1A	AURKC	BMPR1A
GUCY2D	PFKFB1	GUCY2D
ERBB2	LIMK2	ERBB2
PGM2L1	TRIB2	PGM2L1
PIK3C3	ARSG	PIK3C3
CAMK2D	SCYL3	CAMK2D
MPP6	TGFBR1	MPP6
MAP3K15	ETNK2	MAP3K15
MVK	SLK	MVK
EIF2AK1	PANK4	EIF2AK1
PDPK1	NPR1	PDPK1
SRM	MAPK9	SRM
NLK	CDK6	NLK
ATR	STK16	ATR
MAP4K5	TESK1	MAP4K5
MKNK2	PTK6	MKNK2
FYN	PLK1	FYN
TRPM7	SGK1	TRPM7
DDR1	MKNK2	DDR1
ICK	BRD3	ICK
PFKP	AKT1	PFKP
CAD	PKD1	CAD
CDKL2	SBK2	CDKL2
NEK6	RIPK3	NEK6
C8orf44-SGK3	GUK1	C8orf44-SGK3
FGGY	RAF1	FGGY
NRK	MAP2K2	NRK
LRRK2	PIM2	LRRK2
UHMK1	FES	UHMK1
FASTKD3	STK10	FASTKD3
ALK	CSNK1G2	ALK
PAPSS2	ACVR2A	PAPSS2
PRKCH	PRPS1L1	PRKCH
SNRK	MAPKAPK2	SNRK
GRK4	EPHA2	GRK4
DGKI	CERK	DGKI
NEK5	CKM	NEK5
EIF2AK2	RPS6KC1	EIF2AK2
LMTK3	ROCK1	LMTK3
RBKS	PRKD2	RBKS
BMPR2	LYN	BMPR2
DCLK2	SPHK1	DCLK2
MAPKAPK3	WEE1	MAPKAPK3
CDK9	PAK6	CDK9
PIK3R3	HIPK2	PIK3R3
DGKQ	PFKFB2	DGKQ
PIK3C2B	C8orf44-SGK3	PIK3C2B
PDK1	NUAK2	PDK1
ROS1	PSKH1	ROS1
TESK1	PCK1	TESK1
GSK3B	DGKZ	GSK3B
FER	CDK3	FER
XYLB	CMPK1	XYLB
NOL9	IP6K3	NOL9
ADCK2	DYRK1B	ADCK2
ROCK2	MAPKAPK3	ROCK2
PRPS2	WNK4	PRPS2
TRIB2	WNK2	TRIB2
MAPK14	NEK7	MAPK14
PRKCA	GTF2H1	PRKCA
TPD52L3	ZAK	TPD52L3
SH3BP5	RAB11FIP5	SH3BP5
AK5	TSSK2	AK5
ACVR1C	CSNK2A2	ACVR1C
BRSK1	NEK1	BRSK1
PRKCG	GCK	PRKCG
PRKAR1B	MATK	PRKAR1B
BRD2	DDR1	BRD2
SRPK3	MAP3K9	SRPK3
STK25	EXOSC10	STK25
MAP3K14	PRKCG	MAP3K14
PPIP5K2	KDR	PPIP5K2
ATMIN	TSSK3	ATMIN
TWF1	PDK1	TWF1
BTK	DYRK4	BTK
NME9	ERN1	NME9
RPS6KL1	FASTKD2	RPS6KL1
PIK3C2G	HSPB8	PIK3C2G
STK32A	RBKS	STK32A
AK8	ULK2	AK8
TAOK1	STK24	TAOK1
MAST3	PGK2	MAST3
GALK2	NEK5	GALK2
EPHB2	SRPK2	EPHB2
PIP5K1B	CASK	PIP5K1B
TGFBR2	TK1	TGFBR2
MAPK10	PNKP	MAPK10
TP53RK	PKD2	TP53RK
SBK2	TBRG4	SBK2
LRPPRC	CAMK2B	LRPPRC
EPHA3	FRK	EPHA3
	EPHA4	CDK20
	TPD52L3	CDK10
	MAP2K6	TYK2
	NUP62	MAP3K6
	IKBKE	EPHB6
	MAP3K11	TTBK1
	TEX14	OBSCN
	MINK1	NMRK2
	HUS1	TKFC
	TBK1	PANK3
	MAP3K2	MAP2K7
	SGK494	AAK1
	STK33	NME2
	PRKRA	CDKL5
	MAP3K3	ERN2
	MUSK	MARK1
	EPHB4	PKN2
	MPP2	MTOR
	CMPK2	DGKA
	TNIK	MAP2K1
	MYT1	CCL2
	ALK	MAPK12
	STK36	NME6
	GUCY2F	CDK5R1
	TAF1L	YES1
	BUB1	MAPKAPK5
	CRKL	TIE1
	DGKD	ADRBK1
	FGR	CHKB
	SPEG	PKDCC
	SBK3	INSRR
	IP6K1	HUNK
	BTK	CDK4
	C17orf75	GAK
	BRSK1	DAPK2
	GK5	AURKC
	PIK3R3	PFKFB1
	ROR1	LIMK2
	JAK3	ARSG
	MAPK10	SCYL3
	KHK	TGFBR1
	KIAA1804	ETNK2
		SLK
		PANK4
		NPR1
		MAPK9
		CDK6
		STK16
		PTK6
		PLK1
		SGK1
		BRD3
		AKT1
		PKD1
		RIPK3
		GUK1
		RAF1
		MAP2K2
		PIM2
		FES
		STK10
		CSNK1G2
		ACVR2A
		PRPS1L1
		MAPKAPK2
		EPHA2
		CERK
		CKM
		RPS6KC1
		ROCK1
		PRKD2
		LYN
		SPHK1
		WEE1
		PAK6
		HIPK2
		PFKFB2
		NUAK2
		PSKH1
		PCK1
		DGKZ
		CDK3
		CMPK1
		IP6K3
		DYRK1B
		WNK4
		WNK2
		NEK7
		ZAK
		RAB11FIP5
		TSSK2
		CSNK2A2
		NEK1
		GCK
		MATK
		MAP3K9
		EXOSC10
		KDR
		TSSK3
		DYRK4
		ERN1
		FASTKD2
		HSPB8
		ULK2
		STK24
		PGK2
		SRPK2
		CASK
		TK1
		PNKP
		PKD2
		TBRG4
		CAMK2B
		FRK
		MAP2K6
		NUP62
		IKBKE
		MAP3K11
		TEX14
		MINK1
		HUS1
		TBK1
		MAP3K2
		SGK494
		STK33
		PRKRA
		MAP3K3
		MUSK
		EPHB4
		MPP2
		CMPK2
		TNIK
		MYT1
		STK36
		GUCY2F
		TAF1L
		CRKL
		DGKD
		FGR
		SPEG
		SBK3
		IP6K1
		C17orf75
		GK5
		ROR1
		JAK3
		KHK
		KIAA1804

## Sheet: 2nd screen enriched genes
Positive	Negative	Positive + Negative
ROCK2	CIT	ROCK2
GRK5	MARK4	GRK5
PI4K2B	RIOK3	PI4K2B
ACVR1B	PRKCB	ACVR1B
TAF1L	FGFR3	TAF1L
RPS6KA4	POMK	RPS6KA4
AKT3	TRRAP	AKT3
NEK5	MAP4K5	NEK5
BRSK1	HIPK2	BRSK1
PIK3R1	SCYL3	PIK3R1
ULK4	EPHA8	ULK4
EPHB1	MKNK2	EPHB1
CHKA	TIE1	CHKA
MARK2	FGFRL1	MARK2
NRK	ANKK1	NRK
FASTKD2	MST1	FASTKD2
PAK7	STK32C	PAK7
NMRK1	ULK2	NMRK1
STKLD1	CKM	STKLD1
SGK3	GSAP	SGK3
PIP5K1A	TYRO3	PIP5K1A
LRGUK	UCK2	LRGUK
TSSK3	NEK8	TSSK3
PKM	CAD	PKM
TAF9	MKNK1	TAF9
HCK	ULK1	HCK
PIK3CA	NTPCR	PIK3CA
NMRK2	CKB	NMRK2
PANK2	AAK1	PANK2
AURKC	PLXNA3	AURKC
PKD2	PFKFB2	PKD2
PANK1	DGKE	PANK1
PRKRA	IRAK2	PRKRA
PRKACB	CHKA	PRKACB
PRPF4B	EPHB3	PRPF4B
CSNK1G2	NOL9	CSNK1G2
TNK2	DLG3	TNK2
DOLK	DAPK3	DOLK
TJP2		TJP2
CDC42BPA		CDC42BPA
PRKAG3		PRKAG3
		CIT
		MARK4
		RIOK3
		PRKCB
		FGFR3
		POMK
		TRRAP
		MAP4K5
		HIPK2
		SCYL3
		EPHA8
		MKNK2
		TIE1
		FGFRL1
		ANKK1
		MST1
		STK32C
		ULK2
		CKM
		GSAP
		TYRO3
		UCK2
		NEK8
		CAD
		MKNK1
		ULK1
		NTPCR
		CKB
		AAK1
		PLXNA3
		PFKFB2
		DGKE
		IRAK2
		EPHB3
		NOL9
		DLG3
		DAPK3

## Sheet: 5iLA-P3 vs P0
id	num	neg|score	neg|p-value	neg|fdr	neg|rank	neg|goodsgrna	neg|lfc	pos|score	pos|p-value	pos|fdr	pos|rank	pos|goodsgrna	pos|lfc
JAK2	16	0.9781	0.99231	0.999698	755	2	1.0035	0.0001269	0.0011651	0.43608	1	12	1.0035
RPS6KA6	16	0.99969	0.9997	0.999698	764	0	0.88245	0.00013318	0.0012147	0.43608	2	13	0.88245
TLK1	16	0.11901	0.36037	0.947723	282	4	0.98703	0.00024036	0.0020972	0.43608	3	9	0.98703
TLK2	16	0.4683	0.77388	0.988201	591	2	0.81149	0.0003265	0.0029698	0.43608	4	11	0.81149
TRIM24	16	0.056427	0.21643	0.910474	176	5	0.91068	0.00044685	0.0039317	0.43608	5	10	0.91068
GTF2H1	16	0.25202	0.56583	0.975423	443	5	0.27422	0.00046043	0.0040507	0.43608	6	8	0.27422
STK40	16	0.23682	0.5454	0.975423	422	7	0.12776	0.00051863	0.004358	0.43608	7	8	0.12776
EPHA4	16	0.0058089	0.035345	0.794229	34	4	0.63226	0.00054841	0.0045663	0.43608	8	12	0.63226
STK19	16	0.1852	0.47154	0.950569	375	3	0.35485	0.000647	0.0052306	0.444024	9	8	0.35485
MAP2K5	16	0.1049	0.33008	0.947723	258	7	-0.22207	0.00089855	0.006956	0.526786	10	5	-0.22207
TRIM27	16	0.94694	0.98552	0.999698	749	1	0.73256	0.001105	0.0083046	0.526786	11	12	0.73256
PTK2B	16	0.85269	0.9597	0.999698	722	2	0.73265	0.0012889	0.0094052	0.526786	12	9	0.73265
PRKD3	16	0.64239	0.87447	0.999698	665	4	0.76855	0.0013057	0.0096135	0.526786	13	10	0.76855
PRKACG	16	0.075693	0.26307	0.9472	210	8	-0.36525	0.0013109	0.0096531	0.526786	14	6	-0.36525
TAOK3	16	0.5156	0.80274	0.988201	609	2	0.82517	0.0014863	0.010853	0.552778	15	11	0.82517
MAP3K13	16	0.24544	0.55726	0.975423	433	4	0.63739	0.0017432	0.012796	0.611032	16	9	0.63739
CDK18	16	0.049826	0.19794	0.910474	158	9	-0.48009	0.0019398	0.014145	0.635695	17	4	-0.48009
CDK13	16	0.16606	0.44233	0.950569	352	6	0.034399	0.002342	0.016664	0.679637	18	6	0.034399
PI4K2A	16	0.041248	0.17051	0.910474	137	4	0.59249	0.0024033	0.017031	0.679637	19	11	0.59249
UCK1	16	0.94977	0.9861	0.999698	750	2	0.29971	0.0027746	0.019063	0.679637	20	8	0.29971
AK9	16	0.24821	0.56102	0.975423	435	7	0.14078	0.0032311	0.021681	0.679637	21	7	0.14078
SGK3	16	0.57557	0.83642	0.988201	644	3	0.56358	0.0032998	0.022068	0.679637	22	11	0.56358
PRKCE	16	0.47127	0.77618	0.988201	593	6	0.04719	0.0033055	0.022117	0.679637	23	6	0.04719
SRC	16	0.19944	0.49214	0.954305	394	5	0.60323	0.0034034	0.022593	0.679637	24	11	0.60323
SIK1	16	0.042668	0.17505	0.910474	140	6	0.166	0.0035746	0.023575	0.679637	25	6	0.166
PI4KB	16	0.12015	0.36251	0.947723	283	2	0.72198	0.0037279	0.024626	0.679637	26	11	0.72198
BUB1	16	0.66516	0.88769	0.999698	673	2	0.71028	0.0037308	0.024646	0.679637	27	11	0.71028
STK26	16	0.35012	0.66909	0.975423	520	3	0.33026	0.0039655	0.026084	0.679637	28	8	0.33026
GK2	16	0.51646	0.80311	0.988201	610	4	0.63071	0.0042537	0.02768	0.679637	29	11	0.63071
ETNK1	16	0.51429	0.80196	0.988201	607	4	0.29373	0.0043385	0.028176	0.679637	30	8	0.29373
PRKAB1	16	0.47966	0.78102	0.988201	596	3	0.4619	0.004509	0.029297	0.679637	31	11	0.4619
PHKA2	16	0.36803	0.68584	0.975423	536	5	0.059358	0.0045208	0.029356	0.679637	32	7	0.059358
FGFR2	14	0.034995	0.14383	0.910474	121	4	0.62554	0.0047968	0.028989	0.679637	33	9	0.62554
BMP2K	16	0.26581	0.58463	0.975423	454	6	-0.035261	0.0048874	0.031329	0.702894	34	7	-0.035261
MYO3B	16	0.3	0.62221	0.975423	483	5	0.14148	0.0051417	0.032737	0.702894	35	6	0.14148
AURKA	15	0.64076	0.87117	0.999698	664	4	0.036849	0.0054468	0.034126	0.702894	36	6	0.036849
PRKCD	16	0.36083	0.67906	0.975423	530	3	0.69089	0.0055156	0.03476	0.702894	37	9	0.69089
MEX3B	16	0.14802	0.41348	0.947723	330	7	0.076223	0.0056145	0.035216	0.702894	38	6	0.076223
PIP4K2C	16	0.73618	0.91591	0.999698	689	4	0.6223	0.0057342	0.035881	0.702894	39	9	0.6223
MPP4	16	0.14049	0.40135	0.947723	317	7	-0.072761	0.0064628	0.039827	0.760701	40	7	-0.072761
BMPR1A	16	0.89769	0.97088	0.999698	732	1	0.61731	0.0070578	0.043	0.767706	41	10	0.61731
GUCY2D	16	0.53681	0.81464	0.988201	621	4	0.57541	0.0070746	0.04308	0.767706	42	10	0.57541
ERBB2	16	0.026208	0.1203	0.910474	93	6	0.1005	0.0070955	0.043209	0.767706	43	7	0.1005
PGM2L1	16	0.47187	0.77663	0.988201	594	3	0.56701	0.0076196	0.045777	0.784503	44	9	0.56701
PIK3C3	16	0.63976	0.87309	0.999698	663	2	0.64757	0.0078322	0.046729	0.784503	45	9	0.64757
CAMK2D	16	0.78977	0.93595	0.999698	705	3	0.66091	0.0079259	0.047234	0.784503	46	10	0.66091
SLAMF6	16	0.44805	0.75662	0.988201	582	6	0.45464	0.0086451	0.050923	0.816455	47	8	0.45464
BMPR1B	16	0.75353	0.92226	0.999698	697	4	0.090535	0.0094453	0.055098	0.816455	48	5	0.090535
C17orf75	16	0.17125	0.4509	0.950569	358	5	0.15079	0.0097634	0.056555	0.816455	49	7	0.15079
PRKACA	16	0.86044	0.96158	0.999698	724	3	0.52086	0.0097764	0.056615	0.816455	50	9	0.52086
AK5	16	0.57832	0.83813	0.988201	647	5	0.05275	0.010405	0.059302	0.816455	51	7	0.05275
BLK	16	0.55894	0.82693	0.988201	634	4	0.39085	0.010793	0.061077	0.816455	52	8	0.39085
MAP2K3	16	0.21546	0.51528	0.972393	404	6	-0.352	0.010909	0.061573	0.816455	53	6	-0.352
EPHA5	16	0.41345	0.72615	0.980294	564	5	0.23544	0.010926	0.061692	0.816455	54	8	0.23544
STYK1	16	0.22351	0.52707	0.975423	410	5	0.44585	0.010946	0.061781	0.816455	55	9	0.44585
KALRN	16	0.33074	0.65049	0.975423	501	6	0.28377	0.011229	0.062991	0.816455	56	7	0.28377
DGKB	16	0.33703	0.65679	0.975423	504	4	0.10406	0.011417	0.063635	0.816455	57	7	0.10406
PANK1	16	0.89632	0.97052	0.999698	731	3	0.62028	0.011476	0.063913	0.816455	58	9	0.62028
NEK9	16	0.98486	0.99461	0.999698	759	2	0.58388	0.011791	0.065371	0.816455	59	9	0.58388
CSNK2A2	16	0.60082	0.85099	0.99109	656	3	0.30298	0.011856	0.065658	0.816455	60	8	0.30298
PTK6	16	0.174	0.45511	0.950569	362	6	0.045427	0.012123	0.066927	0.816455	61	6	0.045427
TEX14	16	0.0082048	0.046441	0.838513	40	7	-0.016107	0.012226	0.067493	0.816455	62	7	-0.016107
MKNK1	16	0.25083	0.56435	0.975423	439	4	0.091393	0.012658	0.069535	0.816455	63	7	0.091393
NME6	16	0.1016	0.32334	0.947723	251	5	0.36142	0.013421	0.072907	0.816455	64	8	0.36142
UCKL1	16	0.046925	0.18904	0.910474	154	9	-0.47939	0.014135	0.076328	0.816455	65	4	-0.47939
GLYCTK	14	0.09249	0.29104	0.947723	233	5	-0.030718	0.014517	0.072708	0.816455	66	6	-0.030718
GRK5	16	0.13564	0.39367	0.947723	310	8	-0.38488	0.014782	0.079184	0.816455	67	5	-0.38488
STK39	16	0.13783	0.39774	0.947723	315	6	-0.29944	0.015254	0.081068	0.816455	68	5	-0.29944
LATS2	16	0.10461	0.32951	0.947723	254	7	-0.02459	0.015684	0.082753	0.816455	69	4	-0.02459
CDK1	16	0.42882	0.73968	0.980294	576	4	0.47873	0.015888	0.083666	0.816455	70	8	0.47873
DCLK2	16	0.092129	0.30204	0.947723	232	6	0.12731	0.016082	0.084479	0.816455	71	6	0.12731
PLK4	16	0.038133	0.16071	0.910474	131	5	-0.35162	0.016688	0.086749	0.816455	72	3	-0.35162
TNNI3K	16	0.32695	0.64718	0.975423	499	4	0.42782	0.01675	0.086987	0.816455	73	8	0.42782
CDC42BPA	16	0.24128	0.55169	0.975423	426	4	0.61445	0.016776	0.087047	0.816455	74	10	0.61445
PRKCA	16	0.2682	0.58777	0.975423	457	5	0.20105	0.017332	0.089328	0.816455	75	6	0.20105
MVK	16	0.014883	0.078341	0.910474	63	9	-0.62644	0.017511	0.090061	0.816455	76	5	-0.62644
LRGUK	16	0.87714	0.96571	0.999698	728	3	0.58818	0.017565	0.090289	0.816455	77	9	0.58818
DAPK2	16	0.58719	0.84333	0.988201	652	4	0.50839	0.017749	0.091152	0.816455	78	8	0.50839
CDK17	16	0.74788	0.92044	0.999698	694	4	0.25589	0.018049	0.092263	0.816455	79	7	0.25589
NLK	16	0.16333	0.43813	0.950569	348	5	0.25971	0.018108	0.092481	0.816455	80	6	0.25971
RIOK3	16	0.58037	0.83944	0.988201	648	4	0.24892	0.018604	0.094702	0.816455	81	7	0.24892
CAD	16	0.01924	0.095793	0.910474	76	4	0.36866	0.019323	0.097518	0.816455	82	8	0.36866
LRRK2	14	0.52803	0.80275	0.988201	618	4	0.26309	0.019639	0.093482	0.816455	83	7	0.26309
PRKRA	16	0.12206	0.36669	0.947723	287	6	-0.12763	0.019876	0.09966	0.816455	84	3	-0.12763
PLK5	16	0.1327	0.38822	0.947723	306	5	0.12935	0.020747	0.10307	0.816455	85	7	0.12935
ACTR2	16	0.99838	0.99866	0.999698	760	1	0.38179	0.021145	0.10477	0.816455	86	8	0.38179
IDNK	16	0.079767	0.27282	0.947435	220	4	0.3196	0.021196	0.10498	0.816455	87	8	0.3196
N4BP2	16	0.69981	0.90216	0.999698	683	3	0.29638	0.021455	0.10591	0.816455	88	7	0.29638
SCYL1	16	0.2956	0.61776	0.975423	476	3	0.38772	0.021487	0.10604	0.816455	89	8	0.38772
RPS6KA3	16	0.34142	0.66085	0.975423	509	5	0.17093	0.021649	0.10675	0.816455	90	5	0.17093
TNK1	16	0.62629	0.86561	0.998987	662	2	0.44796	0.021838	0.10731	0.816455	91	9	0.44796
PSKH1	16	0.81266	0.94537	0.999698	708	1	0.50786	0.021874	0.1075	0.816455	92	9	0.50786
NTRK2	16	0.6745	0.89288	0.999698	677	4	0.19227	0.022868	0.11148	0.816455	93	8	0.19227
RPS6KB1	16	0.067683	0.24362	0.921411	202	4	0.40351	0.02288	0.11153	0.816455	94	8	0.40351
FGFR1	16	0.051629	0.20328	0.910474	166	5	0.028632	0.023034	0.11216	0.816455	95	7	0.028632
PAPSS2	16	0.12591	0.37494	0.947723	297	5	0.54758	0.023381	0.11336	0.816455	96	9	0.54758
UCK2	16	0.18614	0.47289	0.950569	377	4	0.39861	0.023382	0.11336	0.816455	97	8	0.39861
MAPK12	16	0.13577	0.39389	0.947723	312	3	0.28394	0.023679	0.11438	0.816455	98	6	0.28394
NEK11	16	0.9985	0.99871	0.999698	761	1	0.050398	0.02374	0.11467	0.816455	99	5	0.050398
PGK1	16	0.85267	0.9597	0.999698	721	3	0.031656	0.023773	0.11477	0.816455	100	6	0.031656
GK	16	0.34901	0.66806	0.975423	518	4	0.55982	0.024215	0.11669	0.816455	101	9	0.55982
TRRAP	16	0.88807	0.96848	0.999698	729	2	0.27851	0.024455	0.11779	0.816455	102	7	0.27851
ICK	16	0.1327	0.38822	0.947723	305	3	0.52846	0.024489	0.11791	0.816455	103	9	0.52846
PHKG1	16	0.30455	0.62682	0.975423	486	5	-0.19544	0.024509	0.11798	0.816455	104	6	-0.19544
ACVR2A	16	0.23628	0.54477	0.975423	419	3	0.56321	0.024838	0.1191	0.816455	105	9	0.56321
MAP3K14	16	0.11554	0.35267	0.947723	275	7	-0.16975	0.024944	0.11952	0.816455	106	4	-0.16975
DCK	16	0.18036	0.46462	0.950569	367	4	-0.12566	0.025288	0.12083	0.816455	107	5	-0.12566
TWF2	16	0.26685	0.5859	0.975423	456	4	0.23029	0.025815	0.12285	0.816455	108	7	0.23029
PLK1	16	0.85056	0.95921	0.999698	720	2	0.43037	0.025941	0.12329	0.816455	109	10	0.43037
PIK3CD	16	0.10462	0.32956	0.947723	257	4	0.29434	0.026208	0.12436	0.816455	110	8	0.29434
NME7	16	0.84825	0.95859	0.999698	719	3	0.56828	0.026227	0.12441	0.816455	111	9	0.56828
SEPHS2	16	0.050824	0.20091	0.910474	163	6	0.10248	0.026404	0.12525	0.816455	112	7	0.10248
MKNK2	16	0.69087	0.89891	0.999698	679	2	0.37634	0.026499	0.12562	0.816455	113	10	0.37634
NPR1	16	0.8307	0.95226	0.999698	713	4	0.25931	0.026901	0.12704	0.816455	114	8	0.25931
PIK3R5	16	0.32504	0.64539	0.975423	496	5	0.22254	0.026901	0.12704	0.816455	115	6	0.22254
SCYL2	16	0.76858	0.92799	0.999698	699	3	0.45298	0.026978	0.12728	0.816455	116	10	0.45298
PIK3R4	16	0.29752	0.61958	0.975423	482	5	0.33793	0.027066	0.1276	0.816455	117	8	0.33793
NEK7	16	0.111	0.34305	0.947723	265	7	0.24053	0.027469	0.12897	0.816455	118	7	0.24053
CHUK	16	0.16168	0.43539	0.950569	346	1	0.46165	0.027655	0.12969	0.816455	119	8	0.46165
PANK3	16	0.69875	0.90181	0.999698	681	4	0.15577	0.02766	0.12972	0.816455	120	7	0.15577
MPP7	16	0.91481	0.97567	0.999698	739	2	0.42387	0.027732	0.13013	0.816455	121	10	0.42387
BRD4	16	0.4191	0.731	0.980294	568	5	0.31415	0.027907	0.13077	0.816455	122	8	0.31415
SNX16	16	0.18722	0.47457	0.950569	380	4	-0.05943	0.028416	0.13243	0.816455	123	4	-0.05943
TBK1	16	0.23264	0.53971	0.975423	415	7	0.061028	0.02873	0.13358	0.816455	124	6	0.061028
MAP2K7	16	0.17882	0.46216	0.950569	365	4	0.022475	0.029219	0.13533	0.820557	125	6	0.022475
STK16	15	0.16533	0.43445	0.950569	351	7	-0.043661	0.029567	0.13324	0.816455	126	6	-0.043661
TPR	16	0.057769	0.21981	0.910474	183	4	0.54377	0.029959	0.13839	0.832528	127	9	0.54377
MAP3K8	16	0.55894	0.82693	0.988201	635	4	0.37322	0.030941	0.14213	0.835213	128	8	0.37322
BRD2	16	0.21054	0.5087	0.964386	403	7	0.21549	0.031364	0.14354	0.835213	129	7	0.21549
GNE	16	0.1501	0.41669	0.947723	333	6	0.46463	0.032079	0.14567	0.835213	130	8	0.46463
ETNK2	16	0.77556	0.9307	0.999698	701	4	0.19242	0.032081	0.14569	0.835213	131	6	0.19242
DCLK1	16	0.98392	0.99418	0.999698	758	2	0.45468	0.032354	0.1466	0.835213	132	9	0.45468
AKT3	16	0.77567	0.93076	0.999698	702	3	0.50393	0.032458	0.14693	0.835213	133	9	0.50393
SRPK1	16	0.54747	0.82074	0.988201	627	4	0.32971	0.032501	0.14707	0.835213	134	8	0.32971
PRPS1	16	0.082093	0.27801	0.947723	221	3	0.51242	0.032659	0.14758	0.835213	135	9	0.51242
PDIK1L	16	0.4272	0.73833	0.980294	574	5	0.17128	0.033259	0.14964	0.840603	136	7	0.17128
MAP2K4	16	0.13573	0.39386	0.947723	311	7	-0.22756	0.033755	0.15105	0.842374	137	6	-0.22756
NME4	16	0.28785	0.61015	0.975423	472	4	0.38509	0.036172	0.1588	0.869291	138	8	0.38509
CROT	16	0.39646	0.71104	0.975566	555	5	0.096679	0.036224	0.159	0.869291	139	7	0.096679
ULK3	16	0.30904	0.6312	0.975423	489	5	-0.0090405	0.036293	0.15929	0.869291	140	6	-0.0090405
MAPK13	16	0.023504	0.11075	0.910474	87	5	0.043599	0.037134	0.16184	0.870762	141	5	0.043599
PEAK1	16	0.59661	0.84883	0.990082	655	4	0.27576	0.037254	0.16223	0.870762	142	7	0.27576
MTOR	16	0.25122	0.56481	0.975423	441	3	0.11136	0.037509	0.16298	0.870762	143	7	0.11136
MARK3	16	0.013505	0.071816	0.910474	57	4	-0.18239	0.037899	0.16438	0.872133	144	7	-0.18239
PRKAA1	16	0.75219	0.92188	0.999698	696	3	0.36006	0.038757	0.16679	0.874901	145	8	0.36006
PRKCI	16	0.45777	0.76497	0.988201	585	5	0.1816	0.039041	0.16777	0.874901	146	8	0.1816
HCK	16	0.23631	0.54481	0.975423	420	6	0.12973	0.039358	0.16865	0.874901	147	8	0.12973
MST1	16	0.98342	0.99405	0.999698	757	2	0.25572	0.040003	0.17087	0.874901	148	6	0.25572
MARK1	16	0.49735	0.79189	0.988201	599	4	0.066089	0.040631	0.1727	0.874901	149	7	0.066089
RPS6KB2	16	0.8757	0.96541	0.999698	726	3	0.47629	0.041047	0.17382	0.874901	150	9	0.47629
STK38L	16	0.2728	0.59368	0.975423	462	6	-0.018228	0.041248	0.17434	0.874901	151	4	-0.018228
FUK	16	0.29178	0.61384	0.975423	473	4	0.43483	0.04154	0.17521	0.874901	152	8	0.43483
PCK2	14	0.062658	0.22524	0.910474	192	5	0.22412	0.041761	0.16981	0.874901	153	6	0.22412
CSF1R	16	0.052356	0.20555	0.910474	167	9	-0.51292	0.042492	0.17814	0.876592	154	4	-0.51292
ATR	16	0.61385	0.85855	0.993842	660	4	0.43711	0.04296	0.17965	0.876592	155	8	0.43711
LRPPRC	16	0.34752	0.66663	0.975423	516	6	-0.22148	0.043141	0.18014	0.876592	156	7	-0.22148
EPHB6	16	0.41109	0.72407	0.980294	562	5	0.17587	0.043584	0.18153	0.877757	157	7	0.17587
TBRG4	16	0.0050888	0.031924	0.766217	31	6	0.038983	0.044124	0.18324	0.880479	158	6	0.038983
TJP2	14	0.24605	0.54258	0.975423	434	5	0.087557	0.044518	0.17762	0.876592	159	7	0.087557
SPEG	16	0.059902	0.22513	0.910474	187	7	-0.16327	0.044735	0.18542	0.885393	160	4	-0.16327
MAP4K1	16	0.90824	0.97392	0.999698	736	3	0.39473	0.04566	0.1883	0.891267	161	8	0.39473
HK1	16	0.15346	0.42192	0.950569	336	3	0.4088	0.046034	0.18921	0.891267	162	9	0.4088
MARK4	16	0.86974	0.96382	0.999698	725	3	0.44477	0.046335	0.19015	0.891267	163	8	0.44477
PRKAR1B	16	0.49193	0.78855	0.988201	598	5	0.033344	0.047051	0.19254	0.896965	164	7	0.033344
PIK3C2G	16	0.57314	0.83509	0.988201	640	3	0.3109	0.049041	0.19835	0.912769	165	6	0.3109
MAST2	16	0.33835	0.65808	0.975423	505	3	0.2765	0.049106	0.19861	0.912769	166	8	0.2765
SNRK	16	0.035087	0.15046	0.910474	122	6	-0.04427	0.049416	0.1996	0.912769	167	5	-0.04427
MPP5	16	0.99859	0.99877	0.999698	762	1	0.43301	0.049975	0.20107	0.912769	168	9	0.43301
TRPM7	16	0.064825	0.23614	0.920455	195	3	0.47566	0.050535	0.20267	0.912769	169	8	0.47566
HIPK3	16	0.20435	0.49945	0.963324	396	5	0.21282	0.051154	0.20437	0.912769	170	7	0.21282
DLG3	16	0.05423	0.2107	0.910474	172	6	0.48478	0.051195	0.20448	0.912769	171	8	0.48478
MAP3K6	16	0.92359	0.9782	0.999698	741	2	0.1005	0.051541	0.20549	0.912769	172	7	0.1005
IRAK3	16	0.30461	0.6269	0.975423	487	6	0.26248	0.053616	0.2113	0.925986	173	6	0.26248
PI4K2B	16	0.37602	0.6933	0.975423	539	5	0.45929	0.054186	0.21269	0.925986	174	9	0.45929
GSK3A	16	0.056923	0.2178	0.910474	178	5	-0.1616	0.054358	0.21332	0.925986	175	5	-0.1616
GK5	16	0.326	0.64624	0.975423	497	4	0.42468	0.055099	0.21543	0.928179	176	9	0.42468
JAK1	16	0.14645	0.411	0.947723	329	6	0.083253	0.05544	0.21625	0.928179	177	7	0.083253
MAP3K2	16	0.26095	0.57822	0.975423	448	5	0.010403	0.056071	0.21779	0.929554	178	6	0.010403
CDK3	14	0.94692	0.97997	0.999698	748	2	0.40364	0.057162	0.21298	0.925986	179	8	0.40364
MPP6	16	0.12302	0.36866	0.947723	291	3	0.18434	0.057297	0.22122	0.938952	180	6	0.18434
TRIM28	16	0.024124	0.11308	0.910474	89	7	-0.24218	0.058614	0.22478	0.940969	181	6	-0.24218
DGKK	16	0.018288	0.092154	0.910474	72	8	-0.014441	0.058659	0.22493	0.940969	182	8	-0.014441
TPK1	16	0.059902	0.22513	0.910474	188	5	0.10567	0.059592	0.22771	0.940969	183	7	0.10567
MAP4K5	16	0.12291	0.36838	0.947723	288	5	0.05965	0.059743	0.22807	0.940969	184	6	0.05965
DGKH	16	0.50152	0.79437	0.988201	603	2	0.43207	0.060279	0.22947	0.940969	185	8	0.43207
PRKCH	16	0.54441	0.81901	0.988201	624	4	0.39143	0.060529	0.22998	0.940969	186	9	0.39143
ITPKA	16	0.3092	0.63141	0.975423	490	6	0.45716	0.061009	0.23106	0.940969	187	8	0.45716
FGFR4	16	0.57534	0.83628	0.988201	643	4	0.45554	0.061627	0.23261	0.940969	188	9	0.45554
BTK	16	0.078612	0.2702	0.947435	217	5	0.2216	0.062037	0.23366	0.940969	189	8	0.2216
LMTK2	16	0.18164	0.46644	0.950569	370	5	0.017861	0.062184	0.23401	0.940969	190	5	0.017861
CDKL1	16	0.48855	0.78619	0.988201	597	4	-0.082778	0.06331	0.23699	0.947941	191	7	-0.082778
CHKB	16	0.33128	0.65094	0.975423	502	5	0.35777	0.064222	0.23926	0.95204	192	8	0.35777
CERKL	16	0.19762	0.48965	0.951895	393	5	0.039292	0.065505	0.24293	0.955769	193	5	0.039292
IP6K2	16	0.98099	0.99323	0.999698	756	2	0.3509	0.065614	0.24324	0.955769	194	8	0.3509
PAK2	16	0.05609	0.21571	0.910474	175	7	-0.37218	0.065833	0.24395	0.955769	195	2	-0.37218
TWF1	16	0.067047	0.24216	0.920455	201	3	0.25591	0.066944	0.24723	0.958867	196	6	0.25591
RPS6KA2	16	0.74578	0.91962	0.999698	692	4	0.18553	0.067809	0.24951	0.958867	197	5	0.18553
NOL9	16	0.093341	0.30469	0.947723	237	5	0.19808	0.068306	0.25091	0.958867	198	6	0.19808
PDGFRA	16	0.35528	0.67383	0.975423	526	6	0.41801	0.06845	0.25122	0.958867	199	9	0.41801
PRKAR1A	16	0.27688	0.59899	0.975423	466	2	0.35	0.069398	0.25386	0.958867	200	9	0.35
STK32B	16	0.1695	0.44816	0.950569	355	7	-0.17433	0.06947	0.25406	0.958867	201	3	-0.17433
OXSR1	16	0.31513	0.63675	0.975423	493	5	0.35086	0.069673	0.25452	0.958867	202	8	0.35086
RPS6KC1	16	0.4019	0.71613	0.980294	558	3	0.26441	0.07056	0.25701	0.958867	203	8	0.26441
SBK2	16	0.57733	0.83753	0.988201	645	4	0.40413	0.071686	0.25978	0.958867	204	9	0.40413
MAP3K12	16	0.26228	0.58008	0.975423	451	5	0.17922	0.071879	0.26028	0.958867	205	9	0.17922
DOLK	16	0.024756	0.11522	0.910474	90	5	0.048933	0.071887	0.26031	0.958867	206	7	0.048933
MARK2	16	0.26927	0.58905	0.975423	458	4	0.10798	0.072534	0.26206	0.958867	207	6	0.10798
HKDC1	16	0.023679	0.11132	0.910474	88	2	0.33002	0.072947	0.26326	0.958867	208	9	0.33002
DAPK1	16	0.92843	0.97975	0.999698	743	2	-0.052062	0.073077	0.26373	0.958867	209	7	-0.052062
ITPKC	16	0.17817	0.46113	0.950569	364	5	0.12644	0.07381	0.26575	0.958867	210	6	0.12644
SLK	16	0.16155	0.43512	0.950569	345	7	-0.19124	0.074109	0.26659	0.958867	211	6	-0.19124
IKBKE	16	0.0072199	0.042078	0.838513	38	9	-0.62588	0.074298	0.26706	0.958867	212	5	-0.62588
BRAF	16	0.011168	0.060908	0.894886	52	6	-0.030148	0.074397	0.26733	0.958867	213	6	-0.030148
MAP3K11	16	0.0075605	0.043595	0.838513	39	7	-0.19155	0.077607	0.27597	0.963873	214	6	-0.19155
CDK5R1	16	0.22941	0.53557	0.975423	412	5	0.16787	0.077623	0.27602	0.963873	215	8	0.16787
MAPK7	16	0.95123	0.98622	0.999698	753	2	0.4046	0.078251	0.27771	0.963873	216	9	0.4046
RFK	16	0.30151	0.62371	0.975423	485	5	0.40606	0.078876	0.27945	0.963873	217	8	0.40606
PIKFYVE	16	0.22157	0.5243	0.975423	409	4	0.30667	0.079102	0.28003	0.963873	218	8	0.30667
PFKL	14	0.40043	0.70096	0.975423	557	2	0.32236	0.080223	0.27249	0.963873	219	7	0.32236
GUCY2F	16	0.24936	0.56238	0.975423	437	5	0.26919	0.080299	0.28306	0.963873	220	7	0.26919
TAF1L	16	0.06657	0.24093	0.920455	197	8	-0.45558	0.082041	0.28745	0.963873	221	4	-0.45558
BCR	16	0.026285	0.1205	0.910474	94	7	-0.064416	0.08269	0.28901	0.963873	222	1	-0.064416
MAPK6	16	0.9044	0.97291	0.999698	734	3	0.42152	0.082748	0.28917	0.963873	223	9	0.42152
MAPK8	16	0.26927	0.58905	0.975423	460	2	0.31635	0.082803	0.28934	0.963873	224	8	0.31635
STK3	16	0.38054	0.69743	0.975423	543	5	0.26022	0.083424	0.29077	0.963873	225	7	0.26022
TAB1	16	0.38609	0.70208	0.975423	548	5	0.0475	0.08357	0.29115	0.963873	226	7	0.0475
NME3	16	0.83584	0.95428	0.999698	715	4	-0.12368	0.083883	0.2922	0.963873	227	3	-0.12368
CSNK1A1L	16	0.99874	0.99889	0.999698	763	0	0.31289	0.084719	0.29429	0.963873	228	7	0.31289
NMRK1	16	0.39078	0.7062	0.975423	552	5	0.32025	0.085007	0.29499	0.963873	229	7	0.32025
CDKL4	16	0.010175	0.056238	0.859318	50	8	-0.46131	0.086078	0.29744	0.963873	230	4	-0.46131
NME5	16	0.49962	0.79328	0.988201	601	3	0.27375	0.08665	0.29865	0.963873	231	8	0.27375
DYRK1B	16	0.10176	0.32376	0.947723	252	5	-0.032019	0.087558	0.30076	0.963873	232	4	-0.032019
MYT1	16	0.029833	0.13271	0.910474	104	8	-0.35653	0.088985	0.30396	0.963873	233	7	-0.35653
Non-Targeting	198	0.89962	0.97135	0.999698	733	59	-0.0039981	0.08908	0.30418	0.963873	234	67	-0.0039981
CSNK1E	16	0.18668	0.47378	0.950569	379	6	0.31257	0.089301	0.3046	0.963873	235	6	0.31257
OSR1	16	0.32609	0.6463	0.975423	498	5	0.34345	0.089308	0.30462	0.963873	236	8	0.34345
CDKL5	16	0.35722	0.67564	0.975423	528	5	0.28307	0.089844	0.30597	0.963873	237	8	0.28307
DCAKD	16	0.75943	0.92458	0.999698	698	4	0.13695	0.089846	0.30597	0.963873	238	6	0.13695
TBCK	16	0.26456	0.58307	0.975423	452	5	0.28651	0.091162	0.30904	0.963873	239	8	0.28651
MYLK3	16	0.18121	0.46589	0.950569	369	3	0.043696	0.091339	0.30935	0.963873	240	6	0.043696
CDK12	16	0.033755	0.14605	0.910474	116	5	-0.039668	0.092104	0.31106	0.963873	241	6	-0.039668
TRIB2	16	0.66072	0.88512	0.999698	671	4	0.0019137	0.093375	0.31361	0.963873	242	5	0.0019137
EPHA6	15	0.54845	0.81762	0.988201	628	4	0.34361	0.09339	0.30717	0.963873	243	7	0.34361
CDKL2	16	0.041228	0.17047	0.910474	136	6	-0.16036	0.093596	0.31397	0.963873	244	6	-0.16036
LAMTOR3	16	0.74831	0.92053	0.999698	695	4	0.33542	0.094699	0.31652	0.963873	245	8	0.33542
SIK3	16	0.11547	0.3525	0.947723	274	7	-0.05996	0.095391	0.3181	0.963873	246	6	-0.05996
PMVK	16	0.74267	0.91837	0.999698	691	3	0.059681	0.095648	0.31858	0.963873	247	7	0.059681
ANKK1	16	0.19716	0.48895	0.951895	391	6	-0.18722	0.098537	0.32441	0.963873	248	6	-0.18722
TKFC	16	0.0037235	0.0242	0.766217	21	7	-0.034653	0.099116	0.32572	0.963873	249	5	-0.034653
BUB1B	16	0.38889	0.70469	0.975423	550	6	-0.013728	0.099261	0.32595	0.963873	250	5	-0.013728
KIAA1804	16	0.093718	0.30544	0.947723	239	6	-0.19941	0.099486	0.32658	0.963873	251	7	-0.19941
IRAK2	16	0.42655	0.73776	0.980294	573	5	-0.15292	0.10007	0.32773	0.963873	252	4	-0.15292
ACVR1B	16	0.063949	0.2341	0.920455	194	6	0.13376	0.10036	0.32832	0.963873	253	7	0.13376
KIT	16	0.029943	0.1331	0.910474	105	8	-0.39996	0.10043	0.32854	0.963873	254	6	-0.39996
HSPB8	16	0.0028244	0.018756	0.766217	15	8	-0.56764	0.10048	0.32867	0.963873	255	5	-0.56764
ALPK3	16	0.091451	0.30041	0.947723	230	6	0.25517	0.10343	0.33439	0.963873	256	7	0.25517
CDC7	16	0.29474	0.61694	0.975423	475	6	0.09349	0.1038	0.3352	0.963873	257	7	0.09349
FN3KRP	16	0.52798	0.80962	0.988201	617	4	0.27023	0.10394	0.33549	0.963873	258	8	0.27023
RPS6KA4	16	0.20137	0.49497	0.957355	395	4	0.36386	0.10539	0.33818	0.963873	259	8	0.36386
BAZ1B	16	0.54708	0.82057	0.988201	626	4	0.20822	0.10606	0.33948	0.963873	260	8	0.20822
FLT4	16	0.034073	0.14713	0.910474	117	8	-0.34728	0.10627	0.33992	0.963873	261	6	-0.34728
TK2	16	0.19005	0.47855	0.951895	384	7	-0.31677	0.10679	0.34107	0.963873	262	6	-0.31677
HUNK	16	0.03329	0.14465	0.910474	114	5	0.05602	0.107	0.34146	0.963873	263	7	0.05602
PNCK	16	0.93525	0.98191	0.999698	746	3	0.1617	0.1071	0.34164	0.963873	264	6	0.1617
EIF2AK3	16	0.25122	0.56481	0.975423	440	5	0.24834	0.10718	0.34185	0.963873	265	7	0.24834
PRKG2	16	0.29601	0.61816	0.975423	479	6	0.087706	0.10728	0.3421	0.963873	266	7	0.087706
CLK1	16	0.88901	0.96871	0.999698	730	3	0.31404	0.10744	0.3425	0.963873	267	7	0.31404
CMPK1	16	0.55544	0.82495	0.988201	631	4	0.30721	0.10802	0.34368	0.963873	268	8	0.30721
TAOK2	16	0.31674	0.638	0.975423	495	6	0.041399	0.10834	0.34423	0.963873	269	6	0.041399
GSAP	16	0.17628	0.45854	0.950569	363	3	0.16861	0.10883	0.34512	0.963873	270	7	0.16861
CDK6	16	0.3934	0.70859	0.975423	554	6	0.16023	0.10908	0.34552	0.963873	271	7	0.16023
FASTKD2	16	0.0024443	0.016654	0.766217	14	3	0.28481	0.10976	0.34696	0.963873	272	8	0.28481
DLG1	16	0.2322	0.53925	0.975423	414	7	-0.15245	0.11001	0.34744	0.963873	273	7	-0.15245
MAPKAPK3	14	0.54351	0.8135	0.988201	623	4	0.0039223	0.11004	0.33745	0.963873	274	3	0.0039223
ITPK1	16	0.33518	0.65494	0.975423	503	5	0.13976	0.11072	0.34885	0.963873	275	5	0.13976
EEF2K	16	0.5776	0.83771	0.988201	646	5	0.078232	0.11163	0.35065	0.963873	276	7	0.078232
CDK14	16	0.52075	0.80563	0.988201	614	3	0.33413	0.11165	0.35075	0.963873	277	8	0.33413
ARSG	16	0.55951	0.82718	0.988201	636	5	0.071241	0.11208	0.35167	0.963873	278	6	0.071241
CAMKK2	16	0.044888	0.18257	0.910474	145	5	0.29701	0.11227	0.35199	0.963873	279	8	0.29701
PANK2	16	0.21589	0.51587	0.972393	405	7	0.23951	0.11383	0.35503	0.965224	280	7	0.23951
PIK3R1	16	0.91312	0.97508	0.999698	738	3	0.39966	0.11442	0.35625	0.965224	281	8	0.39966
PAK1	16	0.45034	0.75879	0.988201	583	6	-0.18209	0.11443	0.35627	0.965224	282	5	-0.18209
C8orf44-SGK3	16	0.14335	0.40587	0.947723	323	6	0.031018	0.11652	0.36054	0.967045	283	7	0.031018
MYO3A	16	0.1218	0.36611	0.947723	286	7	-0.061566	0.11713	0.3618	0.967045	284	7	-0.061566
TRIO	16	0.053173	0.20783	0.910474	169	6	0.2079	0.11715	0.36185	0.967045	285	6	0.2079
MAP4K4	16	0.027781	0.12574	0.910474	99	6	-0.18945	0.11719	0.36202	0.967045	286	6	-0.18945
SRMS	16	0.14059	0.40158	0.947723	319	5	0.17619	0.11786	0.36331	0.967045	287	6	0.17619
CDK20	16	0.60632	0.85426	0.993387	657	5	0.018046	0.11869	0.36518	0.967045	288	6	0.018046
CSNK1G3	16	0.014041	0.074483	0.910474	60	6	0.2828	0.11902	0.36589	0.967045	289	8	0.2828
STK25	16	0.057297	0.21868	0.910474	180	4	0.20072	0.1197	0.36707	0.967045	290	6	0.20072
TRIM33	16	0.078259	0.26923	0.947435	216	6	0.33706	0.1213	0.37026	0.970333	291	8	0.33706
ABCC1	16	0.21988	0.52182	0.975423	407	5	0.31201	0.12158	0.37086	0.970333	292	8	0.31201
TYRO3	16	0.046121	0.18631	0.910474	152	4	0.16629	0.12231	0.37218	0.97046	293	8	0.16629
CAMK1	16	0.46937	0.77474	0.988201	592	4	0.29132	0.12437	0.37653	0.976387	294	8	0.29132
TESK1	16	0.28229	0.60476	0.975423	470	6	0.011843	0.12464	0.37701	0.976387	295	6	0.011843
PCK1	16	0.1119	0.34503	0.947723	268	7	-0.31175	0.12608	0.37986	0.980459	296	5	-0.31175
TTK	16	0.11588	0.35345	0.947723	276	5	0.28655	0.12787	0.38309	0.983019	297	8	0.28655
ALK	16	0.09283	0.30353	0.947723	235	8	-0.40518	0.12816	0.38347	0.983019	298	7	-0.40518
MOK	16	0.066777	0.2415	0.920455	198	8	-0.11203	0.1293	0.38556	0.983019	299	7	-0.11203
FGFR3	16	0.016317	0.084201	0.910474	68	9	-0.66632	0.13043	0.38769	0.983019	300	5	-0.66632
MAP2K2	16	0.4198	0.73178	0.980294	570	4	-0.044335	0.1327	0.39188	0.983019	301	6	-0.044335
GRK7	16	0.51474	0.80227	0.988201	608	5	0.38	0.133	0.39244	0.983019	302	8	0.38
ERN2	16	0.14059	0.40158	0.947723	318	3	0.16086	0.13383	0.3939	0.983019	303	8	0.16086
STK17A	16	0.2572	0.57281	0.975423	446	6	-0.037838	0.13398	0.39415	0.983019	304	4	-0.037838
AMHR2	16	0.046978	0.18918	0.910474	155	6	-0.26376	0.13401	0.39418	0.983019	305	5	-0.26376
EGFR	16	0.12391	0.37061	0.947723	293	7	-0.38083	0.13489	0.39567	0.983019	306	5	-0.38083
TNK2	16	0.26589	0.58474	0.975423	455	4	0.31112	0.13496	0.39578	0.983019	307	8	0.31112
GSK3B	16	0.10462	0.32956	0.947723	256	6	0.306	0.13641	0.39851	0.983019	308	8	0.306
IRAK4	16	0.19449	0.48513	0.951895	388	6	-0.093288	0.13709	0.39983	0.983019	309	4	-0.093288
HIPK2	16	0.056624	0.21699	0.910474	177	6	-0.2585	0.13757	0.40066	0.983019	310	4	-0.2585
RPS6KL1	16	0.13697	0.39641	0.947723	314	7	-0.3424	0.13947	0.40398	0.983019	311	6	-0.3424
PRKCQ	16	0.55657	0.82563	0.988201	632	5	0.24329	0.13975	0.40442	0.983019	312	7	0.24329
BRSK2	16	0.41591	0.72827	0.980294	565	4	0.17174	0.141	0.4065	0.983019	313	7	0.17174
CSNK1D	16	0.10462	0.32956	0.947723	255	7	0.10462	0.14244	0.40913	0.983019	314	7	0.10462
WNK4	16	0.34142	0.66085	0.975423	510	4	0.067629	0.14284	0.40985	0.983019	315	6	0.067629
DYRK1A	16	0.34142	0.66085	0.975423	508	5	0.29962	0.14305	0.41021	0.983019	316	8	0.29962
STRADB	16	0.55532	0.82487	0.988201	630	4	0.18199	0.14406	0.41196	0.983019	317	7	0.18199
CKM	16	0.91846	0.97666	0.999698	740	1	0.31304	0.14417	0.41219	0.983019	318	8	0.31304
CALM1	16	0.52309	0.80686	0.988201	615	4	0.15442	0.14428	0.41246	0.983019	319	6	0.15442
CERK	16	0.28076	0.60325	0.975423	468	4	-0.10152	0.14466	0.41302	0.983019	320	4	-0.10152
IGF1R	16	0.058096	0.22066	0.910474	184	7	0.055624	0.1465	0.41671	0.988719	321	6	0.055624
PDK3	16	0.65744	0.88331	0.999698	668	4	0.18543	0.14767	0.41889	0.990818	322	7	0.18543
CKMT1A	14	0.030477	0.1293	0.910474	108	6	-0.17905	0.14976	0.40933	0.983019	323	5	-0.17905
CDK19	16	0.50831	0.79876	0.988201	605	5	0.026665	0.15115	0.42522	0.99946	324	6	0.026665
GALK2	16	0.70203	0.90308	0.999698	684	2	0.25628	0.15252	0.4276	0.99946	325	8	0.25628
STK4	16	0.18923	0.47735	0.951895	383	4	0.349	0.15385	0.42997	0.99946	326	8	0.349
XRCC6BP1	16	0.51843	0.80414	0.988201	612	5	0.028527	0.15436	0.43068	0.99946	327	7	0.028527
MASTL	16	0.19748	0.48948	0.951895	392	6	-0.025693	0.15508	0.43202	0.99946	328	5	-0.025693
PKN3	16	0.66008	0.88478	0.999698	670	3	0.0032922	0.15536	0.43264	0.99946	329	5	0.0032922
WNK2	16	0.34516	0.66446	0.975423	513	4	-0.090273	0.15596	0.43376	0.99946	330	4	-0.090273
PKLR	16	0.050403	0.19968	0.910474	161	7	-0.23737	0.15826	0.43789	0.99946	331	5	-0.23737
DGKG	16	0.17134	0.4511	0.950569	359	7	-0.036754	0.16007	0.44129	0.99946	332	6	-0.036754
TSSK1B	16	0.36668	0.68445	0.975423	532	5	0.2171	0.16029	0.44167	0.99946	333	8	0.2171
EPHA3	16	0.071497	0.25263	0.934764	206	8	-0.44096	0.16058	0.44226	0.99946	334	5	-0.44096
STK11	16	0.35012	0.66909	0.975423	521	2	0.29009	0.1608	0.44267	0.99946	335	8	0.29009
PRKX	15	0.050929	0.19492	0.910474	164	4	0.12885	0.16273	0.44051	0.99946	336	5	0.12885
WEE2	16	0.10511	0.33039	0.947723	259	6	-0.16669	0.16278	0.44635	0.99946	337	4	-0.16669
PDXK	16	0.13533	0.39312	0.947723	309	8	-0.46076	0.16497	0.45009	0.99946	338	4	-0.46076
STK35	16	0.87708	0.9657	0.999698	727	3	0.25912	0.16617	0.4525	0.99946	339	8	0.25912
PPIP5K2	16	0.17308	0.45378	0.950569	361	7	-0.36462	0.16679	0.45371	0.99946	340	4	-0.36462
GCK	16	0.009529	0.053243	0.838513	48	6	0.28633	0.16763	0.45512	0.99946	341	7	0.28633
WNK1	16	0.6839	0.89674	0.999698	678	4	-0.022549	0.16791	0.45567	0.99946	342	6	-0.022549
RIOK2	16	0.16933	0.44794	0.950569	354	5	0.15256	0.16934	0.4585	0.99946	343	8	0.15256
AURKB	16	0.44492	0.75413	0.988201	580	4	0.2958	0.17013	0.45974	0.99946	344	6	0.2958
MAPK10	16	0.41871	0.73064	0.980294	567	5	0.14291	0.17042	0.46034	0.99946	345	7	0.14291
LTK	16	0.27299	0.59386	0.975423	463	4	0.27509	0.17066	0.46075	0.99946	346	7	0.27509
PLAU	16	0.21651	0.51674	0.972393	406	6	0.17537	0.17081	0.46109	0.99946	347	7	0.17537
ADRBK2	16	0.34149	0.6609	0.975423	511	6	-0.063716	0.171	0.46152	0.99946	348	7	-0.063716
NIM1K	16	0.12929	0.38146	0.947723	301	6	-0.1447	0.17115	0.46177	0.99946	349	5	-0.1447
MORN1	16	0.58408	0.84152	0.988201	650	5	0.28244	0.17135	0.46219	0.99946	350	6	0.28244
SRM	15	0.028162	0.12622	0.910474	100	5	0.083598	0.1729	0.45587	0.99946	351	6	0.083598
CDC42BPG	16	0.47187	0.77663	0.988201	595	5	0.018367	0.17441	0.46759	0.99946	352	6	0.018367
BMX	16	0.050694	0.20053	0.910474	162	6	0.29149	0.17475	0.46813	0.99946	353	8	0.29149
GALK1	16	0.20964	0.50741	0.964336	402	6	0.1096	0.17545	0.46928	0.99946	354	6	0.1096
PIK3C2A	16	0.18779	0.47528	0.950569	382	6	0.031667	0.17587	0.47001	0.99946	355	5	0.031667
CKS2	16	0.16136	0.43481	0.950569	344	7	-0.032357	0.17677	0.47146	0.99946	356	6	-0.032357
BRD3	16	0.0049794	0.0313	0.766217	30	7	-0.11199	0.17771	0.47291	0.99946	357	6	-0.11199
PRKAG3	16	0.10628	0.3329	0.947723	260	6	0.11057	0.18037	0.47749	0.99946	358	7	0.11057
PHKG2	16	0.17282	0.45339	0.950569	360	5	0.051523	0.1808	0.47806	0.99946	359	5	0.051523
TP53RK	16	0.20762	0.50436	0.963324	400	6	-0.09497	0.18408	0.48358	0.99946	360	7	-0.09497
PKD2	15	0.0048043	0.029763	0.766217	29	8	-0.65914	0.18521	0.47444	0.99946	361	3	-0.65914
CDK2	16	0.24297	0.55411	0.975423	428	6	-0.26562	0.18567	0.48625	0.99946	362	4	-0.26562
NEK1	16	0.35103	0.67003	0.975423	522	4	0.15039	0.18644	0.48745	0.99946	363	6	0.15039
CAMKK1	16	0.12091	0.36423	0.947723	284	5	0.17922	0.18662	0.48774	0.99946	364	6	0.17922
ATMIN	16	0.61143	0.85717	0.993741	659	5	0.16538	0.18821	0.49009	0.99946	365	7	0.16538
SYK	16	0.36123	0.6794	0.975423	531	5	-0.033188	0.18844	0.49052	0.99946	366	7	-0.033188
CDK11A	15	0.417	0.72635	0.980294	566	4	-0.011395	0.18907	0.47989	0.99946	367	5	-0.011395
FLT3	16	0.57518	0.8362	0.988201	642	4	0.13225	0.19082	0.49458	0.99946	368	7	0.13225
MAST3	16	0.42221	0.73407	0.980294	571	6	0.23033	0.19195	0.49659	0.99946	369	7	0.23033
CKB	16	0.039349	0.16444	0.910474	133	6	0.24887	0.19267	0.49767	0.99946	370	7	0.24887
VRK2	16	0.6091	0.85583	0.993696	658	4	0.07892	0.19314	0.4983	0.99946	371	6	0.07892
CSNK2A1	16	0.23908	0.54855	0.975423	423	6	0.019785	0.19357	0.49887	0.99946	372	6	0.019785
FES	16	0.077763	0.26796	0.947435	215	5	0.19943	0.19483	0.50038	0.99946	373	7	0.19943
MELK	16	0.40771	0.72118	0.980294	560	6	-0.28174	0.19611	0.50208	0.99946	374	2	-0.28174
PIK3CB	16	0.11387	0.34904	0.947723	273	7	-0.39929	0.19675	0.50292	0.99946	375	5	-0.39929
FN3K	16	0.01924	0.095793	0.910474	77	8	-0.37398	0.19822	0.5049	0.99946	376	5	-0.37398
ADPGK	16	0.93714	0.9824	0.999698	747	3	0.091653	0.20061	0.50811	0.99946	377	6	0.091653
YES1	16	0.015793	0.082029	0.910474	65	7	0.020981	0.20063	0.50814	0.99946	378	7	0.020981
MAPK3	16	0.34773	0.66684	0.975423	517	5	-0.0163	0.20128	0.50887	0.99946	379	6	-0.0163
MAP3K10	16	0.35529	0.67383	0.975423	527	6	-0.20883	0.2023	0.51043	0.99946	380	5	-0.20883
IKBKB	16	0.079701	0.27268	0.947435	218	4	-0.16942	0.20231	0.51044	0.99946	381	7	-0.16942
NPR2	16	0.049309	0.19647	0.910474	156	9	-0.52452	0.20346	0.51179	0.99946	382	2	-0.52452
AATK	16	0.01572	0.081692	0.910474	64	10	-0.57785	0.20566	0.51462	0.99946	383	4	-0.57785
TTBK1	16	0.11786	0.35763	0.947723	280	5	0.13954	0.20572	0.51475	0.99946	384	7	0.13954
CDKL3	16	0.20941	0.50707	0.964336	401	6	-0.10755	0.20659	0.51584	0.99946	385	6	-0.10755
PRKD1	16	0.11073	0.34246	0.947723	264	7	-0.34615	0.20753	0.51719	0.99946	386	5	-0.34615
ILK	16	0.030454	0.13488	0.910474	107	7	0.053977	0.20764	0.51737	0.99946	387	7	0.053977
TIE1	16	0.035243	0.15099	0.910474	123	8	-0.50572	0.20878	0.51882	0.99946	388	4	-0.50572
PRKCG	16	0.00076627	0.0060239	0.766217	4	9	-0.57956	0.21075	0.5215	0.99946	389	3	-0.57956
RPS6KA5	16	0.14563	0.40957	0.947723	327	7	-0.13485	0.21114	0.52197	0.99946	390	5	-0.13485
RET	16	0.38299	0.69945	0.975423	544	6	0.028752	0.21247	0.52358	0.99946	391	7	0.028752
MAP3K1	16	0.18245	0.46758	0.950569	371	6	-0.19318	0.21386	0.52523	0.99946	392	3	-0.19318
BRDT	16	0.46687	0.77254	0.988201	590	2	-0.10789	0.21625	0.52812	0.99946	393	3	-0.10789
CKS1B	16	0.9052	0.97312	0.999698	735	3	0.15173	0.21719	0.52938	0.99946	394	7	0.15173
NRBP2	16	0.74773	0.92036	0.999698	693	1	0.30738	0.21761	0.53004	0.99946	395	7	0.30738
DGKD	16	0.10704	0.33465	0.947723	261	8	-0.23481	0.21783	0.53036	0.99946	396	5	-0.23481
SRPK2	16	0.0040197	0.025985	0.766217	24	6	-0.016377	0.21923	0.53224	0.99946	397	5	-0.016377
SGK494	16	0.053409	0.20852	0.910474	170	6	-0.11407	0.21961	0.53266	0.99946	398	5	-0.11407
TRIB3	16	0.58692	0.84324	0.988201	651	3	0.18826	0.22142	0.53504	0.99946	399	7	0.18826
PRKCB	16	0.14131	0.4027	0.947723	322	6	-0.035738	0.22254	0.53651	0.99946	400	6	-0.035738
RIOK1	16	0.11223	0.34569	0.947723	270	4	0.088839	0.2231	0.5371	0.99946	401	6	0.088839
ADCK5	15	0.01049	0.058073	0.869949	51	8	-0.8323	0.22389	0.53066	0.99946	402	3	-0.8323
PKD1	16	0.72134	0.91033	0.999698	685	3	-0.13374	0.22594	0.54087	0.99946	403	3	-0.13374
PRPS1L1	16	0.69217	0.8994	0.999698	680	4	0.042261	0.22624	0.54134	0.99946	404	6	0.042261
ALPK1	16	0.090554	0.29824	0.947723	229	6	-0.012074	0.22664	0.5419	0.99946	405	7	-0.012074
GUCY2C	16	0.094555	0.30754	0.947723	241	4	0.20146	0.22773	0.5433	0.99946	406	7	0.20146
TRPM6	16	0.46037	0.76713	0.988201	587	4	-0.00878	0.22835	0.54401	0.99946	407	7	-0.00878
MAP4K2	16	0.12578	0.37471	0.947723	296	8	-0.38137	0.22835	0.54401	0.99946	408	3	-0.38137
RBKS	16	0.0032311	0.021136	0.766217	17	8	-0.47989	0.22837	0.54402	0.99946	409	4	-0.47989
ADCK4	16	0.32779	0.64796	0.975423	500	6	-0.03583	0.22951	0.54554	0.99946	410	6	-0.03583
FYN	16	0.95092	0.98619	0.999698	752	2	0.24731	0.23045	0.54674	0.99946	411	7	0.24731
PFKM	16	0.24528	0.55707	0.975423	432	4	-0.06995	0.2308	0.54713	0.99946	412	6	-0.06995
SGK223	16	0.02873	0.12885	0.910474	102	6	-0.0064587	0.23354	0.5503	0.99946	413	5	-0.0064587
WNK3	16	0.43103	0.74164	0.980294	577	2	0.1129	0.234	0.55083	0.99946	414	7	0.1129
COASY	16	0.52805	0.80967	0.988201	619	5	0.056219	0.23437	0.5512	0.99946	415	6	0.056219
PAK7	16	0.088047	0.29195	0.947723	226	3	0.060074	0.23443	0.55126	0.99946	416	6	0.060074
MST1R	16	0.79016	0.93609	0.999698	706	4	0.15484	0.2366	0.55402	0.99946	417	7	0.15484
DGKA	16	0.094555	0.30754	0.947723	242	5	0.28548	0.23775	0.5554	0.99946	418	7	0.28548
CMPK2	16	0.070736	0.2511	0.934764	205	8	-0.38238	0.23792	0.55567	0.99946	419	4	-0.38238
TAF1	16	0.049917	0.1982	0.910474	159	4	0.10307	0.23793	0.55567	0.99946	420	7	0.10307
RP2	16	0.82593	0.95038	0.999698	711	3	0.20386	0.24224	0.56126	0.99946	421	7	0.20386
EXOSC10	16	0.00076098	0.0059743	0.766217	3	7	-0.40343	0.24727	0.5673	0.99946	422	6	-0.40343
PRKAR2A	14	0.12322	0.3543	0.947723	292	7	-0.3551	0.24824	0.55725	0.99946	423	4	-0.3551
MAGI1	16	0.9699	0.99022	0.999698	754	2	0.070604	0.24838	0.56871	0.99946	424	5	0.070604
ACVR2B	16	0.37802	0.69521	0.975423	540	5	-0.21744	0.24872	0.56898	0.99946	425	6	-0.21744
CKMT2	15	0.19544	0.48321	0.951895	390	6	0.089687	0.25157	0.56769	0.99946	426	6	0.089687
VRK1	16	0.67084	0.89107	0.999698	675	4	0.17425	0.25492	0.57659	0.99946	427	7	0.17425
EIF2AK1	16	0.24137	0.55179	0.975423	427	7	-0.26229	0.25746	0.5797	0.99946	428	6	-0.26229
AK2	16	0.73961	0.91723	0.999698	690	4	0.16927	0.2577	0.58006	0.99946	429	7	0.16927
TYK2	16	0.093059	0.30404	0.947723	236	5	0.179	0.25917	0.58196	0.99946	430	6	0.179
AKT2	14	0.044345	0.17278	0.910474	143	6	-0.086787	0.25948	0.56962	0.99946	431	5	-0.086787
PKN1	16	0.043064	0.17632	0.910474	141	7	0.043194	0.26261	0.58633	0.99946	432	7	0.043194
PI4KA	16	0.54119	0.81707	0.988201	622	5	0.20012	0.264	0.58813	0.99946	433	7	0.20012
PKMYT1	16	0.044974	0.18282	0.910474	147	7	-0.39346	0.26408	0.58821	0.99946	434	4	-0.39346
RIPK2	16	0.05975	0.22472	0.910474	186	8	-0.417	0.26431	0.58847	0.99946	435	6	-0.417
PLK3	16	0.016286	0.084141	0.910474	67	9	-0.6494	0.26492	0.58912	0.99946	436	2	-0.6494
PRKAG1	16	0.06837	0.24526	0.92303	203	4	-0.071918	0.26605	0.59029	0.99946	437	4	-0.071918
EPHB3	16	0.31513	0.63675	0.975423	494	6	0.18396	0.26631	0.59064	0.99946	438	7	0.18396
PDK4	16	0.15037	0.41718	0.947723	334	6	-0.054831	0.26654	0.59091	0.99946	439	6	-0.054831
TEK	16	0.15618	0.42638	0.950569	339	5	-0.21975	0.26703	0.59132	0.99946	440	4	-0.21975
NEK4	16	0.39017	0.70572	0.975423	551	3	0.17124	0.26715	0.59145	0.99946	441	7	0.17124
CDK9	16	0.017332	0.088415	0.910474	70	8	-0.20678	0.26793	0.59257	0.99946	442	6	-0.20678
CDK7	16	0.3967	0.71124	0.975566	556	6	0.20099	0.26802	0.59269	0.99946	443	6	0.20099
CRKL	16	0.15081	0.41804	0.947723	335	7	-0.17082	0.2684	0.59303	0.99946	444	5	-0.17082
PRPS2	16	0.02165	0.10448	0.910474	81	8	-0.38056	0.26901	0.5937	0.99946	445	7	-0.38056
PIK3C2B	16	0.11209	0.34547	0.947723	269	6	0.059925	0.27043	0.59549	0.99946	446	6	0.059925
NME1-NME2	16	0.25892	0.57532	0.975423	447	7	-0.33051	0.27343	0.5991	0.99946	447	5	-0.33051
ULK1	16	0.069583	0.24823	0.929646	204	7	-0.43249	0.27392	0.59975	0.99946	448	4	-0.43249
ABL1	16	0.037546	0.15867	0.910474	129	7	-0.26066	0.2759	0.60201	0.99946	449	6	-0.26066
DGKI	16	0.4198	0.73178	0.980294	569	2	0.26023	0.27615	0.60232	0.99946	450	7	0.26023
PRKAG2	16	0.20662	0.50274	0.963324	398	5	-0.081969	0.27638	0.60265	0.99946	451	3	-0.081969
STK32C	16	0.81534	0.94626	0.999698	710	3	0.26019	0.27757	0.60405	0.99946	452	7	0.26019
CIB4	16	0.262	0.57961	0.975423	450	5	0.017697	0.27813	0.60472	0.99946	453	4	0.017697
CLK2	16	0.11277	0.34678	0.947723	271	6	0.01136	0.27838	0.605	0.99946	454	7	0.01136
INSR	16	0.10108	0.32215	0.947723	250	7	-0.043718	0.27923	0.60608	0.99946	455	7	-0.043718
STK32A	16	0.5128	0.80115	0.988201	606	5	0.09185	0.28052	0.6075	0.99946	456	5	0.09185
MAPK15	16	0.2311	0.53782	0.975423	413	7	-0.18496	0.28597	0.61405	0.99946	457	5	-0.18496
RPS6KA1	16	0.35012	0.66909	0.975423	519	4	0.13527	0.28771	0.61604	0.99946	458	6	0.13527
NTRK3	16	0.23664	0.54519	0.975423	421	5	0.2653	0.29252	0.62138	0.99946	459	7	0.2653
CLK3	16	0.0090224	0.050755	0.838513	46	7	-0.21669	0.29284	0.62167	0.99946	460	6	-0.21669
MPP2	16	0.088047	0.29195	0.947723	227	4	0.18862	0.30061	0.63086	0.99946	461	7	0.18862
RIPK3	16	0.012367	0.066511	0.910474	54	10	-0.53821	0.30073	0.63095	0.99946	462	5	-0.53821
GSG2	16	0.035615	0.15225	0.910474	124	8	-0.51958	0.30277	0.63358	0.99946	463	5	-0.51958
DGKE	16	0.84821	0.95858	0.999698	718	2	0.1303	0.30298	0.63377	0.99946	464	7	0.1303
NRBP1	16	0.075807	0.26342	0.9472	212	5	-0.19795	0.30347	0.63433	0.99946	465	5	-0.19795
FGFRL1	16	0.021469	0.10381	0.910474	80	7	0.01025	0.30514	0.63607	0.99946	466	3	0.01025
PBK	16	0.34005	0.65969	0.975423	506	5	0.05554	0.30636	0.63735	0.99946	467	7	0.05554
CCL2	16	0.029988	0.13322	0.910474	106	4	-0.14762	0.307	0.63809	0.99946	468	4	-0.14762
ITK	16	0.11637	0.35441	0.947723	277	7	-0.25093	0.30866	0.64019	0.99946	469	6	-0.25093
FGGY	16	0.16851	0.44651	0.950569	353	7	-0.1775	0.30904	0.64057	0.99946	470	6	-0.1775
GRK6	16	0.034257	0.14782	0.910474	120	6	0.089616	0.30918	0.64076	0.99946	471	7	0.089616
ACVR1C	16	0.65905	0.8843	0.999698	669	3	0.062402	0.31073	0.64248	0.99946	472	7	0.062402
ALDH18A1	16	0.2754	0.59703	0.975423	464	5	0.026356	0.3123	0.64421	0.99946	473	6	0.026356
PRKACB	16	0.097927	0.31502	0.947723	246	7	-0.16481	0.31627	0.64828	0.99946	474	5	-0.16481
NME9	16	0.013881	0.07372	0.910474	59	9	-0.6937	0.31649	0.64852	0.99946	475	4	-0.6937
AK8	16	0.096927	0.31295	0.947723	245	6	-0.03746	0.31676	0.64874	0.99946	476	5	-0.03746
PIM1	16	0.34027	0.65981	0.975423	507	6	-0.32117	0.31725	0.64925	0.99946	477	5	-0.32117
DSTYK	16	0.24105	0.55139	0.975423	425	6	-0.19068	0.31727	0.64928	0.99946	478	5	-0.19068
MAP3K7	16	0.018845	0.094375	0.910474	74	9	-0.70332	0.3182	0.65026	0.99946	479	6	-0.70332
CHKA	16	0.12302	0.36866	0.947723	290	7	-0.099958	0.32199	0.65447	0.99946	480	7	-0.099958
STRADA	16	0.098517	0.31621	0.947723	247	7	-0.071552	0.32278	0.65537	0.99946	481	6	-0.071552
EPHB4	16	0.016345	0.08434	0.910474	69	7	-0.11455	0.3228	0.65539	0.99946	482	4	-0.11455
DDR2	16	0.61678	0.86025	0.994298	661	5	0.29926	0.32281	0.65539	0.99946	483	7	0.29926
PLK2	16	0.07184	0.25327	0.934764	207	7	-0.1713	0.32306	0.65568	0.99946	484	6	-0.1713
BCKDK	16	0.043542	0.17788	0.910474	142	7	0.15704	0.3237	0.65626	0.99946	485	7	0.15704
CSNK1G1	16	0.18659	0.47367	0.950569	378	7	0.15891	0.32381	0.65637	0.99946	486	6	0.15891
PAK6	14	0.18049	0.45276	0.950569	368	6	-0.12645	0.32602	0.64266	0.99946	487	4	-0.12645
AK1	16	0.45977	0.76664	0.988201	586	6	-0.027411	0.32681	0.65932	0.99946	488	7	-0.027411
FASTKD3	16	0.066917	0.24184	0.920455	200	6	-0.038782	0.32756	0.66018	0.99946	489	5	-0.038782
PLXNA3	16	0.18411	0.46997	0.950569	372	6	-0.12022	0.32817	0.66083	0.99946	490	6	-0.12022
TNIK	16	0.037355	0.15806	0.910474	128	9	-0.52788	0.32855	0.66121	0.99946	491	5	-0.52788
AGK	16	0.058136	0.22077	0.910474	185	7	-0.25485	0.32906	0.66169	0.99946	492	4	-0.25485
CDK15	16	0.23437	0.5419	0.975423	417	5	0.26704	0.32953	0.66231	0.99946	493	6	0.26704
IRAK1	16	0.78294	0.93337	0.999698	704	4	-0.035188	0.33149	0.6642	0.99946	494	6	-0.035188
MLKL	16	0.065226	0.23721	0.920455	196	3	0.11265	0.33173	0.66455	0.99946	495	5	0.11265
XYLB	16	0.10308	0.32642	0.947723	253	6	-0.054942	0.33283	0.666	0.99946	496	7	-0.054942
SIK2	16	0.15756	0.42853	0.950569	341	5	0.11604	0.33309	0.66626	0.99946	497	7	0.11604
RYK	16	0.15838	0.42978	0.950569	342	6	0.083028	0.33472	0.66805	0.99946	498	7	0.083028
PRKAR2B	16	0.38548	0.70156	0.975423	547	3	0.11689	0.33492	0.66832	0.99946	499	6	0.11689
NRK	15	0.43779	0.74145	0.980294	578	5	0.086973	0.33676	0.66168	0.99946	500	5	0.086973
MERTK	16	0.18031	0.4645	0.950569	366	6	0.21465	0.33731	0.67091	0.99946	501	6	0.21465
DAPK3	16	0.057664	0.21958	0.910474	181	7	0.10238	0.3375	0.67114	0.99946	502	7	0.10238
RAB11FIP5	16	0.17072	0.45004	0.950569	356	5	0.017448	0.33805	0.67177	0.99946	503	7	0.017448
DYRK2	16	0.045383	0.18419	0.910474	150	9	-0.53188	0.33879	0.67249	0.99946	504	4	-0.53188
PAK3	16	0.19541	0.48628	0.951895	389	5	-0.016082	0.34054	0.67437	0.99946	505	3	-0.016082
ERBB4	16	0.9342	0.98159	0.999698	745	3	-0.16851	0.34164	0.6755	0.99946	506	5	-0.16851
TAF9	16	0.31214	0.63429	0.975423	492	6	0.097834	0.34219	0.67614	0.99946	507	7	0.097834
DYRK4	16	0.0019398	0.013501	0.766217	12	7	-0.25296	0.34548	0.67972	0.99946	508	4	-0.25296
AXL	16	0.18587	0.47257	0.950569	376	6	0.11246	0.34907	0.68348	0.99946	509	7	0.11246
EPHA1	16	0.038133	0.16071	0.910474	130	3	0.17572	0.35421	0.68913	0.99946	510	6	0.17572
UHMK1	16	0.12292	0.36839	0.947723	289	3	0.20669	0.35506	0.68991	0.99946	511	6	0.20669
PDK1	16	0.001928	0.013411	0.766217	11	11	-0.73902	0.35699	0.69176	0.99946	512	2	-0.73902
ACVR1	16	0.033475	0.14524	0.910474	115	7	-0.16934	0.36285	0.69683	0.99946	513	6	-0.16934
CDK5	16	0.59247	0.84644	0.990082	653	5	-0.15732	0.36349	0.69734	0.99946	514	5	-0.15732
DYRK3	16	0.13176	0.38637	0.947723	304	6	-0.27548	0.37222	0.7047	0.99946	515	3	-0.27548
FRK	16	0.005621	0.034463	0.794229	33	7	-0.26578	0.37249	0.70486	0.99946	516	6	-0.26578
HIPK1	16	0.93352	0.98136	0.999698	744	3	0.28358	0.37452	0.70653	0.99946	517	6	0.28358
SH3BP5L	16	0.1456	0.40952	0.947723	326	7	-0.24454	0.37718	0.7086	0.99946	518	5	-0.24454
RIPK1	16	0.30692	0.62902	0.975423	488	6	-0.18503	0.37805	0.70934	0.99946	519	4	-0.18503
CAMK4	16	0.057769	0.21981	0.910474	182	6	0.10168	0.38466	0.71412	0.99946	520	5	0.10168
MAGI3	16	0.37876	0.69581	0.975423	542	6	0.023785	0.38841	0.71704	0.99946	521	5	0.023785
IPPK	16	0.14392	0.40693	0.947723	324	6	-0.087974	0.3916	0.71939	0.99946	522	5	-0.087974
ADK	16	0.35493	0.67349	0.975423	524	4	0.018132	0.39399	0.72131	0.99946	523	5	0.018132
WEE1	16	0.24505	0.55688	0.975423	431	6	0.037425	0.39441	0.72155	0.99946	524	5	0.037425
MAPK14	16	0.083669	0.28158	0.947723	223	8	-0.2445	0.39711	0.7236	0.99946	525	6	-0.2445
PAPSS1	14	0.15664	0.41757	0.947723	340	6	-0.27767	0.39712	0.71438	0.99946	526	4	-0.27767
CSNK2B	16	0.03307	0.14388	0.910474	113	8	-0.57121	0.39937	0.72541	0.99946	527	4	-0.57121
MAPK1	16	0.056071	0.21563	0.910474	174	5	0.17695	0.39945	0.72547	0.99946	528	6	0.17695
MAP3K3	16	0.02753	0.12466	0.910474	98	7	-0.13369	0.40066	0.72629	0.99946	529	5	-0.13369
TRIB1	16	0.0090189	0.050735	0.838513	44	8	-0.53735	0.40327	0.72835	0.99946	530	3	-0.53735
CD2	16	0.14117	0.40254	0.947723	321	7	0.00011027	0.4034	0.72848	0.99946	531	6	0.00011027
AURKC	16	0.031246	0.13774	0.910474	110	5	-0.0074671	0.40578	0.73038	0.99946	532	6	-0.0074671
SPHK2	16	0.44492	0.75413	0.988201	581	5	-0.026658	0.41035	0.73368	0.99946	533	5	-0.026658
PRPF4B	16	0.34632	0.66559	0.975423	515	6	-0.17388	0.41181	0.7348	0.99946	534	5	-0.17388
MAST4	16	0.57505	0.83614	0.988201	641	4	0.17147	0.41277	0.7355	0.99946	535	6	0.17147
CHEK2	16	0.85725	0.96089	0.999698	723	3	0.29323	0.41433	0.73666	0.99946	536	6	0.29323
EPHA7	16	0.54636	0.82015	0.988201	625	5	0.095966	0.41434	0.73667	0.99946	537	6	0.095966
MAP3K4	16	0.42844	0.73937	0.980294	575	6	-0.19196	0.41825	0.73957	0.99946	538	5	-0.19196
NEK2	16	0.36671	0.68449	0.975423	533	5	-0.2548	0.41947	0.74059	0.99946	539	5	-0.2548
LRRK1	16	0.49806	0.79232	0.988201	600	3	0.14625	0.42013	0.74117	0.99946	540	6	0.14625
MAPKAPK2	16	0.67031	0.89079	0.999698	674	4	0.15658	0.42429	0.74455	0.99946	541	6	0.15658
TSSK2	16	0.012226	0.065797	0.910474	53	7	-0.23196	0.42613	0.74577	0.99946	542	4	-0.23196
PINK1	16	0.53143	0.81168	0.988201	620	3	-0.074855	0.42753	0.74689	0.99946	543	6	-0.074855
PLXNA4	16	0.14575	0.40976	0.947723	328	6	-0.055046	0.43274	0.75093	0.99946	544	5	-0.055046
PIP5KL1	16	0.1115	0.34417	0.947723	267	7	-0.37825	0.43313	0.75127	0.99946	545	5	-0.37825
IPMK	16	0.013771	0.073234	0.910474	58	6	-0.31622	0.43363	0.75167	0.99946	546	3	-0.31622
EPHA2	16	0.0016662	0.011745	0.766217	9	11	-0.63925	0.43515	0.75293	0.99946	547	4	-0.63925
NEK8	16	0.01595	0.082803	0.910474	66	10	-0.49194	0.43638	0.7539	0.99946	548	2	-0.49194
MAP2K1	16	0.23937	0.54891	0.975423	424	7	-0.12547	0.43675	0.7542	0.99946	549	6	-0.12547
CAMK2G	16	0.11138	0.34397	0.947723	266	8	-0.38774	0.4387	0.75569	0.99946	550	3	-0.38774
PXK	16	0.78209	0.93305	0.999698	703	2	0.2736	0.43907	0.75599	0.99946	551	6	0.2736
MYLK	16	0.25695	0.57244	0.975423	444	6	-0.001373	0.44938	0.76393	0.99946	552	4	-0.001373
MAK	16	0.23594	0.54421	0.975423	418	5	0.01593	0.45435	0.76774	0.99946	553	5	0.01593
PIK3R3	16	0.031015	0.13701	0.910474	109	5	-0.0046319	0.45459	0.76789	0.99946	554	5	-0.0046319
ERBB3	16	0.14837	0.41391	0.947723	331	7	-0.36144	0.45532	0.76845	0.99946	555	4	-0.36144
ZAP70	16	0.37865	0.69569	0.975423	541	4	-0.012223	0.45709	0.76968	0.99946	556	5	-0.012223
PAN3	16	0.56113	0.82828	0.988201	637	4	0.16051	0.45749	0.76999	0.99946	557	6	0.16051
IP6K3	16	0.2074	0.50399	0.963324	399	7	0.037132	0.46276	0.77377	0.99946	558	6	0.037132
ADCK2	16	0.24394	0.55536	0.975423	429	7	0.0033413	0.46327	0.77413	0.99946	559	5	0.0033413
PFKFB2	16	0.02836	0.1276	0.910474	101	6	0.052782	0.46423	0.77479	0.99946	560	6	0.052782
EIF2AK4	16	0.00898	0.050576	0.838513	43	5	-0.019874	0.46651	0.77656	0.99946	561	4	-0.019874
CDK4	16	0.59628	0.8486	0.990082	654	3	0.2289	0.46809	0.77779	0.99946	562	6	0.2289
TGFBR3	16	0.082803	0.27963	0.947723	222	5	0.028022	0.4683	0.77796	0.99946	563	4	0.028022
PFKP	16	0.12125	0.36496	0.947723	285	8	-0.42998	0.47069	0.7796	0.99946	564	3	-0.42998
MYLK2	16	0.81523	0.94623	0.999698	709	3	0.092344	0.47186	0.78035	0.99946	565	6	0.092344
PFKFB4	16	0.36775	0.68558	0.975423	534	5	-0.33348	0.474	0.78179	0.99946	566	3	-0.33348
PSKH2	16	0.29581	0.61798	0.975423	478	3	-0.068583	0.47446	0.78219	0.99946	567	6	-0.068583
ARAF	16	0.046149	0.1864	0.910474	153	9	-0.47577	0.47471	0.78243	0.99946	568	4	-0.47577
HK2	16	0.076583	0.26531	0.9472	213	6	-0.061417	0.47518	0.78273	0.99946	569	4	-0.061417
MAP3K19	16	0.11323	0.34771	0.947723	272	7	-0.38055	0.47575	0.78317	0.99946	570	6	-0.38055
SCYL3	16	0.26999	0.59001	0.975423	461	4	0.25154	0.4764	0.78363	0.99946	571	6	0.25154
PACSIN1	16	0.099671	0.31897	0.947723	249	7	-0.29828	0.47792	0.78473	0.99946	572	4	-0.29828
MAP3K5	16	0.6542	0.88132	0.999698	667	5	0.11868	0.47889	0.78538	0.99946	573	6	0.11868
CLK4	16	0.29604	0.61817	0.975423	480	5	-0.17834	0.47966	0.7858	0.99946	574	4	-0.17834
PIK3CG	16	0.14938	0.41553	0.947723	332	6	0.093368	0.48244	0.78796	0.99946	575	4	0.093368
PHKA1	16	0.83785	0.95509	0.999698	716	3	0.27103	0.48453	0.78947	0.99946	576	5	0.27103
CDK16	16	0.42373	0.73549	0.980294	572	5	-0.12792	0.48747	0.79145	0.99946	577	6	-0.12792
FXN	16	0.018922	0.094652	0.910474	75	8	-0.40722	0.49006	0.79367	0.99946	578	4	-0.40722
PIM3	16	0.074546	0.26022	0.9472	209	6	-0.074226	0.49355	0.79618	0.99946	579	6	-0.074226
NEK6	16	0.021145	0.10273	0.910474	79	7	-0.24714	0.49486	0.79712	0.99946	580	5	-0.24714
SRPK3	16	0.83475	0.95385	0.999698	714	4	-0.05824	0.49572	0.79774	0.99946	581	5	-0.05824
TSSK4	16	0.82991	0.95191	0.999698	712	4	0.1277	0.49641	0.79824	0.99946	582	5	0.1277
CDC42BPB	16	0.13586	0.39411	0.947723	313	4	0.2527	0.49691	0.79865	0.99946	583	5	0.2527
PIP4K2A	16	0.37339	0.69098	0.975423	538	4	0.25806	0.49713	0.79891	0.99946	584	6	0.25806
MINK1	16	0.0083463	0.047026	0.838513	41	9	-0.73184	0.49737	0.7991	0.99946	585	5	-0.73184
NUP62	16	0.007208	0.042019	0.838513	37	8	-0.5908	0.49781	0.79948	0.99946	586	3	-0.5908
AAK1	16	0.7323	0.9143	0.999698	686	3	0.13139	0.49796	0.79954	0.99946	587	6	0.13139
MAPK9	16	0.44028	0.74993	0.988201	579	5	0.29097	0.49907	0.80032	0.99946	588	6	0.29097
MAST1	16	0.46365	0.76983	0.988201	589	6	-0.24418	0.5002	0.80123	0.99946	589	4	-0.24418
RAF1	16	0.34481	0.66423	0.975423	512	6	0.092005	0.50029	0.8013	0.99946	590	5	0.092005
PRKAB2	16	0.35528	0.67383	0.975423	525	2	0.093979	0.50237	0.80271	0.99946	591	6	0.093979
NTPCR	16	0.73595	0.91582	0.999698	688	4	0.33415	0.5032	0.8033	0.99946	592	6	0.33415
STKLD1	16	0.066894	0.24179	0.920455	199	7	-0.37906	0.50566	0.80507	0.99946	593	4	-0.37906
AK3	16	0.244	0.55543	0.975423	430	7	-0.14042	0.50701	0.80623	0.99946	594	4	-0.14042
NAGK	16	0.012968	0.069238	0.910474	56	7	-0.085344	0.50767	0.80674	0.99946	595	4	-0.085344
DGKZ	16	0.0090224	0.050755	0.838513	45	7	-0.16515	0.50967	0.80805	0.99946	596	5	-0.16515
ROCK1	16	0.18511	0.47139	0.950569	374	4	0.11342	0.51447	0.81116	0.99946	597	6	0.11342
EPHB2	16	0.053534	0.20879	0.910474	171	6	-0.14447	0.5156	0.81194	0.99946	598	4	-0.14447
PFKFB3	16	0.31135	0.63358	0.975423	491	4	0.03371	0.51843	0.81374	0.99946	599	6	0.03371
STK17B	16	0.099261	0.31789	0.947723	248	4	0.18653	0.51946	0.81454	0.99946	600	5	0.18653
PRKAA2	16	0.35882	0.67729	0.975423	529	6	-0.22185	0.52088	0.81558	0.99946	601	5	-0.22185
DGUOK	16	0.38503	0.70122	0.975423	545	5	-0.0012337	0.52105	0.81566	0.99946	602	6	-0.0012337
COL4A3BP	16	0.11892	0.36016	0.947723	281	7	-0.39996	0.52176	0.81605	0.99946	603	6	-0.39996
PKN2	16	0.12766	0.37845	0.947723	300	6	0.017047	0.52242	0.81649	0.99946	604	6	0.017047
PIP5K1C	16	0.29581	0.61798	0.975423	477	6	0.0035389	0.52277	0.81676	0.99946	605	6	0.0035389
TGFBR2	16	0.032501	0.14191	0.910474	111	5	-0.070832	0.52324	0.817	0.99946	606	6	-0.070832
SPHK1	16	0.18443	0.47029	0.950569	373	5	-0.046732	0.52679	0.81935	0.99946	607	6	-0.046732
PAK4	16	0.56308	0.82937	0.988201	638	4	-0.088373	0.52792	0.82005	0.99946	608	5	-0.088373
NME2	16	0.018034	0.09144	0.910474	71	5	0.075546	0.52856	0.82051	0.99946	609	4	0.075546
CAMKV	16	0.11779	0.35748	0.947723	279	5	-0.048586	0.52882	0.8207	0.99946	610	5	-0.048586
ZAK	16	0.66139	0.88545	0.999698	672	3	-0.1149	0.52949	0.82112	0.99946	611	6	-0.1149
STK10	16	0.039349	0.16444	0.910474	132	8	-0.36545	0.52964	0.82121	0.99946	612	5	-0.36545
PRKCZ	16	0.041269	0.17053	0.910474	138	5	-0.027666	0.53225	0.82294	0.99946	613	6	-0.027666
HUS1	16	0.008749	0.049307	0.838513	42	6	-0.10336	0.53292	0.82339	0.99946	614	4	-0.10336
KHK	16	0.061942	0.22941	0.915266	189	7	0.011559	0.53428	0.82423	0.99946	615	6	0.011559
ULK2	16	0.0033996	0.022058	0.766217	18	11	-0.57938	0.53556	0.82507	0.99946	616	2	-0.57938
PDPK1	16	0.022685	0.10809	0.910474	85	4	0.026969	0.53932	0.82768	0.99946	617	6	0.026969
PTK2	16	0.45749	0.76483	0.988201	584	5	0.23667	0.53987	0.82798	0.99946	618	6	0.23667
ALPK2	16	0.19182	0.48124	0.951895	385	4	0.10753	0.54421	0.83116	0.99946	619	6	0.10753
EIF2AK2	16	0.062068	0.22979	0.915266	190	8	-0.3622	0.54426	0.8312	0.99946	620	4	-0.3622
CDK10	16	0.0007888	0.0061528	0.766217	5	11	-1.044	0.5443	0.83122	0.99946	621	1	-1.044
VRK3	16	0.52728	0.80927	0.988201	616	4	0.020209	0.5464	0.83265	0.99946	622	4	0.020209
LATS1	16	0.95068	0.98618	0.999698	751	2	0.018165	0.54647	0.83267	0.99946	623	5	0.018165
NME1	16	0.67229	0.89177	0.999698	676	3	-0.065318	0.54671	0.83282	0.99946	624	4	-0.065318
MOS	16	0.051246	0.20208	0.910474	165	5	0.19425	0.54691	0.83296	0.99946	625	6	0.19425
CAMK1D	16	0.12637	0.37591	0.947723	299	5	-0.0084971	0.54908	0.83423	0.99946	626	6	-0.0084971
ULK4	16	0.40725	0.72083	0.980294	559	3	0.020034	0.55229	0.83623	0.99946	627	5	0.020034
DMPK	16	0.021874	0.10518	0.910474	83	9	-0.63871	0.55249	0.83634	0.99946	628	4	-0.63871
PIP5K1A	16	0.41311	0.72576	0.980294	563	5	0.20894	0.55447	0.83764	0.99946	629	6	0.20894
PIM2	16	0.23275	0.53983	0.975423	416	5	-0.24668	0.55583	0.83847	0.99946	630	4	-0.24668
SGK2	16	0.1167	0.35511	0.947723	278	4	-0.074448	0.55894	0.84061	0.99946	631	3	-0.074448
CHEK1	16	0.027061	0.12326	0.910474	96	9	-0.6399	0.55946	0.84083	0.99946	632	5	-0.6399
ABL2	16	0.096688	0.31238	0.947723	243	8	-0.39823	0.56074	0.84146	0.99946	633	5	-0.39823
SH3BP4	16	0.1246	0.37227	0.947723	294	8	-0.18217	0.57094	0.84649	0.99946	634	5	-0.18217
ADCK3	16	0.57058	0.83367	0.988201	639	4	0.16907	0.57314	0.84749	0.99946	635	5	0.16907
TPD52L3	16	0.0065313	0.038856	0.838513	35	8	-0.37932	0.57799	0.84979	0.99946	636	4	-0.37932
STK36	16	0.056929	0.2178	0.910474	179	8	-0.46166	0.57803	0.84981	0.99946	637	4	-0.46166
DCLK3	16	0.29264	0.61468	0.975423	474	4	0.033014	0.58111	0.85133	0.99946	638	5	0.033014
ROR1	16	0.28181	0.60429	0.975423	469	5	-0.033993	0.58548	0.85345	0.99946	639	5	-0.033993
CAMK1G	16	0.050135	0.19879	0.910474	160	9	-0.57412	0.58781	0.85452	0.99946	640	5	-0.57412
LCK	16	0.55727	0.82598	0.988201	633	4	0.15383	0.5922	0.85674	0.99946	641	5	0.15383
PIP5K1B	16	0.2059	0.50167	0.963324	397	7	-0.1703	0.59596	0.85841	0.99946	642	4	-0.1703
SBK1	16	0.36971	0.68756	0.975423	537	6	-0.12924	0.59793	0.85946	0.99946	643	5	-0.12924
FPGT-TNNI3K	16	0.51769	0.80373	0.988201	611	4	-0.018135	0.60049	0.8604	0.99946	644	4	-0.018135
PPIP5K1	16	0.19271	0.48254	0.951895	386	7	-0.43465	0.60278	0.86155	0.99946	645	4	-0.43465
ADCK1	16	0.092008	0.30171	0.947723	231	8	-0.46779	0.60389	0.86207	0.99946	646	5	-0.46779
FASTKD1	16	0.18758	0.47505	0.950569	381	7	-0.042065	0.60868	0.86445	0.99946	647	4	-0.042065
TTBK2	16	0.5192	0.80462	0.988201	613	5	0.029201	0.61063	0.86538	0.99946	648	5	0.029201
GUK1	16	0.0029755	0.019638	0.766217	16	10	-0.80597	0.61269	0.86634	0.99946	649	5	-0.80597
FER	16	0.022413	0.10707	0.910474	84	6	-0.21227	0.6129	0.86642	0.99946	650	5	-0.21227
FASTKD5	16	0.34535	0.66466	0.975423	514	6	-0.11888	0.61448	0.86736	0.99946	651	4	-0.11888
SMG1	16	0.3534	0.67213	0.975423	523	6	-0.16807	0.61692	0.86847	0.99946	652	3	-0.16807
RIPK4	16	0.13026	0.38336	0.947723	303	7	-0.27463	0.61853	0.86931	0.99946	653	4	-0.27463
ROCK2	16	0.10783	0.33652	0.947723	262	7	-0.1719	0.62077	0.87034	0.99946	654	5	-0.1719
NADK	16	0.076595	0.26532	0.9472	214	8	-0.25074	0.62263	0.87119	0.99946	655	5	-0.25074
AK4	16	0.40946	0.7227	0.980294	561	5	0.041878	0.62293	0.87135	0.99946	656	4	0.041878
MAPKAPK5	15	0.090136	0.29656	0.947723	228	7	-0.3541	0.6265	0.86966	0.99946	657	3	-0.3541
MAPK11	16	0.14069	0.40177	0.947723	320	7	-0.20981	0.62698	0.87318	0.99946	658	5	-0.20981
TEC	16	0.368	0.6858	0.975423	535	6	-0.096445	0.6314	0.87507	0.99946	659	3	-0.096445
NUAK1	16	0.029444	0.13126	0.910474	103	6	-0.15671	0.63595	0.8774	0.99946	660	4	-0.15671
CIT	16	0.15442	0.42345	0.950569	337	5	-0.27556	0.63603	0.87748	0.99946	661	5	-0.27556
CASK	16	0.0043926	0.028117	0.766217	25	8	-0.78115	0.63795	0.87844	0.99946	662	4	-0.78115
CSNK1A1	16	0.22047	0.52279	0.975423	408	5	0.026527	0.63838	0.87862	0.99946	663	5	0.026527
ADRBK1	16	0.0045208	0.029039	0.766217	26	6	-0.27111	0.63845	0.87869	0.99946	664	4	-0.27111
MET	16	0.014665	0.07719	0.910474	62	10	-0.63472	0.6388	0.87878	0.99946	665	5	-0.63472
PIK3CA	16	0.8416	0.95653	0.999698	717	4	0.18204	0.64227	0.88037	0.99946	666	5	0.18204
PRKD2	16	0.0014441	0.010199	0.766217	8	11	-0.73848	0.64419	0.88143	0.99946	667	2	-0.73848
FLT1	16	0.17096	0.45045	0.950569	357	4	-0.13623	0.64841	0.88358	0.99946	668	2	-0.13623
MAPK4	16	0.27545	0.5971	0.975423	465	7	4.82e-05	0.64871	0.88375	0.99946	669	5	4.82e-05
ROS1	16	0.38537	0.70143	0.975423	546	5	0.052572	0.64897	0.88385	0.99946	670	5	0.052572
TAOK1	16	0.2501	0.56333	0.975423	438	5	0.11744	0.6512	0.8849	0.99946	671	4	0.11744
NADK2	16	0.15996	0.43242	0.950569	343	6	-0.21361	0.65168	0.88508	0.99946	672	3	-0.21361
IGFN1	16	0.73364	0.91473	0.999698	687	4	0.097173	0.65408	0.88627	0.99946	673	5	0.097173
CDK11B	16	0.083954	0.2824	0.947723	225	8	-0.49681	0.6542	0.88634	0.99946	674	5	-0.49681
PDK2	16	0.25719	0.5728	0.975423	445	6	0.063132	0.65839	0.88857	0.99946	675	5	0.063132
KSR2	16	0.64408	0.87556	0.999698	666	5	-0.20325	0.66048	0.88946	0.99946	676	4	-0.20325
KDR	16	0.001124	0.0083046	0.766217	6	9	-1.058	0.66051	0.88947	0.99946	677	4	-1.058
CAMK2B	14	0.0054563	0.032093	0.766217	32	7	-0.70565	0.66156	0.88171	0.99946	678	3	-0.70565
PHKB	16	0.24823	0.56105	0.975423	436	6	-0.043119	0.66167	0.89004	0.99946	679	5	-0.043119
ROR2	16	0.14556	0.40946	0.947723	325	4	-0.037271	0.66619	0.89224	0.99946	680	5	-0.037271
NEK10	16	0.040719	0.16899	0.910474	134	9	-0.55046	0.67824	0.89778	0.99946	681	3	-0.55046
FASTK	16	0.28438	0.60688	0.975423	471	4	0.09661	0.67957	0.8984	0.99946	682	5	0.09661
MAP3K15	16	0.036207	0.15424	0.910474	127	7	-0.28081	0.68356	0.90031	0.99946	683	4	-0.28081
LIMK1	16	0.26927	0.58905	0.975423	459	4	-0.15194	0.68615	0.90146	0.99946	684	5	-0.15194
STK31	16	0.69923	0.90197	0.999698	682	4	0.080109	0.68996	0.90299	0.99946	685	4	0.080109
GRK4	16	0.92663	0.97921	0.999698	742	3	-0.0065027	0.69266	0.90421	0.99946	686	5	-0.0065027
PRKDC	16	0.26562	0.58436	0.975423	453	7	-0.23607	0.69696	0.90618	0.99946	687	5	-0.23607
NEK3	16	0.58326	0.84108	0.988201	649	4	-0.32847	0.7109	0.91264	0.99946	688	2	-0.32847
DGKQ	16	0.022868	0.10874	0.910474	86	6	-0.091303	0.71129	0.91285	0.99946	689	5	-0.091303
GAK	16	0.10883	0.33845	0.947723	263	7	-0.34815	0.71157	0.91301	0.99946	690	5	-0.34815
NME8	16	0.026982	0.12297	0.910474	95	8	-0.4707	0.71407	0.91418	0.99946	691	5	-0.4707
TTN	16	0.024869	0.11566	0.910474	91	6	-0.31069	0.71651	0.9152	0.99946	692	4	-0.31069
CKMT1B	16	0.29652	0.61867	0.975423	481	6	0.024989	0.7173	0.9156	0.99946	693	3	0.024989
ATM	16	0.50643	0.79758	0.988201	604	5	-0.036427	0.7174	0.91564	0.99946	694	3	-0.036427
PDGFRL	16	0.041341	0.17074	0.910474	139	8	-0.43019	0.72396	0.91861	0.99946	695	3	-0.43019
BMPR2	16	0.06218	0.23001	0.915266	191	7	-0.21196	0.7271	0.92006	0.99946	696	3	-0.21196
CIB1	16	0.16396	0.43892	0.950569	349	6	-0.26742	0.72989	0.92124	0.99946	697	4	-0.26742
CSK	16	0.30025	0.6224	0.975423	484	6	-0.27595	0.73348	0.92284	0.99946	698	3	-0.27595
SGK1	16	0.035678	0.15245	0.910474	125	9	-0.54973	0.73505	0.92375	0.99946	699	5	-0.54973
LYN	16	0.063362	0.23276	0.920455	193	8	-0.4599	0.73857	0.92552	0.99946	700	5	-0.4599
SHPK	16	0.39216	0.70745	0.975423	553	5	-0.041243	0.73936	0.92584	0.99946	701	4	-0.041243
MAP3K9	16	0.00047729	0.0040308	0.766217	1	10	-1.021	0.74161	0.92686	0.99946	702	4	-1.021
CALM3	16	0.16522	0.44092	0.950569	350	7	-0.33052	0.74342	0.92764	0.99946	703	3	-0.33052
CARD11	16	0.1621	0.43603	0.950569	347	7	-0.36056	0.75126	0.93131	0.99946	704	4	-0.36056
MYLK4	16	0.083883	0.28225	0.947723	224	6	-0.28313	0.75937	0.93362	0.99946	705	3	-0.28313
MATK	16	0.046079	0.18616	0.910474	151	9	-0.57846	0.76694	0.93573	0.99946	706	3	-0.57846
TESK2	16	0.02499	0.11603	0.910474	92	6	-0.16893	0.76886	0.93636	0.99946	707	4	-0.16893
EPHA10	16	0.045023	0.18296	0.910474	148	7	-0.34849	0.77013	0.93676	0.99946	708	4	-0.34849
PASK	16	0.040918	0.16959	0.910474	135	9	-0.51865	0.77452	0.93809	0.99946	709	4	-0.51865
TSSK3	16	0.0019009	0.013153	0.766217	10	10	-1.0038	0.78781	0.94175	0.99946	710	1	-1.0038
ITPKB	16	0.9126	0.97496	0.999698	737	3	0.10298	0.80048	0.94591	0.99946	711	4	0.10298
MORN2	16	0.50045	0.7938	0.988201	602	5	-0.26925	0.81069	0.94923	0.99946	712	3	-0.26925
AK7	16	0.54862	0.82148	0.988201	629	3	0.20419	0.81484	0.95041	0.99946	713	4	0.20419
NMRK2	16	0.014454	0.076278	0.910474	61	8	-0.442	0.81692	0.95102	0.99946	714	2	-0.442
TGFBR1	16	0.1327	0.38822	0.947723	307	4	-0.0089678	0.82024	0.95194	0.99946	715	4	-0.0089678
INSRR	16	0.000647	0.0051513	0.766217	2	7	-0.24164	0.82518	0.95354	0.99946	716	4	-0.24164
PFKFB1	16	0.4606	0.76731	0.988201	588	6	-0.18664	0.82693	0.95407	0.99946	717	3	-0.18664
TK1	16	0.004532	0.029098	0.766217	27	9	-0.6362	0.82793	0.95436	0.99946	718	1	-0.6362
PRKG1	16	0.07573	0.26319	0.9472	211	7	-0.1723	0.83307	0.95604	0.99946	719	4	-0.1723
LIMK2	16	0.77492	0.93043	0.999698	700	4	-0.17438	0.8387	0.95777	0.99946	720	4	-0.17438
TSSK6	16	0.25122	0.56481	0.975423	442	6	-0.11496	0.8433	0.9592	0.99946	721	4	-0.11496
MPP1	16	0.7961	0.93852	0.999698	707	3	0.12172	0.84523	0.95973	0.99946	722	4	0.12172
IP6K1	16	0.032675	0.14253	0.910474	112	8	-0.46989	0.84638	0.96003	0.99946	723	2	-0.46989
MAP4K3	16	0.26111	0.57837	0.975423	449	6	-0.12929	0.85628	0.96343	0.99946	724	4	-0.12929
PNKP	16	0.0045905	0.029445	0.766217	28	10	-0.72417	0.85857	0.96423	0.99946	725	3	-0.72417
HIPK4	16	0.045029	0.18296	0.910474	149	8	-0.49098	0.86515	0.96609	0.99946	726	4	-0.49098
CAMK2A	16	0.044698	0.18192	0.910474	144	8	-0.47586	0.86633	0.96647	0.99946	727	3	-0.47586
STK33	16	0.021744	0.10464	0.910474	82	8	-0.48478	0.87227	0.96861	0.99946	728	3	-0.48478
ACVRL1	16	0.13949	0.40017	0.947723	316	7	0.08278	0.87657	0.96991	0.99946	729	3	0.08278
CPNE3	16	0.034144	0.14739	0.910474	118	8	-0.6198	0.88095	0.97117	0.99946	730	3	-0.6198
FGR	16	0.28076	0.60325	0.975423	467	6	-0.27915	0.88252	0.97179	0.99946	731	3	-0.27915
ERN1	15	0.0020123	0.014026	0.766217	13	11	-0.77096	0.88274	0.96934	0.99946	732	3	-0.77096
DDR1	16	0.0036211	0.023446	0.766217	20	9	-0.80812	0.88287	0.9719	0.99946	733	1	-0.80812
LMTK3	16	0.0096474	0.053779	0.838513	49	7	-0.1769	0.88467	0.97246	0.99946	734	3	-0.1769
AKT1	16	0.3867	0.70262	0.975423	549	4	-0.031635	0.89472	0.97508	0.99946	735	3	-0.031635
STK24	16	0.0035544	0.023059	0.766217	19	10	-0.93793	0.89738	0.97557	0.99946	736	2	-0.93793
PANK4	14	0.1547	0.41407	0.947723	338	4	-0.13101	0.89771	0.96962	0.99946	737	3	-0.13101
PKM	16	0.22675	0.53184	0.975423	411	7	-0.31975	0.91193	0.97826	0.99946	738	3	-0.31975
MPP3	14	0.052718	0.19734	0.910474	168	6	-0.39365	0.91266	0.97442	0.99946	739	2	-0.39365
PDGFRB	16	0.034199	0.14759	0.910474	119	9	-0.50346	0.91606	0.97923	0.99946	740	3	-0.50346
NTRK1	16	0.13409	0.39079	0.947723	308	8	-0.35523	0.91678	0.97938	0.99946	741	3	-0.35523
POMK	16	0.12497	0.37301	0.947723	295	6	-0.11019	0.91822	0.97967	0.99946	742	1	-0.11019
KSR1	16	0.194	0.4844	0.951895	387	5	-0.049738	0.92198	0.98046	0.99946	743	3	-0.049738
PGK2	16	0.0037291	0.02422	0.766217	22	10	-0.92323	0.92914	0.98215	0.99946	744	3	-0.92323
MAP2K6	16	0.0070955	0.041483	0.838513	36	8	-0.40646	0.93575	0.98372	0.99946	745	3	-0.40646
SBK3	15	0.018599	0.090755	0.910474	73	7	-0.32016	0.93934	0.98391	0.99946	746	2	-0.32016
PKDCC	16	0.12616	0.37553	0.947723	298	7	-0.32196	0.94441	0.98599	0.99946	747	3	-0.32196
BRSK1	16	0.093488	0.30493	0.947723	238	8	-0.31727	0.94579	0.98633	0.99946	748	3	-0.31727
HK3	16	0.020524	0.10036	0.910474	78	9	-0.63027	0.94913	0.9873	0.99946	749	3	-0.63027
PIP4K2B	16	0.072395	0.25472	0.935624	208	8	-0.58606	0.95411	0.98839	0.99946	750	2	-0.58606
CSNK1G2	16	0.079701	0.27268	0.947435	219	6	-0.12776	0.95805	0.98962	0.99946	751	3	-0.12776
CLP1	16	0.012658	0.067899	0.910474	55	8	-0.45146	0.95897	0.98981	0.99946	752	1	-0.45146
MUSK	16	0.1301	0.38306	0.947723	302	7	-0.15115	0.96271	0.99094	0.99946	753	3	-0.15115
PTK7	16	0.0092599	0.051845	0.838513	47	8	-0.4678	0.96586	0.99181	0.99946	754	2	-0.4678
EPHA8	16	0.049678	0.1976	0.910474	157	9	-0.43039	0.9685	0.99222	0.99946	755	1	-0.43039
RNASEL	16	0.027382	0.12418	0.910474	97	9	-0.59455	0.97998	0.9942	0.99946	756	2	-0.59455
DTYMK	16	0.044905	0.18265	0.910474	146	8	-0.40376	0.98129	0.9945	0.99946	757	1	-0.40376
TXK	16	0.092569	0.30299	0.947723	234	7	-0.37805	0.98374	0.995	0.99946	758	1	-0.37805
NEK5	16	0.0038648	0.025092	0.766217	23	7	-0.20452	0.98533	0.99537	0.99946	759	2	-0.20452
EPHB1	16	0.03574	0.15261	0.910474	126	8	-0.31158	0.98936	0.9965	0.99946	760	2	-0.31158
OBSCN	16	0.0014259	0.010099	0.766217	7	11	-0.9052	0.99089	0.99689	0.99946	761	2	-0.9052
JAK3	16	0.094009	0.30616	0.947723	240	6	-0.24664	0.99715	0.99843	0.99946	762	1	-0.24664
SH3BP5	16	0.055534	0.21443	0.910474	173	8	-0.39727	0.99893	0.99907	0.99946	763	1	-0.39727
NUAK2	16	0.096911	0.31292	0.947723	244	7	-0.23283	0.99939	0.99946	0.99946	764	0	-0.23283

## Sheet: 5iLA-P6 vs P0
id	num	neg|score	neg|p-value	neg|fdr	neg|rank	neg|goodsgrna	neg|lfc	pos|score	pos|p-value	pos|fdr	pos|rank	pos|goodsgrna	pos|lfc
FGFR2	14	0.42795	0.70534	0.985261	547	3	0.85679	5.19e-05	0.00047101	0.359848	1	9	0.85679
SRC	16	0.71817	0.89707	0.99091	687	3	0.50833	0.00044215	0.0035549	0.741667	2	8	0.50833
MPP6	16	0.99072	0.99264	0.997862	760	1	0.44301	0.00052643	0.0040507	0.741667	3	8	0.44301
MAP3K15	16	0.61853	0.84249	0.99091	647	3	0.68376	0.00054069	0.0041796	0.741667	4	9	0.68376
MVK	16	0.4341	0.72102	0.985261	553	3	0.028893	0.00064705	0.0048538	0.741667	5	3	0.028893
EIF2AK1	16	0.41437	0.70431	0.985261	535	1	0.94827	0.0010326	0.0074022	0.872317	6	9	0.94827
PDPK1	16	0.41319	0.70336	0.985261	534	2	0.82954	0.0017732	0.011874	0.872317	7	9	0.82954
ERBB2	16	0.11671	0.3384	0.978243	262	5	0.52541	0.00194	0.012876	0.872317	8	8	0.52541
SRM	16	0.90336	0.96568	0.991519	743	2	0.11591	0.0020809	0.01361	0.872317	9	5	0.11591
NLK	16	0.089833	0.28338	0.978243	215	5	-0.036271	0.0022492	0.01469	0.872317	10	4	-0.036271
ATR	16	0.10232	0.30991	0.978243	231	7	-0.21528	0.0023315	0.015087	0.872317	11	6	-0.21528
MAP4K5	16	0.052804	0.19606	0.978243	150	3	0.5031	0.0023643	0.015216	0.872317	12	7	0.5031
MKNK2	16	0.23667	0.52259	0.978243	401	3	0.029561	0.0032075	0.019827	0.872317	13	4	0.029561
EPHA4	16	0.12703	0.35921	0.978243	272	5	0.026851	0.0032313	0.019995	0.872317	14	5	0.026851
PGM2L1	16	0.54184	0.8012	0.988519	613	3	0.3492	0.0033037	0.020412	0.872317	15	6	0.3492
TLK2	16	0.1394	0.38168	0.978243	288	4	0.76293	0.0036407	0.022246	0.872317	16	9	0.76293
FYN	16	0.58069	0.82177	0.988519	634	2	0.41259	0.0037546	0.02301	0.872317	17	7	0.41259
TRPM7	16	0.30056	0.60334	0.978243	466	4	0.72344	0.0037807	0.023169	0.872317	18	9	0.72344
DDR1	16	0.11671	0.3384	0.978243	261	5	0.76097	0.0038288	0.023416	0.872317	19	9	0.76097
ICK	16	0.57954	0.82101	0.988519	633	3	0.64865	0.0038799	0.023734	0.872317	20	10	0.64865
PFKP	16	0.8783	0.95867	0.991519	735	2	0.69513	0.003974	0.024249	0.872317	21	8	0.69513
CAD	16	0.34797	0.64695	0.983416	500	3	0.64815	0.0041979	0.02535	0.872317	22	8	0.64815
CDKL2	16	0.57125	0.81675	0.988519	629	4	0.13344	0.0044501	0.026937	0.872317	23	5	0.13344
NEK6	16	0.14572	0.39299	0.978243	293	6	0.18748	0.0045211	0.027403	0.872317	24	4	0.18748
C8orf44-SGK3	16	0.73491	0.90423	0.99091	695	2	0.66939	0.0049444	0.029594	0.877841	25	10	0.66939
FGGY	16	0.023681	0.10612	0.958033	81	2	0.32847	0.0050097	0.029931	0.877841	26	6	0.32847
NRK	15	0.13772	0.37168	0.978243	285	5	0.26411	0.0054473	0.031428	0.877841	27	5	0.26411
LRRK2	14	0.15228	0.38771	0.978243	307	4	0.32698	0.0058255	0.032172	0.877841	28	6	0.32698
UHMK1	16	0.13157	0.36748	0.978243	276	2	0.73952	0.0060138	0.035097	0.924634	29	9	0.73952
FASTKD3	16	0.41961	0.70866	0.985261	540	2	0.55853	0.0065828	0.037735	0.949912	30	8	0.55853
PI4K2A	16	0.088802	0.28081	0.978243	213	5	0.40758	0.0071318	0.040016	0.949912	31	7	0.40758
ALK	16	0.0025578	0.016267	0.797585	15	7	-0.34651	0.0083709	0.045202	0.949912	32	3	-0.34651
PAPSS2	16	0.20569	0.48127	0.978243	364	3	-0.055985	0.0084239	0.04542	0.949912	33	5	-0.055985
PRKCH	16	0.0116	0.059451	0.881953	50	3	0.36663	0.0085597	0.046124	0.949912	34	7	0.36663
SNRK	16	0.30588	0.61001	0.978243	473	6	-0.040185	0.0092894	0.049654	0.949912	35	3	-0.040185
GRK4	16	0.99674	0.99682	0.998128	763	0	0.22814	0.0093091	0.049773	0.949912	36	4	0.22814
RPS6KA3	16	0.31741	0.6207	0.98192	481	4	0.19612	0.0096647	0.051389	0.949912	37	4	0.19612
BMP2K	16	0.031435	0.1314	0.961307	103	8	-0.45372	0.0097649	0.051845	0.949912	38	5	-0.45372
MYO3A	16	0.5007	0.77557	0.988519	593	2	0.36338	0.0098488	0.052202	0.949912	39	7	0.36338
STK11	16	0.38546	0.67974	0.985261	517	5	0.3112	0.010138	0.053422	0.949912	40	7	0.3112
DAPK3	16	0.11674	0.33843	0.978243	263	3	0.29619	0.011085	0.057418	0.949912	41	7	0.29619
CRKL	16	0.0046419	0.028057	0.812405	21	7	-0.14864	0.011438	0.058816	0.949912	42	6	-0.14864
PCK2	14	0.87689	0.94808	0.991136	734	2	0.45546	0.011828	0.057279	0.949912	43	6	0.45546
PPIP5K1	16	0.47685	0.75596	0.988519	582	3	-0.063622	0.012125	0.06187	0.949912	44	4	-0.063622
PFKFB4	16	0.85751	0.94962	0.991136	731	3	0.63487	0.012601	0.064052	0.949912	45	9	0.63487
AURKA	15	0.46646	0.74534	0.985261	578	4	0.56329	0.012699	0.064954	0.949912	46	7	0.56329
PRKCI	16	0.16596	0.42639	0.978243	321	6	-0.13974	0.01275	0.064667	0.949912	47	6	-0.13974
LRPPRC	16	0.029449	0.12483	0.958033	98	7	-0.085201	0.01339	0.067384	0.949912	48	5	-0.085201
PIK3C2A	16	0.5617	0.81144	0.988519	625	3	0.19514	0.014783	0.073512	0.949912	49	5	0.19514
PTK7	16	0.036262	0.14643	0.966651	115	4	0.61406	0.015734	0.077071	0.949912	50	9	0.61406
HSPB8	16	0.33936	0.63941	0.98192	497	5	-0.37604	0.015798	0.077369	0.949912	51	4	-0.37604
MARK4	16	0.14732	0.39617	0.978243	298	5	0.21795	0.015866	0.077676	0.949912	52	7	0.21795
PAK1	16	0.62949	0.84832	0.99091	651	4	0.3189	0.016059	0.078499	0.949912	53	6	0.3189
AK3	16	0.042936	0.16675	0.966651	127	6	-0.27428	0.016286	0.079243	0.949912	54	4	-0.27428
AKT1	16	0.6796	0.87608	0.99091	667	3	0.61911	0.016361	0.079511	0.949912	55	9	0.61911
ADK	16	0.54371	0.80234	0.988519	615	1	0.42086	0.016836	0.081365	0.949912	56	7	0.42086
ULK2	16	0.68305	0.878	0.99091	669	3	0.46075	0.017066	0.082327	0.949912	57	8	0.46075
LMTK2	16	0.15016	0.40138	0.978243	302	7	-0.21878	0.017333	0.083358	0.949912	58	6	-0.21878
UCK1	16	0.91736	0.96908	0.991519	744	2	0.58956	0.017364	0.083477	0.949912	59	9	0.58956
ETNK1	16	0.37308	0.66931	0.985261	512	3	0.42432	0.018606	0.088415	0.949912	60	7	0.42432
DGKE	16	0.092949	0.28998	0.978243	222	5	0.63061	0.018663	0.088633	0.949912	61	9	0.63061
FN3KRP	16	0.86348	0.95206	0.991519	732	3	0.59381	0.019304	0.091033	0.949912	62	9	0.59381
SNX16	16	0.75651	0.91178	0.991136	700	1	0.68507	0.019363	0.091251	0.949912	63	8	0.68507
TAF1	16	0.43308	0.7201	0.985261	551	4	0.31771	0.019848	0.093125	0.949912	64	6	0.31771
GK	16	0.59534	0.82962	0.988519	637	3	0.56375	0.019863	0.093175	0.949912	65	8	0.56375
NME4	16	0.73575	0.90458	0.99091	696	3	0.44671	0.020966	0.097508	0.949912	66	7	0.44671
BRAF	16	0.11547	0.3359	0.978243	259	6	0.17381	0.021147	0.098301	0.949912	67	6	0.17381
CKS2	16	0.28315	0.58211	0.978243	450	4	0.58753	0.02137	0.099085	0.949912	68	9	0.58753
ITK	16	0.51672	0.78803	0.988519	602	3	0.5169	0.021479	0.099481	0.949912	69	8	0.5169
DLG1	16	0.24156	0.52893	0.978243	407	5	0.08972	0.021653	0.10019	0.949912	70	3	0.08972
STYK1	16	0.13358	0.37105	0.978243	279	5	0.60091	0.021723	0.10029	0.949912	71	9	0.60091
HK1	16	0.32498	0.62693	0.98192	485	4	0.16612	0.021894	0.101	0.949912	72	6	0.16612
ACVR2B	16	0.10441	0.31416	0.978243	235	5	-0.055209	0.022415	0.10298	0.949912	73	3	-0.055209
TRIM33	16	0.71504	0.89544	0.99091	685	3	-0.18175	0.022471	0.10328	0.949912	74	5	-0.18175
PANK4	14	0.18259	0.43818	0.978243	335	6	-0.43094	0.022551	0.097409	0.949912	75	3	-0.43094
IDNK	16	0.21542	0.4943	0.978243	376	3	0.56031	0.022615	0.10388	0.949912	76	8	0.56031
PLK4	16	0.14647	0.39452	0.978243	294	6	-0.01479	0.023681	0.10706	0.949912	77	5	-0.01479
NRBP1	16	0.062263	0.22115	0.978243	165	7	0.55654	0.02369	0.10709	0.949912	78	7	0.55654
DGKZ	16	0.11033	0.32577	0.978243	243	7	-0.56534	0.024002	0.10817	0.949912	79	4	-0.56534
IPMK	16	0.25233	0.54265	0.978243	415	4	0.18357	0.024842	0.11095	0.949912	80	6	0.18357
C17orf75	16	0.0059633	0.034691	0.812405	30	7	-0.31628	0.024946	0.11125	0.949912	81	4	-0.31628
CDK15	16	0.67862	0.8756	0.99091	666	3	0.28373	0.02564	0.11336	0.949912	82	6	0.28373
DDR2	16	0.95541	0.98114	0.994157	754	2	0.54735	0.025953	0.11433	0.949912	83	8	0.54735
SEPHS2	16	0.062738	0.22235	0.978243	169	7	0.2087	0.02621	0.11515	0.949912	84	6	0.2087
N4BP2	16	0.5468	0.80386	0.988519	617	3	0.32324	0.026574	0.11648	0.949912	85	7	0.32324
CLK3	16	0.68747	0.88027	0.99091	670	4	0.19226	0.027406	0.11901	0.949912	86	6	0.19226
NEK7	16	0.5087	0.78189	0.988519	598	1	0.2218	0.027472	0.11919	0.949912	87	5	0.2218
ATM	16	0.23428	0.51936	0.978243	396	5	-0.4731	0.028059	0.12126	0.949912	88	7	-0.4731
MAPK8	16	0.99953	0.99956	0.999559	764	0	0.6093	0.028084	0.1214	0.949912	89	8	0.6093
PFKM	16	0.22451	0.5068	0.978243	388	5	0.093599	0.028732	0.12338	0.949912	90	6	0.093599
TAOK2	16	0.94019	0.97596	0.994157	750	2	0.18201	0.029965	0.12736	0.949912	91	7	0.18201
AXL	16	0.17692	0.44231	0.978243	330	5	-0.1164	0.029991	0.12741	0.949912	92	5	-0.1164
STK25	16	0.4442	0.7298	0.985261	558	3	0.085157	0.030493	0.12917	0.949912	93	5	0.085157
TNNI3K	16	0.1595	0.41641	0.978243	314	4	0.37148	0.030543	0.12935	0.949912	94	7	0.37148
PEAK1	16	0.94595	0.97781	0.994157	751	2	0.56353	0.030744	0.12996	0.949912	95	8	0.56353
LATS2	16	0.46079	0.74336	0.985261	574	5	0.1267	0.031248	0.13158	0.949912	96	6	0.1267
TPK1	16	0.39284	0.68623	0.985261	521	1	0.47219	0.032504	0.13534	0.949912	97	7	0.47219
DGKI	16	0.8801	0.95947	0.991519	737	3	0.15967	0.032603	0.13562	0.949912	98	7	0.15967
PRPF4B	16	0.3962	0.68895	0.985261	523	5	0.43689	0.033144	0.1374	0.949912	99	6	0.43689
SBK1	16	0.20243	0.47698	0.978243	357	4	0.4205	0.033203	0.13753	0.949912	100	8	0.4205
PIK3CD	16	0.59671	0.83037	0.988519	639	4	0.10239	0.033801	0.1392	0.949912	101	6	0.10239
CIB4	16	0.98498	0.99053	0.997862	758	1	0.51404	0.034196	0.14053	0.949912	102	7	0.51404
KHK	16	0.0078069	0.042534	0.812405	40	9	-0.82959	0.034262	0.14082	0.949912	103	4	-0.82959
CDK4	16	0.45894	0.74186	0.985261	571	3	0.48132	0.035944	0.14586	0.949912	104	8	0.48132
MAP3K12	16	0.8478	0.94541	0.991136	728	3	0.36017	0.036212	0.14687	0.949912	105	7	0.36017
UCKL1	16	0.24207	0.52965	0.978243	410	6	0.1302	0.036262	0.14704	0.949912	106	6	0.1302
DAPK1	16	0.18428	0.45214	0.978243	336	4	0.4258	0.037028	0.14933	0.949912	107	7	0.4258
CAMK1G	16	0.30325	0.60706	0.978243	468	3	0.44429	0.037047	0.14937	0.949912	108	7	0.44429
WNK2	16	0.15247	0.40562	0.978243	308	5	-0.019458	0.037512	0.15086	0.949912	109	5	-0.019458
MAPK7	16	0.91946	0.96967	0.991519	745	2	0.38018	0.037611	0.15122	0.949912	110	6	0.38018
PRKAR2A	14	0.27443	0.55367	0.978243	434	4	0.40187	0.038228	0.14744	0.949912	111	6	0.40187
ALDH18A1	16	0.27649	0.57361	0.978243	440	4	0.26958	0.038446	0.15362	0.949912	112	6	0.26958
ERN1	16	0.036777	0.14798	0.966651	116	4	0.10991	0.03876	0.15463	0.949912	113	5	0.10991
SPHK2	16	0.082696	0.26716	0.978243	201	5	0.02126	0.038783	0.15469	0.949912	114	5	0.02126
PRKACB	16	0.072128	0.2435	0.978243	183	5	-0.16409	0.039774	0.15797	0.949912	115	5	-0.16409
PRKAA1	16	0.47756	0.75657	0.988519	583	4	0.0029686	0.040006	0.15874	0.949912	116	5	0.0029686
RPS6KB1	16	0.20066	0.47454	0.978243	354	6	0.18106	0.040438	0.15992	0.949912	117	6	0.18106
EPHA6	14	0.45817	0.72712	0.985261	570	2	-0.094645	0.041092	0.1553	0.949912	118	4	-0.094645
DAPK2	16	0.11671	0.3384	0.978243	260	3	0.55778	0.041394	0.16263	0.949912	119	8	0.55778
UCK2	16	0.33573	0.63627	0.98192	492	2	0.35221	0.041469	0.16286	0.949912	120	7	0.35221
CDK18	15	0.26283	0.55342	0.978243	423	5	0.48626	0.042083	0.1642	0.949912	121	6	0.48626
CDK11B	16	0.54739	0.80415	0.988519	618	4	0.44767	0.04273	0.16654	0.949912	122	8	0.44767
MAP2K2	16	0.44527	0.73071	0.985261	561	4	0.50205	0.0432	0.1679	0.949912	123	8	0.50205
MAP3K3	16	0.00064705	0.0048538	0.568655	6	7	0.19501	0.043895	0.16995	0.949912	124	7	0.19501
SCYL2	16	0.7263	0.90133	0.99091	690	3	-0.10934	0.044978	0.17366	0.949912	125	6	-0.10934
CERK	16	0.17206	0.43568	0.978243	326	5	0.33781	0.045606	0.17558	0.949912	126	8	0.33781
TEK	16	0.25321	0.54383	0.978243	417	4	-0.12633	0.046217	0.17725	0.949912	127	3	-0.12633
CSK	16	0.53495	0.79744	0.988519	611	4	0.33528	0.047139	0.18005	0.949912	128	5	0.33528
CDK5R1	16	0.25763	0.5497	0.978243	420	4	0.39669	0.047236	0.18036	0.949912	129	7	0.39669
RIPK3	16	0.0051654	0.030824	0.812405	24	3	0.14777	0.04732	0.18068	0.949912	130	7	0.14777
ADPGK	16	0.64954	0.85946	0.99091	656	4	0.24565	0.047529	0.1812	0.949912	131	5	0.24565
MKNK1	16	0.66967	0.87107	0.99091	662	3	0.55509	0.047573	0.18134	0.949912	132	8	0.55509
EPHB1	16	0.92432	0.97112	0.991519	746	2	0.41739	0.047958	0.1824	0.949912	133	8	0.41739
MAP3K13	16	0.28315	0.58211	0.978243	449	1	-0.0059078	0.048691	0.1845	0.949912	134	6	-0.0059078
NEK1	16	0.017489	0.083894	0.881953	72	5	-0.16825	0.048709	0.18464	0.949912	135	5	-0.16825
PPIP5K2	16	0.4288	0.71631	0.985261	549	3	0.19526	0.048774	0.18489	0.949912	136	8	0.19526
PKN1	16	0.81782	0.93382	0.991136	715	3	0.49525	0.048892	0.18523	0.949912	137	8	0.49525
GK5	16	0.006368	0.036416	0.812405	32	5	0.073135	0.049363	0.18664	0.949912	138	5	0.073135
PHKA1	16	0.95237	0.98005	0.994157	753	1	0.29365	0.049575	0.18716	0.949912	139	7	0.29365
CDK17	16	0.1041	0.31349	0.978243	234	5	-0.13191	0.049925	0.18817	0.949912	140	4	-0.13191
CKB	16	0.39188	0.68534	0.985261	520	4	0.26615	0.050237	0.18891	0.949912	141	8	0.26615
SIK3	16	0.29583	0.59751	0.978243	462	3	-0.029578	0.050381	0.18943	0.949912	142	6	-0.029578
DYRK1B	16	0.69003	0.88143	0.99091	671	2	0.50421	0.050695	0.19023	0.949912	143	7	0.50421
PRKCQ	16	0.28629	0.58594	0.978243	452	4	0.4816	0.051457	0.19224	0.949912	144	7	0.4816
TTN	16	0.34919	0.64814	0.983416	503	5	0.10909	0.05362	0.19836	0.949912	145	5	0.10909
GRK6	16	0.4857	0.76315	0.988519	587	5	-0.11242	0.054848	0.20178	0.949912	146	4	-0.11242
MYLK2	16	0.83431	0.94037	0.991136	721	3	0.50219	0.05495	0.2021	0.949912	147	7	0.50219
ACVR1C	16	0.56017	0.81067	0.988519	624	4	-0.0059375	0.055351	0.20315	0.949912	148	6	-0.0059375
STRADA	16	0.15445	0.40879	0.978243	309	6	0.060564	0.055935	0.20459	0.949912	149	6	0.060564
CKM	16	0.11431	0.33373	0.978243	253	7	-0.43262	0.056076	0.205	0.949912	150	3	-0.43262
PLK1	16	0.016488	0.079878	0.881953	65	5	0.38782	0.056307	0.20556	0.949912	151	7	0.38782
ARSG	16	0.1595	0.41641	0.978243	313	5	-0.27013	0.05635	0.20569	0.949912	152	3	-0.27013
MPP5	16	0.057441	0.20853	0.978243	156	4	0.19821	0.056953	0.20737	0.949912	153	7	0.19821
SRMS	16	0.03922	0.15558	0.966651	121	7	-0.1317	0.05704	0.20749	0.949912	154	7	-0.1317
FASTKD2	16	0.20239	0.47692	0.978243	356	5	-0.35134	0.057301	0.20825	0.949912	155	3	-0.35134
AAK1	16	0.51233	0.78466	0.988519	601	3	0.33699	0.05778	0.20954	0.949912	156	6	0.33699
MAPK13	16	0.10919	0.3234	0.978243	242	5	0.39925	0.058238	0.21079	0.949912	157	7	0.39925
ACVR1B	16	0.22414	0.50631	0.978243	387	4	-0.24835	0.058525	0.2116	0.949912	158	4	-0.24835
EEF2K	16	0.038783	0.15416	0.966651	120	4	0.4277	0.058754	0.21214	0.949912	159	7	0.4277
PSKH1	16	0.12907	0.36294	0.978243	275	6	0.072507	0.058863	0.21247	0.949912	160	8	0.072507
ITPKB	16	0.30676	0.611	0.978243	474	4	0.2967	0.059301	0.2138	0.949912	161	5	0.2967
COL4A3BP	16	0.040786	0.1605	0.966651	123	6	-0.078199	0.059642	0.21469	0.949912	162	4	-0.078199
CDC42BPG	16	0.2443	0.53247	0.978243	412	5	0.54481	0.060033	0.21571	0.949912	163	8	0.54481
CAMKV	16	0.33887	0.63895	0.98192	496	3	0.51169	0.060123	0.21594	0.949912	164	8	0.51169
CMPK2	16	0.0020809	0.01352	0.797585	12	6	-0.40459	0.060969	0.21804	0.949912	165	5	-0.40459
TGFBR2	16	0.2451	0.53364	0.978243	413	6	0.39033	0.061127	0.21839	0.949912	166	8	0.39033
MAPK4	16	0.065302	0.22802	0.978243	174	6	-0.27896	0.061529	0.21934	0.949912	167	6	-0.27896
GUK1	16	0.042495	0.16543	0.966651	125	6	0.077292	0.061573	0.21944	0.949912	168	7	0.077292
XYLB	16	0.226	0.50887	0.978243	390	5	-0.18631	0.061685	0.21975	0.949912	169	4	-0.18631
DCK	16	0.13991	0.38254	0.978243	290	7	-0.59954	0.062189	0.22103	0.949912	170	4	-0.59954
HIPK3	16	0.20425	0.47932	0.978243	358	4	0.33114	0.062465	0.22174	0.949912	171	7	0.33114
JAK1	16	0.67566	0.87409	0.99091	664	3	0.47017	0.062738	0.22246	0.949912	172	7	0.47017
MAP4K1	16	0.11379	0.3326	0.978243	251	7	-0.36881	0.063086	0.22343	0.949912	173	5	-0.36881
DYRK1A	16	0.59645	0.83021	0.988519	638	2	0.38566	0.063262	0.22381	0.949912	174	6	0.38566
PTK6	16	0.42759	0.71536	0.985261	546	4	0.36945	0.064778	0.22776	0.949912	175	8	0.36945
PRKAG1	16	0.57125	0.81675	0.988519	628	3	0.39913	0.064874	0.22804	0.949912	176	8	0.39913
MAP3K10	16	0.13242	0.36895	0.978243	277	7	-0.47059	0.064962	0.22825	0.949912	177	5	-0.47059
PIP5K1C	16	0.84061	0.94278	0.991136	724	3	0.34332	0.065246	0.22913	0.949912	178	6	0.34332
CDK7	16	0.73789	0.90531	0.99091	698	3	0.52471	0.065361	0.22953	0.949912	179	7	0.52471
CHKB	16	0.045265	0.17409	0.966651	133	5	-0.18928	0.065361	0.22953	0.949912	180	3	-0.18928
ERBB4	16	0.23521	0.52055	0.978243	398	4	-0.25797	0.065647	0.23043	0.949912	181	6	-0.25797
TAOK3	16	0.15619	0.41144	0.978243	311	5	-0.076668	0.066599	0.23327	0.949912	182	6	-0.076668
DYRK2	16	0.19083	0.46106	0.978243	342	5	-0.053395	0.066921	0.23419	0.949912	183	6	-0.053395
EPHB6	16	0.18827	0.4575	0.978243	340	6	-0.19395	0.067052	0.23455	0.949912	184	4	-0.19395
TNIK	16	0.0021868	0.014135	0.797585	13	8	-0.888	0.067165	0.23474	0.949912	185	4	-0.888
PIM1	16	0.058284	0.21081	0.978243	158	7	-0.42712	0.068264	0.23719	0.949912	186	3	-0.42712
MAP3K7	16	0.40233	0.69435	0.985261	530	5	0.030071	0.068464	0.23762	0.949912	187	6	0.030071
OXSR1	16	0.76927	0.91589	0.991136	703	1	0.46554	0.068704	0.23817	0.949912	188	7	0.46554
HUNK	16	0.50434	0.77821	0.988519	594	5	0.13316	0.069475	0.23996	0.949912	189	5	0.13316
IPPK	16	0.84402	0.94415	0.991136	725	3	0.32062	0.069712	0.24045	0.949912	190	7	0.32062
CCL2	16	0.3077	0.61227	0.978243	477	5	0.091805	0.07002	0.24106	0.949912	191	6	0.091805
PHKA2	16	0.69377	0.88344	0.99091	674	3	0.3559	0.070719	0.24277	0.949912	192	7	0.3559
CLK2	16	0.1521	0.40493	0.978243	306	7	0.29155	0.070901	0.24309	0.949912	193	6	0.29155
PRKCD	16	0.10793	0.32111	0.978243	238	7	-0.28717	0.071478	0.24412	0.949912	194	5	-0.28717
PIK3C2B	16	0.39648	0.68911	0.985261	524	3	0.19604	0.071864	0.24486	0.949912	195	6	0.19604
MAP2K1	16	0.83635	0.94123	0.991136	722	3	-0.1004	0.071892	0.24494	0.949912	196	6	-0.1004
STK32C	16	0.85304	0.94767	0.991136	729	3	0.51061	0.07413	0.25033	0.957595	197	7	0.51061
PAK6	14	0.13458	0.35677	0.978243	281	5	-0.12847	0.074176	0.24098	0.949912	198	4	-0.12847
HIPK1	16	0.8294	0.93826	0.991136	719	3	0.18397	0.074278	0.25061	0.957595	199	6	0.18397
PIK3R4	16	0.085235	0.27275	0.978243	207	3	0.16898	0.074303	0.25068	0.957595	200	4	0.16898
CSNK2A1	16	0.71093	0.89305	0.99091	681	3	-0.011766	0.075507	0.25339	0.958725	201	6	-0.011766
BMPR2	16	0.40158	0.69372	0.985261	528	5	-0.25247	0.077452	0.25783	0.958725	202	5	-0.25247
NAGK	16	0.4463	0.73159	0.985261	563	5	-0.14033	0.077909	0.25885	0.958725	203	3	-0.14033
SPEG	16	0.0051654	0.030824	0.812405	25	8	-0.54916	0.079059	0.26134	0.958725	204	4	-0.54916
CSNK1G1	16	0.062563	0.22196	0.978243	167	7	-0.41271	0.079239	0.2617	0.958725	205	4	-0.41271
CHKA	16	0.082696	0.26716	0.978243	202	4	0.2309	0.079276	0.26177	0.958725	206	5	0.2309
NEK5	16	0.017143	0.082555	0.881953	68	7	-0.15019	0.081051	0.26551	0.958725	207	7	-0.15019
STK16	15	0.45047	0.735	0.985261	567	5	-0.12963	0.081104	0.26003	0.958725	208	5	-0.12963
LCK	16	0.11544	0.33585	0.978243	258	7	-0.22224	0.081418	0.26621	0.958725	209	4	-0.22224
IGF1R	16	0.40073	0.69278	0.985261	527	5	0.38252	0.081968	0.26738	0.958725	210	7	0.38252
TYK2	16	0.046	0.17622	0.966651	136	6	0.023307	0.082683	0.26882	0.958725	211	6	0.023307
PMVK	16	0.76762	0.91536	0.991136	701	3	0.36837	0.083388	0.27027	0.958725	212	5	0.36837
CDK2	16	0.091727	0.28769	0.978243	221	7	-0.4764	0.083889	0.27153	0.958725	213	5	-0.4764
BMPR1B	16	0.12007	0.34518	0.978243	265	5	0.12393	0.08525	0.27434	0.958725	214	5	0.12393
CDK5	16	0.048245	0.18297	0.966693	143	5	0.21389	0.086437	0.27686	0.958725	215	7	0.21389
GLYCTK	14	0.10903	0.31061	0.978243	240	3	0.33437	0.086963	0.27123	0.958725	216	6	0.33437
GCK	16	0.19994	0.47347	0.978243	352	5	-0.44551	0.087377	0.27914	0.958725	217	5	-0.44551
AK5	16	0.24876	0.53812	0.978243	414	4	0.16905	0.087575	0.2796	0.958725	218	4	0.16905
MAST4	16	0.80015	0.92738	0.991136	710	3	0.35607	0.088145	0.28087	0.958725	219	5	0.35607
CDKL5	16	0.49478	0.77052	0.988519	590	4	-0.01028	0.088647	0.28188	0.958725	220	4	-0.01028
NME6	16	0.97411	0.98824	0.997383	757	1	0.14309	0.090826	0.28712	0.958725	221	5	0.14309
CDK10	16	0.1397	0.38218	0.978243	289	4	0.012254	0.091352	0.28824	0.958725	222	5	0.012254
HUS1	16	0.043974	0.16981	0.966651	130	7	-0.5253	0.093329	0.29219	0.958725	223	4	-0.5253
WEE2	16	0.73012	0.90266	0.99091	694	1	0.40596	0.096437	0.29888	0.958725	224	7	0.40596
IRAK2	16	0.079108	0.25964	0.978243	195	5	0.1565	0.096918	0.30005	0.958725	225	5	0.1565
STK31	16	0.21467	0.49336	0.978243	374	6	-0.1536	0.099743	0.30581	0.958725	226	4	-0.1536
MAP4K3	16	0.27694	0.57431	0.978243	441	5	0.27925	0.10044	0.30721	0.958725	227	7	0.27925
KSR1	16	0.41988	0.70895	0.985261	541	4	0.0088958	0.10178	0.31012	0.958725	228	7	0.0088958
MAPKAPK2	16	0.54402	0.8025	0.988519	616	4	-0.17218	0.10218	0.31086	0.958725	229	4	-0.17218
ERBB3	16	0.2393	0.52594	0.978243	405	3	0.086585	0.10247	0.31136	0.958725	230	5	0.086585
WNK1	16	0.14732	0.39617	0.978243	297	4	-0.19149	0.10278	0.31198	0.958725	231	4	-0.19149
ZAK	16	0.066672	0.23159	0.978243	175	6	-0.16438	0.10306	0.31261	0.958725	232	6	-0.16438
PRKCA	16	0.018606	0.088376	0.897976	75	5	0.033339	0.10425	0.31494	0.958725	233	6	0.033339
SCYL3	16	0.02567	0.11263	0.958033	86	4	-0.014738	0.10472	0.31584	0.958725	234	6	-0.014738
ULK3	16	0.47282	0.75274	0.988519	580	5	0.046793	0.10535	0.31686	0.958725	235	4	0.046793
PHKG1	16	0.32183	0.62442	0.98192	483	5	0.063471	0.10568	0.31755	0.958725	236	5	0.063471
FASTKD1	16	0.09032	0.28448	0.978243	217	6	-0.43092	0.10587	0.31785	0.958725	237	4	-0.43092
PIK3C3	16	0.70818	0.8915	0.99091	679	3	0.32882	0.106	0.3182	0.958725	238	7	0.32882
SLK	16	0.067676	0.23375	0.978243	176	5	0.37368	0.10628	0.3187	0.958725	239	4	0.37368
PLK5	16	0.96783	0.98685	0.997289	756	2	0.19713	0.10844	0.32297	0.958725	240	7	0.19713
VRK2	16	0.38253	0.67739	0.985261	516	4	0.32601	0.10977	0.32564	0.958725	241	5	0.32601
MAP2K7	16	0.18015	0.44671	0.978243	333	5	0.082555	0.11	0.32607	0.958725	242	5	0.082555
DGKQ	16	0.013506	0.06778	0.881953	55	5	0.12881	0.11004	0.32611	0.958725	243	7	0.12881
ALPK3	16	0.059869	0.21523	0.978243	159	6	0.14169	0.11021	0.32645	0.958725	244	4	0.14169
ALPK1	16	0.13667	0.37674	0.978243	284	5	0.23842	0.11043	0.32693	0.958725	245	6	0.23842
BTK	16	0.0056157	0.032985	0.812405	29	6	-0.14363	0.11209	0.33034	0.958725	246	3	-0.14363
DGKK	16	0.094123	0.29252	0.978243	226	4	0.28619	0.11248	0.33101	0.958725	247	6	0.28619
TRPM6	16	0.65315	0.86147	0.99091	657	2	0.41668	0.11253	0.33111	0.958725	248	7	0.41668
MORN1	16	0.12668	0.35864	0.978243	270	6	0.188	0.11348	0.33293	0.958725	249	5	0.188
CLK4	16	0.44046	0.72637	0.985261	555	3	0.38096	0.11378	0.33351	0.958725	250	6	0.38096
CALM1	16	0.087711	0.27835	0.978243	211	7	-0.16263	0.11385	0.33364	0.958725	251	6	-0.16263
GK2	16	0.65986	0.86519	0.99091	660	4	0.44218	0.11388	0.33372	0.958725	252	6	0.44218
CROT	16	0.8468	0.94503	0.991136	727	3	0.26756	0.11421	0.33439	0.958725	253	6	0.26756
NMRK1	16	0.23579	0.52137	0.978243	399	4	0.18609	0.11441	0.33478	0.958725	254	5	0.18609
PRKACG	16	0.12363	0.35224	0.978243	266	6	-0.22483	0.1154	0.33666	0.958725	255	6	-0.22483
MAPK3	16	0.47861	0.75738	0.988519	585	4	0.30669	0.11628	0.33844	0.958725	256	6	0.30669
PIP4K2C	16	0.23814	0.52449	0.978243	403	3	0.16495	0.11644	0.33869	0.958725	257	6	0.16495
SIK1	16	0.4064	0.69778	0.985261	532	4	-0.27897	0.11671	0.33926	0.958725	258	2	-0.27897
STK19	16	0.58695	0.82513	0.988519	636	3	0.38883	0.11679	0.3394	0.958725	259	7	0.38883
CKS1B	16	0.35031	0.649	0.983416	504	4	0.27093	0.11707	0.33995	0.958725	260	7	0.27093
PI4KA	16	0.34426	0.64378	0.983416	499	5	0.27007	0.11756	0.34109	0.958725	261	6	0.27007
STK4	16	0.091202	0.28658	0.978243	219	4	-0.25817	0.11786	0.34167	0.958725	262	4	-0.25817
SBK2	16	0.52474	0.79217	0.988519	605	4	-0.13755	0.11804	0.34218	0.958725	263	5	-0.13755
STK3	16	0.032303	0.13402	0.961307	105	7	-0.24759	0.11831	0.34276	0.958725	264	6	-0.24759
EPHB2	16	0.41692	0.70644	0.985261	539	4	0.042459	0.11871	0.34357	0.958725	265	5	0.042459
RPS6KB2	16	0.060496	0.21673	0.978243	160	5	0.14753	0.11901	0.34414	0.958725	266	5	0.14753
ALPK2	16	0.37048	0.66703	0.985261	511	3	0.13111	0.11915	0.3444	0.958725	267	7	0.13111
GUCY2D	16	0.73695	0.90497	0.99091	697	3	0.50373	0.12084	0.34746	0.958725	268	7	0.50373
AURKB	16	0.69262	0.88275	0.99091	673	2	0.24231	0.12143	0.34858	0.958725	269	5	0.24231
LAMTOR3	16	0.22713	0.51051	0.978243	391	6	-0.2124	0.12246	0.35051	0.958725	270	3	-0.2124
MST1R	16	0.90072	0.96501	0.991519	741	1	0.35684	0.12262	0.35077	0.958725	271	6	0.35684
MET	16	0.27084	0.56659	0.978243	429	6	-0.47474	0.12358	0.35279	0.958725	272	4	-0.47474
CDK9	16	0.25497	0.54616	0.978243	418	6	0.28918	0.12363	0.3529	0.958725	273	6	0.28918
MAST2	16	0.19454	0.46617	0.978243	345	5	0.2977	0.12409	0.35403	0.958725	274	5	0.2977
XRCC6BP1	16	0.7558	0.91153	0.991136	699	3	0.46182	0.12474	0.35518	0.958725	275	6	0.46182
CAMKK2	16	0.077909	0.25703	0.978243	194	4	0.10291	0.12474	0.3552	0.958725	276	6	0.10291
CKMT2	15	0.21173	0.48487	0.978243	369	4	-0.19281	0.12481	0.35308	0.958725	277	6	-0.19281
AKT2	14	0.69135	0.86846	0.99091	672	3	0.12378	0.12546	0.34239	0.958725	278	6	0.12378
RIPK4	16	0.25954	0.55232	0.978243	422	5	-0.18069	0.12589	0.35761	0.958725	279	4	-0.18069
TRIO	15	0.03125	0.12905	0.961307	102	3	-0.048196	0.12631	0.35552	0.958725	280	5	-0.048196
ILK	16	0.57124	0.81675	0.988519	627	4	-0.014056	0.12637	0.35861	0.958725	281	6	-0.014056
NPR1	16	0.11253	0.33017	0.978243	245	7	-0.45427	0.12747	0.36077	0.958725	282	4	-0.45427
CAMK1	16	0.99564	0.99576	0.998128	761	1	0.40433	0.12828	0.36222	0.958725	283	6	0.40433
TRIB1	16	0.041179	0.16153	0.966651	124	6	0.31796	0.1293	0.36394	0.958725	284	5	0.31796
AK1	16	0.34013	0.64005	0.98192	498	5	0.29677	0.13003	0.36525	0.958725	285	6	0.29677
RIPK2	16	0.17456	0.43919	0.978243	328	6	0.38982	0.13112	0.36718	0.958725	286	7	0.38982
RNASEL	16	0.10588	0.31681	0.978243	237	6	-0.044578	0.13144	0.36786	0.958725	287	7	-0.044578
MOK	16	0.21628	0.49554	0.978243	377	3	0.38545	0.13157	0.36804	0.958725	288	6	0.38545
HIPK2	16	0.36552	0.66239	0.985261	509	3	0.24704	0.13167	0.3682	0.958725	289	5	0.24704
BRD2	16	0.20748	0.48392	0.978243	367	5	0.024393	0.13384	0.37204	0.958725	290	3	0.024393
JAK2	16	0.2373	0.52338	0.978243	402	3	0.46166	0.13487	0.37375	0.958725	291	7	0.46166
TGFBR3	16	0.11325	0.33152	0.978243	249	3	0.048095	0.13497	0.37394	0.958725	292	5	0.048095
EIF2AK3	16	0.5377	0.79896	0.988519	612	3	0.41638	0.13636	0.37659	0.958725	293	7	0.41638
MAPKAPK3	14	0.13389	0.35546	0.978243	280	3	0.06656	0.13672	0.36161	0.958725	294	6	0.06656
GSK3A	16	0.19083	0.46106	0.978243	341	5	0.031849	0.13699	0.37776	0.958725	295	6	0.031849
PRKG2	16	0.71586	0.89588	0.99091	686	4	0.02064	0.13835	0.38032	0.958725	296	3	0.02064
SRPK1	16	0.048424	0.18347	0.966693	144	8	-0.34602	0.13936	0.38201	0.958725	297	7	-0.34602
LMTK3	16	0.30574	0.60981	0.978243	472	5	0.055065	0.13961	0.38243	0.958725	298	7	0.055065
NUAK2	16	0.017143	0.082555	0.881953	67	7	-0.15695	0.14018	0.38329	0.958725	299	4	-0.15695
DOLK	16	0.046217	0.17689	0.966651	138	3	0.13035	0.14066	0.38406	0.958725	300	6	0.13035
PDXK	16	0.061579	0.21939	0.978243	163	4	0.043005	0.14151	0.3856	0.958725	301	4	0.043005
TWF1	16	0.45941	0.74233	0.985261	572	4	-0.080646	0.14182	0.38615	0.958725	302	6	-0.080646
CAMK2G	16	0.65815	0.8644	0.99091	659	3	0.12293	0.14198	0.38647	0.958725	303	7	0.12293
STK35	16	0.41615	0.70585	0.985261	538	5	-0.38083	0.14259	0.38761	0.958725	304	5	-0.38083
SH3BP5L	16	0.47473	0.75437	0.988519	581	2	0.21893	0.14273	0.38783	0.958725	305	6	0.21893
DGKH	16	0.4627	0.74486	0.985261	576	3	0.042773	0.14285	0.38806	0.958725	306	3	0.042773
AURKC	16	0.27553	0.57239	0.978243	437	4	0.16782	0.14325	0.38875	0.958725	307	7	0.16782
LTK	16	0.48057	0.75902	0.988519	586	4	0.11381	0.14403	0.39015	0.958725	308	6	0.11381
PTK2B	16	0.010061	0.052857	0.881953	45	4	0.44246	0.14411	0.39033	0.958725	309	7	0.44246
MTOR	16	0.33175	0.63259	0.98192	490	2	0.15539	0.14423	0.39058	0.958725	310	6	0.15539
PFKFB1	16	0.051774	0.19307	0.978243	148	5	-0.12444	0.14508	0.39204	0.958725	311	3	-0.12444
TTBK1	16	0.63361	0.85057	0.99091	653	4	0.22337	0.14602	0.3938	0.958725	312	5	0.22337
TWF2	16	0.072635	0.24466	0.978243	185	6	0.30611	0.1462	0.39414	0.958725	313	5	0.30611
BUB1	16	0.0041032	0.024755	0.812405	20	6	0.19838	0.14942	0.40003	0.958725	314	5	0.19838
ACTR2	16	0.42323	0.71209	0.985261	544	3	0.13829	0.14963	0.40046	0.958725	315	6	0.13829
TRIB3	16	0.23472	0.51987	0.978243	397	6	0.16439	0.14967	0.40053	0.958725	316	5	0.16439
PRPS1	16	0.50521	0.77886	0.988519	595	5	-0.012895	0.15177	0.40458	0.958725	317	5	-0.012895
TRIM24	16	0.27355	0.56994	0.978243	433	6	-0.28678	0.15225	0.40531	0.958725	318	6	-0.28678
MYO3B	16	0.69431	0.88374	0.99091	676	4	-0.28997	0.15287	0.40637	0.958725	319	4	-0.28997
MPP2	16	0.0015635	0.010615	0.78478	10	5	0.31065	0.15298	0.40653	0.958725	320	7	0.31065
WEE1	16	0.27818	0.57589	0.978243	442	4	0.0053554	0.15339	0.40726	0.958725	321	6	0.0053554
IRAK1	16	0.17693	0.44232	0.978243	331	6	-0.070867	0.15398	0.40843	0.958725	322	4	-0.070867
TXK	16	0.034222	0.13994	0.966651	110	5	-0.041377	0.15422	0.40887	0.958725	323	7	-0.041377
BUB1B	16	0.24204	0.52963	0.978243	409	6	-0.065141	0.15509	0.41039	0.958725	324	4	-0.065141
NME5	16	0.035011	0.14238	0.966651	111	4	0.39232	0.15552	0.41134	0.958725	325	6	0.39232
SLAMF6	16	0.98863	0.9918	0.997862	759	1	0.33437	0.1557	0.41167	0.958725	326	6	0.33437
TNK2	16	0.13779	0.37886	0.978243	286	5	0.27993	0.15618	0.41265	0.958725	327	7	0.27993
STK32B	16	0.48845	0.76523	0.988519	589	3	-0.016075	0.15634	0.41285	0.958725	328	5	-0.016075
PLK2	16	0.12444	0.35412	0.978243	267	4	-0.11994	0.1573	0.41481	0.960342	329	4	-0.11994
RIOK2	16	0.72917	0.90237	0.99091	693	3	0.19651	0.15902	0.41787	0.964513	330	6	0.19651
CAMK2B	14	0.050811	0.18093	0.966651	147	6	-0.049192	0.15989	0.40116	0.958725	331	5	-0.049192
DCLK1	16	0.33594	0.63646	0.98192	493	4	0.21181	0.16	0.41986	0.966194	332	6	0.21181
STK10	16	0.89508	0.96379	0.991519	740	2	0.12095	0.16101	0.42166	0.967411	333	5	0.12095
PRKAB1	16	0.01888	0.089328	0.897976	76	3	0.21205	0.16223	0.42392	0.968349	334	5	0.21205
EPHA8	16	0.37435	0.67051	0.985261	514	5	-0.23904	0.16279	0.42482	0.968349	335	4	-0.23904
MAPK6	16	0.21232	0.49067	0.978243	371	1	0.058706	0.16356	0.4259	0.968349	336	6	0.058706
TEX14	16	0.66611	0.86895	0.99091	661	2	0.11486	0.16506	0.42807	0.968349	337	4	0.11486
NEK8	16	0.073098	0.24586	0.978243	188	6	-0.23628	0.16607	0.42974	0.968349	338	6	-0.23628
STK33	16	0.00048752	0.0038622	0.568655	4	6	-0.27907	0.16608	0.42975	0.968349	339	4	-0.27907
FGFR3	16	0.19666	0.46894	0.978243	347	6	-0.37084	0.16682	0.43094	0.968349	340	5	-0.37084
LYN	16	0.01261	0.063953	0.881953	53	7	-0.19457	0.17167	0.4382	0.972694	341	5	-0.19457
PGK1	16	0.17908	0.44522	0.978243	332	2	0.23724	0.17199	0.43859	0.972694	342	5	0.23724
TTK	16	0.27319	0.56947	0.978243	432	5	0.12108	0.17364	0.44083	0.972694	343	6	0.12108
TAB1	16	0.27887	0.57681	0.978243	445	3	0.22489	0.17368	0.44089	0.972694	344	4	0.22489
TBCK	16	0.046788	0.17867	0.966651	139	8	-0.20274	0.17427	0.44169	0.972694	345	3	-0.20274
STK17B	16	0.022415	0.10212	0.958033	80	3	-0.030819	0.17492	0.44261	0.972694	346	5	-0.030819
RIOK1	16	0.15591	0.41105	0.978243	310	6	-0.15783	0.17522	0.44296	0.972694	347	4	-0.15783
CDK1	16	0.44121	0.72702	0.985261	556	4	0.088812	0.17585	0.44385	0.972694	348	4	0.088812
PTK2	16	0.55475	0.80794	0.988519	622	3	0.25486	0.18123	0.45099	0.972694	349	5	0.25486
NRBP2	16	0.073098	0.24586	0.978243	187	4	-0.056921	0.18381	0.45431	0.972694	350	4	-0.056921
CAMK1D	16	0.49741	0.7728	0.988519	592	3	-0.12729	0.18551	0.45644	0.972694	351	4	-0.12729
STRADB	16	0.21232	0.49067	0.978243	370	4	0.26128	0.18572	0.45677	0.972694	352	6	0.26128
NTRK2	16	0.92632	0.97171	0.991519	747	2	0.44001	0.1858	0.45691	0.972694	353	6	0.44001
RPS6KA6	16	0.96038	0.98353	0.995259	755	2	-0.10033	0.18658	0.45798	0.972694	354	4	-0.10033
SIK2	16	0.090179	0.28414	0.978243	216	6	-0.049323	0.18758	0.45924	0.972694	355	5	-0.049323
STK17A	16	0.69393	0.88356	0.99091	675	4	0.070665	0.18853	0.46045	0.972694	356	5	0.070665
ITPKC	16	0.068323	0.23521	0.978243	177	7	-0.43907	0.18948	0.46165	0.972694	357	3	-0.43907
GSAP	16	0.67003	0.87122	0.99091	663	2	0.16188	0.1904	0.46296	0.972694	358	6	0.16188
SYK	16	0.16934	0.43191	0.978243	324	1	0.28135	0.19161	0.46461	0.972694	359	6	0.28135
CSNK2A2	16	0.27946	0.57754	0.978243	446	4	-0.091514	0.19189	0.465	0.972694	360	5	-0.091514
PSKH2	16	0.012227	0.062237	0.881953	51	4	0.25934	0.19327	0.4669	0.972694	361	3	0.25934
BLK	16	0.44889	0.73362	0.985261	565	3	0.082806	0.19341	0.46705	0.972694	362	6	0.082806
CDC42BPA	16	0.44521	0.73068	0.985261	560	4	0.2091	0.19385	0.46764	0.972694	363	6	0.2091
BAZ1B	16	0.014666	0.072808	0.881953	60	6	-0.04329	0.19469	0.46878	0.972694	364	5	-0.04329
AK9	16	0.28083	0.57922	0.978243	447	6	0.08582	0.19546	0.46969	0.972694	365	4	0.08582
TK2	16	0.12759	0.36035	0.978243	273	6	0.21365	0.19628	0.47081	0.972694	366	6	0.21365
STK32A	16	0.22937	0.51343	0.978243	394	2	0.32799	0.19791	0.47314	0.972694	367	5	0.32799
MAP3K11	16	0.0066385	0.037685	0.812405	34	8	-0.61636	0.19928	0.47489	0.972694	368	5	-0.61636
DCLK2	16	0.35137	0.65003	0.983416	505	5	0.024836	0.20033	0.47636	0.972694	369	4	0.024836
PRPS1L1	16	0.32797	0.62937	0.98192	488	4	0.033906	0.20185	0.47839	0.972694	370	5	0.033906
PIKFYVE	16	0.72204	0.89907	0.99091	688	3	0.31003	0.20302	0.47989	0.972694	371	6	0.31003
MASTL	16	0.083098	0.26806	0.978243	203	6	-0.086743	0.20348	0.48045	0.972694	372	4	-0.086743
PDGFRA	16	0.86785	0.95389	0.991519	733	3	0.25395	0.20468	0.48204	0.972694	373	6	0.25395
MELK	16	0.28787	0.58784	0.978243	455	5	0.099511	0.20569	0.48346	0.972694	374	6	0.099511
PCK1	16	0.7722	0.91707	0.991136	704	3	0.32828	0.2059	0.48371	0.972694	375	6	0.32828
CSNK1G2	16	0.8335	0.93998	0.991136	720	3	0.35327	0.20725	0.48573	0.972694	376	6	0.35327
PRKD1	16	0.35783	0.65575	0.985261	506	4	0.11011	0.2075	0.48608	0.972694	377	5	0.11011
PKLR	16	0.061127	0.21833	0.978243	162	8	-0.57767	0.20905	0.48825	0.972694	378	2	-0.57767
NEK2	16	0.16868	0.4308	0.978243	323	6	-0.28347	0.20953	0.48902	0.972694	379	5	-0.28347
CSNK1D	16	0.33838	0.63859	0.98192	495	3	0.26319	0.21001	0.48953	0.972694	380	6	0.26319
CD2	16	0.016793	0.081097	0.881953	66	5	-0.12499	0.21095	0.49095	0.972694	381	5	-0.12499
ABL1	16	0.32775	0.62921	0.98192	487	2	0.3475	0.21127	0.49136	0.972694	382	6	0.3475
PASK	16	0.043577	0.16856	0.966651	128	5	0.14348	0.21148	0.4917	0.972694	383	6	0.14348
SCYL1	16	0.32155	0.6242	0.98192	482	5	-0.034871	0.21161	0.49187	0.972694	384	6	-0.034871
PRKCG	16	0.055509	0.20338	0.978243	155	8	-0.46693	0.21171	0.49204	0.972694	385	6	-0.46693
PRKCB	16	0.46343	0.74539	0.985261	577	5	0.37189	0.2128	0.49333	0.972694	386	6	0.37189
KIAA1804	16	0.0093679	0.049842	0.881953	43	7	-0.46773	0.21338	0.49399	0.972694	387	4	-0.46773
MPP1	16	0.71113	0.89317	0.99091	682	2	0.35251	0.21536	0.49625	0.973708	388	6	0.35251
MARK2	16	0.30817	0.6129	0.978243	478	5	-0.26822	0.21594	0.49705	0.973708	389	3	-0.26822
CSNK1A1	16	0.36973	0.66627	0.985261	510	3	0.32414	0.21799	0.50003	0.973986	390	4	0.32414
MAPK9	16	0.8895	0.96262	0.991519	738	2	0.16896	0.21851	0.50071	0.973986	391	6	0.16896
ROCK2	16	0.014783	0.073422	0.881953	61	5	-0.35284	0.21869	0.50102	0.973986	392	4	-0.35284
PFKL	14	0.18054	0.43499	0.978243	334	6	-0.20608	0.21892	0.49257	0.972694	393	4	-0.20608
MEX3B	16	0.02192	0.1005	0.958033	79	5	-0.317	0.22107	0.50426	0.977741	394	2	-0.317
MYLK3	16	0.11401	0.33304	0.978243	252	7	0.17406	0.22295	0.50664	0.977741	395	5	0.17406
STK24	16	0.0016942	0.011299	0.78478	11	7	-0.3489	0.22312	0.50679	0.977741	396	2	-0.3489
MAST3	16	0.036074	0.14571	0.966651	114	7	-0.39812	0.22539	0.50971	0.980814	397	3	-0.39812
IRAK4	16	0.013022	0.065698	0.881953	54	6	-0.093866	0.22719	0.51234	0.980814	398	2	-0.093866
RAB11FIP5	16	0.064623	0.2264	0.978243	171	2	0.2402	0.23015	0.51618	0.980814	399	5	0.2402
TRRAP	16	0.69657	0.88505	0.99091	677	4	-0.017752	0.23024	0.51633	0.980814	400	4	-0.017752
PGK2	16	0.007639	0.0419	0.812405	39	6	-0.099783	0.23074	0.51684	0.980814	401	6	-0.099783
GUCY2F	16	0.0032313	0.019916	0.811204	18	5	-0.12575	0.23083	0.51694	0.980814	402	3	-0.12575
STK39	16	0.049925	0.18786	0.978243	145	5	0.36296	0.23162	0.5179	0.980814	403	6	0.36296
PIK3R1	16	0.17286	0.43686	0.978243	327	5	0.15313	0.23529	0.52232	0.980814	404	5	0.15313
LRGUK	16	0.069606	0.23813	0.978243	181	6	0.10147	0.23765	0.52536	0.980814	405	5	0.10147
NTRK3	16	0.23059	0.51495	0.978243	395	5	0.28779	0.23779	0.52559	0.980814	406	6	0.28779
PIM2	16	0.46976	0.75046	0.988519	579	4	-0.041938	0.2404	0.5289	0.980814	407	5	-0.041938
EPHA2	16	0.45137	0.73578	0.985261	568	5	0.20236	0.24302	0.53238	0.980814	408	6	0.20236
RBKS	16	0.42525	0.71344	0.985261	545	4	-0.30888	0.24449	0.53426	0.980814	409	4	-0.30888
FXN	16	0.10206	0.30958	0.978243	230	6	-0.16245	0.24529	0.5353	0.980814	410	4	-0.16245
ACVR1	16	0.44504	0.73057	0.985261	559	5	-0.045437	0.24539	0.53539	0.980814	411	5	-0.045437
NME2	16	0.41585	0.70561	0.985261	537	3	0.10727	0.24539	0.53539	0.980814	412	5	0.10727
MAGI1	16	0.015966	0.078013	0.881953	64	6	0.18616	0.24807	0.53878	0.980814	413	5	0.18616
NPR2	16	0.15091	0.40293	0.978243	304	5	-0.066921	0.25025	0.54139	0.980814	414	3	-0.066921
TAOK1	16	0.53194	0.79592	0.988519	610	4	0.25313	0.25124	0.54265	0.980814	415	5	0.25313
EPHA5	16	0.27267	0.56887	0.978243	431	5	0.049843	0.25233	0.544	0.980814	416	5	0.049843
VRK1	16	0.38824	0.68215	0.985261	519	5	0.22148	0.2541	0.54633	0.980814	417	6	0.22148
PRKAR1A	16	0.84587	0.94479	0.991136	726	2	0.16793	0.25434	0.5466	0.980814	418	6	0.16793
TP53RK	16	0.045343	0.17436	0.966651	135	7	-0.26441	0.25576	0.54855	0.980814	419	4	-0.26441
IP6K3	16	0.70192	0.88802	0.99091	678	3	0.053345	0.25773	0.55108	0.980814	420	3	0.053345
NEK4	16	0.27494	0.5716	0.978243	436	2	0.3174	0.25824	0.55175	0.980814	421	6	0.3174
CDKL4	16	0.027506	0.11847	0.958033	92	5	-0.16039	0.25909	0.55291	0.980814	422	5	-0.16039
MAP3K8	16	0.032504	0.13463	0.961307	107	5	0.0030644	0.2592	0.55307	0.980814	423	3	0.0030644
PAK7	16	0.32985	0.63102	0.98192	489	3	0.26285	0.25995	0.55406	0.980814	424	6	0.26285
CDK6	16	0.85481	0.94841	0.991136	730	3	0.36634	0.26069	0.55499	0.980814	425	6	0.36634
PRKAR1B	16	0.58623	0.82471	0.988519	635	4	0.24848	0.26142	0.5559	0.980814	426	6	0.24848
PRKAG2	16	0.62153	0.84416	0.99091	649	3	-0.029825	0.26202	0.55665	0.980814	427	4	-0.029825
NTRK1	16	0.14114	0.38464	0.978243	291	6	-0.087533	0.26209	0.55671	0.980814	428	3	-0.087533
PIK3R3	16	0.0067137	0.037953	0.812405	35	9	-0.81177	0.26299	0.55788	0.980814	429	2	-0.81177
TSSK6	16	0.22498	0.50744	0.978243	389	5	0.13442	0.26756	0.56341	0.980814	430	4	0.13442
IRAK3	16	0.21435	0.49306	0.978243	373	6	-0.27431	0.26784	0.56377	0.980814	431	3	-0.27431
SRPK3	16	0.57084	0.81652	0.988519	626	3	0.37418	0.26808	0.56408	0.980814	432	6	0.37418
CDK12	16	0.35958	0.65729	0.985261	507	5	0.1231	0.26829	0.56428	0.980814	433	5	0.1231
KIT	16	0.18547	0.45382	0.978243	337	3	-0.011365	0.26853	0.56449	0.980814	434	5	-0.011365
RPS6KA1	16	0.054811	0.20147	0.978243	154	8	-0.52394	0.26881	0.5649	0.980814	435	4	-0.52394
MERTK	16	0.70943	0.89222	0.99091	680	4	0.026578	0.26957	0.56592	0.980814	436	6	0.026578
HK3	16	0.55239	0.80687	0.988519	620	4	-0.053158	0.2717	0.56876	0.980814	437	5	-0.053158
CKMT1A	14	0.90172	0.95672	0.991519	742	2	0.30365	0.27564	0.55726	0.980814	438	5	0.30365
RIPK1	16	0.16091	0.41866	0.978243	315	5	-0.11633	0.27592	0.57372	0.980814	439	4	-0.11633
PNCK	16	0.50879	0.78195	0.988519	599	4	-0.011824	0.2764	0.57438	0.980814	440	6	-0.011824
RIOK3	16	0.37549	0.67141	0.985261	515	4	-0.00089152	0.27873	0.57747	0.980814	441	4	-0.00089152
PRPS2	16	0.095741	0.29619	0.978243	227	4	0.15705	0.27912	0.57791	0.980814	442	4	0.15705
CSNK1E	16	0.76894	0.91582	0.991136	702	1	0.35555	0.27935	0.57821	0.980814	443	5	0.35555
TEC	16	0.027712	0.11923	0.958033	93	5	-0.067508	0.27957	0.57849	0.980814	444	6	-0.067508
NME9	16	0.36128	0.65866	0.985261	508	4	-0.19062	0.2803	0.57938	0.980814	445	5	-0.19062
RPS6KL1	16	0.015247	0.075138	0.881953	63	7	-0.22092	0.28269	0.58238	0.980814	446	5	-0.22092
RET	16	0.23619	0.52198	0.978243	400	6	0.19318	0.2841	0.58413	0.980814	447	5	0.19318
CKMT1B	16	0.080028	0.26163	0.978243	197	7	-0.21204	0.28443	0.58448	0.980814	448	3	-0.21204
OSR1	16	0.09104	0.28614	0.978243	218	7	-0.52245	0.28504	0.58519	0.980814	449	2	-0.52245
TSSK4	16	0.72716	0.90174	0.99091	691	2	0.31822	0.28588	0.58616	0.980814	450	6	0.31822
MAPK14	16	0.011316	0.058251	0.881953	49	9	-0.72704	0.28725	0.5877	0.980814	451	5	-0.72704
TESK2	16	0.78017	0.91986	0.991136	706	3	0.016873	0.28738	0.58787	0.980814	452	5	0.016873
INSR	16	0.3088	0.61375	0.978243	479	4	-0.14705	0.28873	0.58943	0.980814	453	4	-0.14705
MYT1	16	0.0024708	0.015791	0.797585	14	5	-0.012963	0.28881	0.58954	0.980814	454	5	-0.012963
PDGFRL	16	0.11473	0.33448	0.978243	257	5	0.1963	0.28903	0.58978	0.980814	455	5	0.1963
MAP2K3	16	0.54354	0.80221	0.988519	614	4	0.043954	0.2912	0.59218	0.980814	456	5	0.043954
TLK1	16	0.72817	0.90206	0.99091	692	3	0.23141	0.29329	0.59477	0.980814	457	5	0.23141
MYLK4	16	0.013681	0.068663	0.881953	58	8	-0.57792	0.29391	0.59568	0.980814	458	5	-0.57792
ANKK1	16	0.047455	0.18065	0.966651	141	4	0.0087092	0.29444	0.59634	0.980814	459	3	0.0087092
FLT3	16	0.47802	0.75697	0.988519	584	4	0.21684	0.29464	0.59658	0.980814	460	5	0.21684
PIK3R5	16	0.19849	0.47147	0.978243	350	5	-0.0067874	0.29537	0.59741	0.980814	461	4	-0.0067874
ADCK4	16	0.80888	0.93061	0.991136	712	2	0.0074341	0.29672	0.59892	0.980814	462	5	0.0074341
IGFN1	16	0.15072	0.40262	0.978243	303	6	-0.38239	0.29816	0.60055	0.980814	463	1	-0.38239
RYK	16	0.062364	0.22145	0.978243	166	7	-0.070785	0.29986	0.60282	0.980814	464	6	-0.070785
PRKCE	16	0.21821	0.49843	0.978243	379	6	0.14747	0.30173	0.60519	0.980814	465	5	0.14747
ACVRL1	16	0.11312	0.3313	0.978243	248	4	0.22257	0.30204	0.60571	0.980814	466	5	0.22257
CAMK2D	16	0.018153	0.086472	0.892762	74	5	0.13027	0.30298	0.60689	0.980814	467	4	0.13027
CDC42BPB	16	0.94886	0.97885	0.994157	752	2	0.15387	0.30424	0.60819	0.980814	468	5	0.15387
TPD52L3	16	0.22401	0.50617	0.978243	386	6	0.03721	0.30433	0.6083	0.980814	469	6	0.03721
BMPR1A	16	0.63427	0.85093	0.99091	654	4	0.025207	0.30647	0.61077	0.980814	470	2	0.025207
FUK	16	0.080306	0.26217	0.978243	198	5	-0.35254	0.30686	0.61129	0.980814	471	5	-0.35254
PRKCZ	16	0.30739	0.61178	0.978243	476	4	0.099173	0.30964	0.61481	0.980814	472	6	0.099173
CDKL3	16	0.061759	0.21989	0.978243	164	7	-0.37124	0.31055	0.61578	0.980814	473	6	-0.37124
CALM3	16	0.7257	0.90099	0.99091	689	2	0.17386	0.31288	0.61845	0.980814	474	4	0.17386
MAP3K9	16	0.60588	0.83507	0.990677	644	4	-0.13443	0.31379	0.61953	0.980814	475	3	-0.13443
ETNK2	16	0.52887	0.79437	0.988519	608	4	0.30516	0.3142	0.61998	0.980814	476	6	0.30516
NME1-NME2	16	0.17206	0.43568	0.978243	325	6	0.047118	0.31631	0.62209	0.980814	477	4	0.047118
GRK7	16	0.10261	0.3105	0.978243	232	7	0.30593	0.31708	0.62286	0.980814	478	6	0.30593
NEK9	16	0.25314	0.54375	0.978243	416	5	-0.045307	0.31974	0.6258	0.980814	479	4	-0.045307
PIP5KL1	16	0.26299	0.55676	0.978243	424	3	-0.13026	0.32012	0.6264	0.980814	480	2	-0.13026
ABCC1	16	0.011002	0.056893	0.881953	47	7	-0.23487	0.32193	0.62817	0.980814	481	4	-0.23487
PIK3C2G	16	0.087017	0.27688	0.978243	209	7	-0.083059	0.32282	0.62891	0.980814	482	1	-0.083059
PIP4K2A	16	0.20452	0.47962	0.978243	360	4	0.30421	0.32351	0.62947	0.980814	483	5	0.30421
PRKACA	16	0.92748	0.97205	0.991519	749	2	0.10935	0.32386	0.62972	0.980814	484	3	0.10935
STK40	16	0.53051	0.79522	0.988519	609	3	0.16765	0.3273	0.63248	0.980814	485	5	0.16765
SGK223	16	0.16186	0.42012	0.978243	317	4	0.010403	0.3276	0.63266	0.980814	486	3	0.010403
PRKAG3	16	0.010947	0.056684	0.881953	46	7	-0.52859	0.32956	0.63427	0.980814	487	3	-0.52859
TIE1	16	0.026532	0.11555	0.958033	89	4	-0.090654	0.33054	0.63502	0.980814	488	3	-0.090654
PKN2	16	0.43366	0.72057	0.985261	552	4	-0.17038	0.33131	0.63558	0.980814	489	3	-0.17038
DSTYK	16	0.062738	0.22235	0.978243	168	5	0.020588	0.3385	0.64195	0.980814	490	4	0.020588
EGFR	16	0.50666	0.78031	0.988519	596	5	-0.18362	0.33998	0.64326	0.980814	491	3	-0.18362
ZAP70	16	0.30377	0.60761	0.978243	470	5	-0.011117	0.34562	0.64824	0.980814	492	3	-0.011117
GSK3B	16	0.38692	0.68103	0.985261	518	5	0.0053127	0.3462	0.64874	0.980814	493	4	0.0053127
DYRK3	16	0.4017	0.69387	0.985261	529	2	0.26484	0.34718	0.64946	0.980814	494	5	0.26484
PXK	16	0.19656	0.46882	0.978243	346	5	-0.085204	0.34766	0.64982	0.980814	495	3	-0.085204
FES	16	0.57661	0.81942	0.988519	631	4	0.13479	0.3479	0.64999	0.980814	496	5	0.13479
NME3	16	0.11224	0.32964	0.978243	244	7	-0.5516	0.34927	0.65133	0.980814	497	2	-0.5516
PDK1	16	0.044135	0.17031	0.966651	131	7	-0.31438	0.34975	0.6517	0.980814	498	4	-0.31438
AK4	16	0.24131	0.52859	0.978243	406	2	0.39803	0.3505	0.65227	0.980814	499	5	0.39803
STKLD1	16	0.20578	0.48141	0.978243	365	6	-0.20907	0.35088	0.65261	0.980814	500	5	-0.20907
GRK5	16	0.029991	0.12665	0.958033	101	5	0.15907	0.351	0.65277	0.980814	501	5	0.15907
SGK494	16	0.00015577	0.0012742	0.324495	3	9	-1.0467	0.35195	0.65368	0.980814	502	5	-1.0467
JAK3	16	0.007096	0.039569	0.812405	37	7	-0.32319	0.35205	0.65373	0.980814	503	3	-0.32319
NTPCR	16	0.30968	0.6146	0.978243	480	5	-0.35085	0.35273	0.65422	0.980814	504	4	-0.35085
PANK2	16	0.012524	0.063556	0.881953	52	9	-0.78847	0.35389	0.65518	0.980814	505	4	-0.78847
NOL9	16	0.017468	0.083844	0.881953	71	5	-0.074045	0.35616	0.65703	0.980814	506	2	-0.074045
TYRO3	16	0.30463	0.60854	0.978243	471	3	0.17894	0.35958	0.66018	0.980814	507	5	0.17894
ROS1	16	0.053071	0.19671	0.978243	152	7	-0.42685	0.3608	0.66112	0.980814	508	2	-0.42685
PLK3	16	0.11295	0.33103	0.978243	247	5	0.16413	0.36253	0.66273	0.980814	509	4	0.16413
PBK	16	0.16458	0.42415	0.978243	319	4	0.059345	0.36268	0.66283	0.980814	510	5	0.059345
MAP2K4	16	0.14928	0.39969	0.978243	300	6	-0.13842	0.36452	0.66431	0.980814	511	4	-0.13842
GALK2	16	0.46003	0.74277	0.985261	573	3	-0.01206	0.36554	0.66519	0.980814	512	5	-0.01206
COASY	16	0.52795	0.79381	0.988519	607	3	0.10993	0.36805	0.66748	0.980814	513	5	0.10993
IKBKB	16	0.40023	0.69242	0.985261	526	4	0.0088958	0.37225	0.67131	0.980814	514	4	0.0088958
DMPK	16	0.025058	0.11068	0.958033	83	7	-0.27585	0.37308	0.67199	0.980814	515	4	-0.27585
RPS6KA2	16	0.45788	0.74097	0.985261	569	4	0.18408	0.37569	0.67416	0.980814	516	5	0.18408
ERN2	16	0.65735	0.86383	0.99091	658	3	0.086313	0.37579	0.67424	0.980814	517	4	0.086313
MOS	16	0.71114	0.89318	0.99091	683	4	0.2769	0.37776	0.67591	0.980814	518	5	0.2769
FGR	16	0.0050238	0.029971	0.812405	23	4	-0.12526	0.38002	0.67773	0.980814	519	5	-0.12526
TK1	16	0.060944	0.2179	0.978243	161	8	-0.52448	0.38221	0.67949	0.980814	520	4	-0.52448
PKDCC	16	0.11376	0.33253	0.978243	250	5	-0.14612	0.38468	0.68144	0.980814	521	4	-0.14612
FPGT-TNNI3K	16	0.12639	0.35804	0.978243	269	5	0.018255	0.38714	0.6835	0.980814	522	5	0.018255
ARAF	16	0.59977	0.83178	0.988519	642	2	0.1523	0.38733	0.68377	0.980814	523	3	0.1523
MAPK12	16	0.28787	0.58784	0.978243	454	3	0.25915	0.38809	0.68436	0.980814	524	5	0.25915
PI4K2B	16	0.61801	0.84214	0.99091	646	2	0.26306	0.38829	0.68452	0.980814	525	5	0.26306
TGFBR1	16	0.069475	0.23788	0.978243	179	1	0.097819	0.3904	0.6863	0.980814	526	1	0.097819
FGFRL1	16	0.15004	0.4011	0.978243	301	4	-0.18598	0.39231	0.68801	0.980814	527	4	-0.18598
TAF9	16	0.19823	0.47122	0.978243	349	4	0.27169	0.39249	0.68818	0.980814	528	5	0.27169
CIB1	16	0.63048	0.84885	0.99091	652	3	-0.083269	0.39527	0.69037	0.980814	529	3	-0.083269
ADCK3	16	0.027058	0.11717	0.958033	90	7	-0.13362	0.39555	0.69065	0.980814	530	4	-0.13362
KDR	16	0.02621	0.11429	0.958033	87	7	-0.17167	0.39822	0.69286	0.980814	531	5	-0.17167
PDGFRB	16	0.3037	0.60758	0.978243	469	6	-0.37073	0.4025	0.69651	0.980814	532	3	-0.37073
OBSCN	16	0.089068	0.28151	0.978243	214	4	0.066247	0.40307	0.697	0.980814	533	5	0.066247
CLK1	16	0.55777	0.80948	0.988519	623	3	0.17224	0.40409	0.69784	0.980814	534	3	0.17224
ITPK1	16	0.22888	0.51284	0.978243	393	4	0.12303	0.40424	0.69794	0.980814	535	5	0.12303
PRKAB2	16	0.044978	0.17327	0.966651	132	4	0.032728	0.40727	0.70038	0.980814	536	4	0.032728
EXOSC10	16	0.43502	0.7218	0.985261	554	5	-0.11395	0.40735	0.70046	0.980814	537	3	-0.11395
ADCK1	16	0.62337	0.84519	0.99091	650	3	0.0613	0.40806	0.70111	0.980814	538	4	0.0613
PRKDC	16	0.16631	0.42703	0.978243	322	5	-0.34663	0.40869	0.70154	0.980814	539	3	-0.34663
RPS6KC1	16	0.028665	0.12234	0.958033	96	7	-0.33165	0.40886	0.70167	0.980814	540	4	-0.33165
NME7	16	0.49708	0.77249	0.988519	591	5	-0.08598	0.41066	0.70304	0.980814	541	4	-0.08598
PFKFB2	16	0.017333	0.083299	0.881953	69	6	0.049021	0.41072	0.7031	0.980814	542	5	0.049021
ADRBK2	16	0.78913	0.923	0.991136	707	3	0.25716	0.41234	0.70457	0.980814	543	5	0.25716
GTF2H1	16	0.037466	0.15011	0.966651	118	6	0.074698	0.41239	0.70466	0.980814	544	4	0.074698
TNK1	16	0.7777	0.91895	0.991136	705	2	-0.070415	0.4128	0.70492	0.980814	545	4	-0.070415
TKFC	16	0.81578	0.93309	0.991136	714	3	-0.038141	0.41302	0.70511	0.980814	546	4	-0.038141
PDK3	16	0.064834	0.22685	0.978243	172	3	0.30416	0.41615	0.70766	0.980814	547	5	0.30416
BRD4	16	0.67796	0.87521	0.99091	665	3	0.22935	0.41778	0.70883	0.980814	548	5	0.22935
MPP7	16	0.44935	0.73405	0.985261	566	4	-0.18327	0.41827	0.70922	0.980814	549	5	-0.18327
PDIK1L	16	0.51127	0.78398	0.988519	600	4	0.047614	0.42243	0.71293	0.980814	550	4	0.047614
ULK4	16	0.33642	0.63683	0.98192	494	4	-0.051244	0.42447	0.71456	0.980814	551	5	-0.051244
TAF1L	16	0.0032778	0.020174	0.811204	19	8	-0.72992	0.42657	0.71603	0.980814	552	4	-0.72992
CSNK2B	16	0.072156	0.24362	0.978243	184	4	-0.16874	0.42985	0.71868	0.980814	553	4	-0.16874
ADRBK1	16	0.33295	0.63375	0.98192	491	5	-0.18349	0.43075	0.71934	0.980814	554	5	-0.18349
LATS1	16	0.28234	0.58109	0.978243	448	6	-0.16454	0.43131	0.71986	0.980814	555	4	-0.16454
INSRR	16	0.28997	0.5902	0.978243	458	5	0.024483	0.4314	0.71994	0.980814	556	4	0.024483
BRSK2	16	0.029991	0.12665	0.958033	100	3	0.31356	0.43179	0.72034	0.980814	557	5	0.31356
SGK3	16	0.26784	0.56272	0.978243	426	3	0.29317	0.43733	0.72526	0.980814	558	3	0.29317
CDK14	16	0.82501	0.93666	0.991136	716	3	0.32002	0.43781	0.72567	0.980814	559	3	0.32002
TBK1	16	1.48e-05	0.00011403	0.087121	1	7	-0.51618	0.44028	0.72755	0.980814	560	3	-0.51618
CAMK2A	16	0.013595	0.068246	0.881953	56	7	-0.51634	0.4442	0.73107	0.980814	561	4	-0.51634
MAPKAPK5	15	0.083324	0.26436	0.978243	205	6	-0.40794	0.44552	0.7304	0.980814	562	2	-0.40794
PACSIN1	16	0.32536	0.62723	0.98192	486	4	-0.1545	0.45027	0.73609	0.980814	563	3	-0.1545
PKD2	15	0.017383	0.081891	0.881953	70	4	0.0075634	0.45285	0.73727	0.980814	564	5	0.0075634
PINK1	16	0.34891	0.64778	0.983416	501	4	-0.10524	0.45318	0.73827	0.980814	565	3	-0.10524
STK26	16	0.87884	0.95895	0.991519	736	3	0.10537	0.45347	0.73849	0.980814	566	4	0.10537
IKBKE	16	0.19775	0.47052	0.978243	348	6	-0.19423	0.45608	0.74057	0.980814	567	5	-0.19423
ACVR2A	16	0.6001	0.83196	0.988519	643	4	0.011628	0.45814	0.74224	0.980814	568	5	0.011628
HIPK4	16	0.79469	0.92507	0.991136	708	3	0.10893	0.4582	0.74229	0.980814	569	5	0.10893
IP6K2	16	0.29583	0.59751	0.978243	461	3	0.031845	0.46003	0.74379	0.980814	570	3	0.031845
NEK3	16	0.22346	0.50553	0.978243	384	3	0.23716	0.46079	0.74437	0.980814	571	5	0.23716
DLG3	16	0.28538	0.58487	0.978243	451	6	0.12473	0.46185	0.74511	0.980814	572	5	0.12473
NADK	16	0.08746	0.2778	0.978243	210	6	-0.12712	0.46343	0.74637	0.980814	573	4	-0.12712
TBRG4	16	0.51867	0.78885	0.988519	603	3	0.28594	0.4635	0.74643	0.980814	574	5	0.28594
LIMK2	16	0.16279	0.42159	0.978243	318	3	0.065933	0.46401	0.74684	0.980814	575	2	0.065933
MARK3	16	0.89061	0.96281	0.991519	739	1	-0.2797	0.46418	0.74692	0.980814	576	4	-0.2797
CHEK2	16	0.036971	0.1485	0.966651	117	4	0.025001	0.46453	0.74721	0.980814	577	4	0.025001
PLXNA3	16	0.14647	0.39453	0.978243	295	4	0.17055	0.47	0.7515	0.980814	578	4	0.17055
DGUOK	16	0.59948	0.83166	0.988519	641	3	-0.2165	0.47343	0.75406	0.980814	579	2	-0.2165
PIK3CA	16	0.13497	0.37345	0.978243	282	6	-0.10111	0.47866	0.75819	0.980814	580	4	-0.10111
ROCK1	16	0.063161	0.22326	0.978243	170	6	-0.11324	0.4797	0.75894	0.980814	581	4	-0.11324
PRKAA2	16	0.021767	0.099977	0.958033	78	5	0.09738	0.48015	0.75931	0.980814	582	5	0.09738
NEK11	16	0.61138	0.83837	0.99091	645	3	0.13144	0.48037	0.75947	0.980814	583	2	0.13144
AATK	16	0.16498	0.4248	0.978243	320	5	-0.2632	0.48103	0.7601	0.980814	584	5	-0.2632
PIM3	16	0.22803	0.51154	0.978243	392	6	0.15058	0.48177	0.76067	0.980814	585	4	0.15058
GNE	16	0.014803	0.073492	0.881953	62	9	-0.68745	0.4841	0.76236	0.980814	586	5	-0.68745
CDK16	16	0.4229	0.71173	0.985261	543	4	-0.020363	0.48525	0.76336	0.980814	587	3	-0.020363
MPP3	14	0.26983	0.54855	0.978243	427	5	0.045694	0.4864	0.74967	0.980814	588	3	0.045694
HCK	16	0.26363	0.55753	0.978243	425	6	-0.010132	0.48802	0.76541	0.980814	589	3	-0.010132
MAP3K1	16	0.19115	0.46149	0.978243	343	6	-0.060572	0.48845	0.76574	0.980814	590	3	-0.060572
ABL2	16	0.23832	0.5247	0.978243	404	3	-0.078111	0.48871	0.76595	0.980814	591	1	-0.078111
ULK1	16	0.99617	0.99627	0.998128	762	0	0.23502	0.48904	0.76622	0.980814	592	4	0.23502
EPHA3	16	0.064937	0.22707	0.978243	173	6	-0.15416	0.4894	0.76664	0.980814	593	3	-0.15416
GAK	16	0.20016	0.47374	0.978243	353	6	0.13708	0.49078	0.7678	0.980814	594	4	0.13708
PIP4K2B	16	0.013651	0.068504	0.881953	57	7	-0.55232	0.49489	0.77104	0.980814	595	1	-0.55232
PKMYT1	16	0.29955	0.60214	0.978243	464	4	-0.18824	0.49741	0.77319	0.980814	596	2	-0.18824
HKDC1	16	0.29891	0.60133	0.978243	463	4	-0.15132	0.49829	0.77381	0.980814	597	3	-0.15132
MAP4K4	16	0.040629	0.16003	0.966651	122	5	-0.074594	0.49848	0.77395	0.980814	598	4	-0.074594
NADK2	16	0.21902	0.49957	0.978243	381	5	0.37389	0.49999	0.77518	0.980814	599	5	0.37389
CDKL1	16	0.28886	0.58902	0.978243	457	5	0.026739	0.50086	0.776	0.980814	600	5	0.026739
PAK3	16	0.07773	0.25657	0.978243	193	7	-0.33213	0.50367	0.77808	0.980814	601	4	-0.33213
MAK	16	0.093608	0.29134	0.978243	225	7	-0.50223	0.50897	0.78235	0.980814	602	3	-0.50223
RPS6KA4	16	0.042679	0.16598	0.966651	126	7	-0.0016086	0.51036	0.78339	0.980814	603	4	-0.0016086
TRIM28	16	0.59843	0.83123	0.988519	640	3	-0.064729	0.51515	0.78712	0.980814	604	3	-0.064729
ADCK5	15	0.41494	0.70155	0.985261	536	5	-0.26127	0.51608	0.77941	0.980814	605	3	-0.26127
RAF1	16	0.48593	0.76333	0.988519	588	5	0.034855	0.51852	0.78947	0.980814	606	5	0.034855
EPHA10	16	0.15664	0.4121	0.978243	312	5	-0.49466	0.52079	0.79132	0.980814	607	3	-0.49466
IP6K1	16	0.0052049	0.031081	0.812405	27	10	-0.6582	0.52151	0.79179	0.980814	608	3	-0.6582
TTBK2	16	0.20745	0.4839	0.978243	366	6	-0.073948	0.52181	0.79206	0.980814	609	4	-0.073948
MAP3K6	16	0.37404	0.67022	0.985261	513	5	-0.23285	0.52462	0.79413	0.980814	610	4	-0.23285
GSG2	16	0.32237	0.62488	0.98192	484	5	-0.19257	0.5259	0.79512	0.980814	611	3	-0.19257
CHUK	16	0.03224	0.13381	0.961307	104	6	-0.41333	0.52848	0.79691	0.980814	612	4	-0.41333
MINK1	16	0.0026418	0.016703	0.797585	16	10	-0.91331	0.53173	0.79893	0.980814	613	4	-0.91331
AGK	16	0.026484	0.11534	0.958033	88	6	-0.23187	0.54184	0.80417	0.980814	614	2	-0.23187
CSNK1G3	16	0.27449	0.57114	0.978243	435	5	-0.51819	0.54367	0.80523	0.980814	615	3	-0.51819
TSSK2	16	0.79872	0.92675	0.991136	709	3	0.12444	0.54403	0.80542	0.980814	616	4	0.12444
HK2	16	0.25919	0.5518	0.978243	421	5	0.019213	0.54685	0.80677	0.980814	617	4	0.019213
PIP5K1B	16	0.1388	0.38061	0.978243	287	7	-0.35992	0.55656	0.81166	0.980814	618	3	-0.35992
BCKDK	16	0.069495	0.23789	0.978243	180	7	-0.38821	0.55957	0.813	0.980814	619	4	-0.38821
PRKRA	16	0.00053381	0.0041201	0.568655	5	11	-0.91396	0.56077	0.81368	0.980814	620	3	-0.91396
SH3BP4	16	0.054238	0.19967	0.978243	153	7	-0.42007	0.56316	0.81487	0.980814	621	4	-0.42007
CHEK1	16	0.071352	0.24183	0.978243	182	7	-0.2372	0.56376	0.81519	0.980814	622	4	-0.2372
MORN2	16	0.29958	0.60219	0.978243	465	6	-0.31615	0.56807	0.81763	0.980814	623	4	-0.31615
MAPK10	16	0.0075147	0.041384	0.812405	38	6	0.0042806	0.56849	0.81782	0.980814	624	3	0.0042806
SHPK	16	0.39648	0.68911	0.985261	525	3	-0.21233	0.57201	0.81965	0.980814	625	4	-0.21233
PDK4	16	0.44341	0.72913	0.985261	557	4	-0.19624	0.57434	0.82076	0.980814	626	4	-0.19624
PAK2	16	0.2079	0.48447	0.978243	368	6	-0.24564	0.57632	0.82184	0.980814	627	4	-0.24564
DGKG	16	0.10395	0.31324	0.978243	233	5	0.057248	0.58212	0.82493	0.980814	628	2	0.057248
BCR	16	0.01758	0.08427	0.881953	73	6	-0.097947	0.58266	0.82521	0.980814	629	3	-0.097947
WNK3	16	0.18764	0.45675	0.978243	339	5	-0.29015	0.58297	0.82538	0.980814	630	4	-0.29015
KALRN	16	0.057446	0.20853	0.978243	157	8	-0.56846	0.5849	0.82632	0.980814	631	4	-0.56846
SBK3	15	0.0051828	0.03005	0.812405	26	9	-0.75179	0.58854	0.82299	0.980814	632	2	-0.75179
POMK	16	0.20086	0.47482	0.978243	355	5	-0.10478	0.58898	0.8286	0.980814	633	3	-0.10478
MAP3K2	16	5.01e-05	0.00043134	0.164773	2	10	-1.5735	0.58921	0.82872	0.980814	634	4	-1.5735
CAMKK1	16	0.16177	0.42	0.978243	316	6	-0.49125	0.597	0.83277	0.980814	635	3	-0.49125
CSNK1A1L	16	0.82713	0.93749	0.991136	718	2	0.26827	0.60054	0.83435	0.980814	636	3	0.26827
CDK19	16	0.21542	0.4943	0.978243	375	6	-0.14352	0.60214	0.8352	0.980814	637	4	-0.14352
PNKP	16	0.0010874	0.0078187	0.663721	9	11	-0.93059	0.60629	0.83747	0.980814	638	2	-0.93059
RFK	16	0.027472	0.11835	0.958033	91	3	0.10713	0.60661	0.83762	0.980814	639	3	0.10713
DGKB	16	0.30277	0.60646	0.978243	467	6	-0.068064	0.60732	0.8381	0.980814	640	4	-0.068064
PAN3	16	0.44607	0.73138	0.985261	562	5	-0.33871	0.60884	0.83885	0.980814	641	3	-0.33871
PLXNA4	16	0.18699	0.45584	0.978243	338	6	-0.30975	0.61011	0.83959	0.980814	642	3	-0.30975
TRIB2	16	0.20523	0.48063	0.978243	362	6	-0.12857	0.6115	0.84042	0.980814	643	4	-0.12857
NME8	16	0.27081	0.56653	0.978243	428	6	-0.26702	0.61337	0.84139	0.980814	644	4	-0.26702
ITPKA	16	0.1169	0.33878	0.978243	264	6	0.024865	0.61618	0.84295	0.980814	645	4	0.024865
TRIM27	16	0.0097649	0.051597	0.881953	44	9	-0.76467	0.61801	0.844	0.980814	646	3	-0.76467
STK38L	16	0.7132	0.89434	0.99091	684	3	0.10933	0.62268	0.84658	0.980814	647	4	0.10933
AMHR2	16	0.29403	0.59539	0.978243	460	6	-0.35224	0.62322	0.84686	0.980814	648	4	-0.35224
FN3K	16	0.073098	0.24586	0.978243	186	5	-0.37795	0.62478	0.8477	0.980814	649	2	-0.37795
PI4KB	16	0.021295	0.098539	0.958033	77	7	-0.081845	0.62555	0.84814	0.980814	650	4	-0.081845
MAP3K5	16	0.52409	0.79191	0.988519	604	3	-0.1875	0.62705	0.8488	0.980814	651	4	-0.1875
FRK	16	0.27841	0.57617	0.978243	443	5	0.039198	0.62812	0.8493	0.980814	652	3	0.039198
CMPK1	16	0.043697	0.16893	0.966651	129	8	-0.49357	0.62903	0.84979	0.980814	653	4	-0.49357
PLAU	16	0.11283	0.33076	0.978243	246	7	-0.35599	0.62964	0.85	0.980814	654	4	-0.35599
PIK3CG	16	0.14864	0.39861	0.978243	299	5	-0.038628	0.63606	0.85345	0.980814	655	3	-0.038628
EPHA1	16	0.22245	0.50425	0.978243	383	6	-0.15733	0.63684	0.85394	0.980814	656	4	-0.15733
FGFR1	16	0.21836	0.49861	0.978243	380	4	-0.1675	0.63698	0.854	0.980814	657	3	-0.1675
MAGI3	16	0.02904	0.12348	0.958033	97	8	-0.57564	0.64651	0.85936	0.980814	658	4	-0.57564
FGFR4	16	0.077713	0.25654	0.978243	192	5	-0.20166	0.64808	0.86007	0.980814	659	3	-0.20166
MST1	16	0.20559	0.48111	0.978243	363	5	-0.28385	0.64873	0.86047	0.980814	660	4	-0.28385
CDK11A	15	0.047534	0.17799	0.966651	142	5	-0.18431	0.65001	0.85896	0.980814	661	3	-0.18431
PRKAR2B	16	0.12537	0.35587	0.978243	268	6	0.034333	0.65063	0.86143	0.980814	662	4	0.034333
PHKG2	16	0.55469	0.80792	0.988519	621	4	0.13549	0.65099	0.86165	0.980814	663	3	0.13549
MAPK1	16	0.8012	0.92777	0.991136	711	2	0.075518	0.65363	0.86312	0.980814	664	2	0.075518
MAPK11	16	0.4627	0.74486	0.985261	575	5	-0.21575	0.65602	0.86431	0.980814	665	2	-0.21575
PANK3	16	0.050444	0.18929	0.978243	146	7	-0.38813	0.65955	0.8664	0.980814	666	3	-0.38813
CDK3	14	0.25574	0.53255	0.978243	419	5	0.07764	0.66002	0.85769	0.980814	667	2	0.07764
SGK2	16	0.1991	0.47229	0.978243	351	4	-0.040214	0.66596	0.87	0.980814	668	3	-0.040214
TESK1	16	0.082559	0.2669	0.978243	200	6	-0.12468	0.66681	0.87054	0.980814	669	3	-0.12468
CDK20	16	0.17557	0.44053	0.978243	329	5	-0.32084	0.66799	0.87125	0.980814	670	2	-0.32084
NUP62	16	0.0091849	0.04894	0.881953	42	7	-0.20758	0.66819	0.87134	0.980814	671	3	-0.20758
CAMK4	16	0.44828	0.73302	0.985261	564	5	0.087759	0.669	0.87187	0.980814	672	3	0.087759
PDK2	16	0.14696	0.39552	0.978243	296	6	-0.33134	0.66943	0.87206	0.980814	673	3	-0.33134
BMX	16	0.5778	0.82013	0.988519	632	4	-0.050073	0.66971	0.87218	0.980814	674	3	-0.050073
PFKFB3	16	0.12682	0.35879	0.978243	271	6	-0.3883	0.67029	0.87244	0.980814	675	3	-0.3883
Non-Targeting	198	0.0066362	0.037656	0.812405	33	39	-0.016964	0.67062	0.87262	0.980814	676	51	-0.016964
DGKA	16	0.024946	0.11034	0.958033	82	6	0.028842	0.67405	0.87437	0.980814	677	4	0.028842
SMG1	16	0.11441	0.33385	0.978243	255	3	0.032429	0.67548	0.87504	0.980814	678	3	0.032429
MAP3K4	16	0.28812	0.58816	0.978243	456	6	-0.51416	0.6773	0.87587	0.980814	679	3	-0.51416
PRKG1	16	0.033758	0.13844	0.966651	108	5	0.097773	0.67772	0.87611	0.980814	680	3	0.097773
PANK1	16	0.091609	0.28748	0.978243	220	2	-0.10994	0.68189	0.87835	0.980814	681	3	-0.10994
CASK	16	0.035571	0.14408	0.966651	112	7	-0.43262	0.68394	0.87936	0.980814	682	3	-0.43262
MAP2K5	16	0.4287	0.71624	0.985261	548	2	0.16382	0.68593	0.88033	0.980814	683	4	0.16382
EPHA7	16	0.50788	0.78127	0.988519	597	4	-0.056228	0.6895	0.88201	0.980814	684	4	-0.056228
CARD11	16	0.088647	0.28039	0.978243	212	5	-0.02632	0.69014	0.88227	0.980814	685	4	-0.02632
MUSK	16	0.00076543	0.0056669	0.568655	7	10	-1.1574	0.69027	0.88232	0.980814	686	2	-1.1574
EIF2AK2	16	0.083166	0.26815	0.978243	204	7	-0.29711	0.69456	0.88458	0.980814	687	3	-0.29711
SH3BP5	16	0.079126	0.25966	0.978243	196	6	-0.21761	0.6956	0.88516	0.980814	688	1	-0.21761
MAP3K14	16	0.025105	0.11085	0.958033	85	7	-0.46101	0.69645	0.88563	0.980814	689	4	-0.46101
DCAKD	16	0.035769	0.14472	0.966651	113	7	-0.18984	0.69687	0.88581	0.980814	690	2	-0.18984
PIK3CB	16	0.10919	0.3234	0.978243	241	6	-0.040004	0.70632	0.89105	0.981457	691	3	-0.040004
MPP4	16	0.41131	0.70184	0.985261	533	5	0.031417	0.70768	0.89162	0.981457	692	3	0.031417
CPNE3	16	0.43134	0.71842	0.985261	550	5	-0.048673	0.71187	0.89393	0.981457	693	4	-0.048673
EIF2AK4	16	0.29111	0.59159	0.978243	459	5	-0.21112	0.71294	0.89449	0.981457	694	3	-0.21112
BRDT	16	0.046189	0.1768	0.966651	137	7	-0.30649	0.71375	0.89497	0.981457	695	1	-0.30649
MARK1	16	0.076751	0.25446	0.978243	190	7	-0.21961	0.72458	0.90058	0.981457	696	4	-0.21961
YES1	16	0.57357	0.81778	0.988519	630	4	-0.17643	0.72476	0.90067	0.981457	697	3	-0.17643
CSF1R	16	0.027988	0.12019	0.958033	94	5	-0.039809	0.72515	0.90087	0.981457	698	3	-0.039809
TPR	16	0.68084	0.87677	0.99091	668	2	0.070121	0.7286	0.90266	0.981457	699	3	0.070121
EPHB3	16	0.097506	0.29994	0.978243	228	5	0.13943	0.73324	0.90494	0.981457	700	4	0.13943
NIM1K	16	0.27121	0.56714	0.978243	430	5	0.018101	0.73382	0.90521	0.981457	701	4	0.018101
PRKD2	16	0.080345	0.26227	0.978243	199	5	-0.32246	0.73578	0.90652	0.981457	702	4	-0.32246
AK7	16	0.27642	0.57353	0.978243	438	3	0.13282	0.7365	0.90687	0.981457	703	3	0.13282
AKT3	16	0.92651	0.97176	0.991519	748	2	0.21139	0.74222	0.90911	0.981457	704	3	0.21139
PRKD3	16	0.83893	0.94216	0.991136	723	1	-0.1673	0.75164	0.91229	0.981457	705	2	-0.1673
NMRK2	16	0.0054396	0.032192	0.812405	28	9	-0.83543	0.76387	0.91621	0.981457	706	2	-0.83543
CDC7	16	0.82703	0.93746	0.991136	717	3	0.047613	0.76696	0.91718	0.981457	707	3	0.047613
MAP4K2	16	0.54772	0.8043	0.988519	619	4	-0.2176	0.7671	0.91725	0.981457	708	3	-0.2176
GALK1	16	0.52675	0.79327	0.988519	606	3	0.18703	0.77826	0.92099	0.981457	709	3	0.18703
FLT4	16	0.077613	0.25629	0.978243	191	7	-0.53063	0.77889	0.92124	0.981457	710	3	-0.53063
BRD3	16	0.11445	0.33394	0.978243	256	4	-0.0023173	0.78009	0.92163	0.981457	711	3	-0.0023173
NME1	16	0.28652	0.58609	0.978243	453	6	-0.16753	0.78571	0.92335	0.981457	712	3	-0.16753
MAST1	16	0.046904	0.17908	0.966651	140	5	0.35714	0.78615	0.92351	0.981457	713	3	0.35714
LRRK1	16	0.14356	0.38897	0.978243	292	6	-0.38313	0.78663	0.92374	0.981457	714	2	-0.38313
MLKL	16	0.20434	0.47945	0.978243	359	4	-0.031526	0.78982	0.92487	0.981457	715	2	-0.031526
WNK4	16	0.27643	0.57353	0.978243	439	6	-0.071984	0.79335	0.92618	0.981457	716	2	-0.071984
EPHB4	16	0.00080918	0.0059545	0.568655	8	7	-0.35224	0.79616	0.92731	0.981457	717	3	-0.35224
PIP5K1A	16	0.011188	0.057716	0.881953	48	8	-0.58063	0.79876	0.92828	0.981457	718	2	-0.58063
PKM	16	0.086271	0.27501	0.978243	208	5	-0.1724	0.79991	0.92876	0.981457	719	2	-0.1724
PAK4	16	0.10512	0.31533	0.978243	236	5	0.054775	0.80096	0.92914	0.981457	720	3	0.054775
MAP2K6	16	0.39322	0.68656	0.985261	522	5	-0.2143	0.80137	0.92933	0.981457	721	3	-0.2143
TSSK3	16	0.025078	0.11075	0.958033	84	8	-0.5961	0.80186	0.92947	0.981457	722	2	-0.5961
FASTK	16	0.029878	0.12631	0.958033	99	7	-0.51021	0.80634	0.93113	0.981457	723	2	-0.51021
MYLK	16	0.06902	0.23685	0.978243	178	4	-0.064945	0.80976	0.93242	0.981457	724	3	-0.064945
DCLK3	16	0.34892	0.64778	0.983416	502	5	-0.14901	0.81323	0.93361	0.981457	725	2	-0.14901
SRPK2	16	0.008697	0.04654	0.867239	41	7	-0.29079	0.81386	0.93377	0.981457	726	3	-0.29079
PHKB	16	0.093382	0.29092	0.978243	223	4	0.21365	0.8143	0.93393	0.981457	727	2	0.21365
CLP1	16	0.076037	0.25289	0.978243	189	5	-0.28152	0.82317	0.93717	0.983511	728	1	-0.28152
CERKL	16	0.22378	0.50595	0.978243	385	6	-0.28495	0.8353	0.9417	0.986659	729	3	-0.28495
MATK	16	0.11431	0.33373	0.978243	254	7	-0.30353	0.83784	0.94275	0.986659	730	3	-0.30353
AK2	16	0.24421	0.53239	0.978243	411	6	0.02091	0.84297	0.94456	0.987196	731	1	0.02091
TSSK1B	16	0.27872	0.57665	0.978243	444	5	-0.011035	0.85041	0.94732	0.988735	732	2	-0.011035
FER	16	0.045341	0.17435	0.966651	134	8	-0.56178	0.8597	0.95119	0.989146	733	3	-0.56178
PRKX	15	0.15144	0.39401	0.978243	305	5	-0.53165	0.86025	0.95103	0.989146	734	2	-0.53165
FASTKD5	16	0.21792	0.49794	0.978243	378	5	-0.22148	0.86105	0.95161	0.989146	735	3	-0.22148
NEK10	16	0.052757	0.19593	0.978243	149	8	-0.50745	0.86406	0.95289	0.989146	736	2	-0.50745
GUCY2C	16	0.12842	0.3619	0.978243	274	5	-0.0052709	0.87231	0.95653	0.990192	737	2	-0.0052709
AK8	16	0.098392	0.30166	0.978243	229	6	-0.32679	0.87927	0.95929	0.990192	738	3	-0.32679
SGK1	16	0.61987	0.84323	0.99091	648	4	-0.17221	0.88296	0.96082	0.990192	739	3	-0.17221
RPS6KA5	16	0.085081	0.27243	0.978243	206	7	-0.48124	0.88487	0.96153	0.990192	740	2	-0.48124
PKD1	16	0.013853	0.069466	0.881953	59	8	-0.6292	0.88551	0.96178	0.990192	741	3	-0.6292
PKN3	16	0.21918	0.49986	0.978243	382	4	-0.33134	0.88827	0.96305	0.990192	742	3	-0.33134
BRSK1	16	0.0061493	0.035395	0.812405	31	8	-0.62884	0.89321	0.96472	0.990192	743	2	-0.62884
FLT1	16	0.03876	0.1541	0.966651	119	7	-0.39434	0.89694	0.96556	0.990192	744	1	-0.39434
NUAK1	16	0.81107	0.93149	0.991136	713	3	-0.12126	0.89709	0.96557	0.990192	745	2	-0.12126
ADCK2	16	0.24183	0.5293	0.978243	408	6	-0.33219	0.90565	0.96739	0.990733	746	2	-0.33219
PAPSS1	14	0.30721	0.59071	0.978243	475	3	-0.090843	0.93877	0.97254	0.994671	747	1	-0.090843
KSR2	16	0.093522	0.29122	0.978243	224	7	-0.57774	0.94205	0.97707	0.997969	748	1	-0.57774
CDK13	16	0.13272	0.36957	0.978243	278	5	-0.072814	0.94749	0.97883	0.998247	749	2	-0.072814
MAPK15	16	0.19178	0.46235	0.978243	344	6	-0.27016	0.95094	0.97995	0.998247	750	2	-0.27016
RP2	16	0.10902	0.32306	0.978243	239	7	-0.33759	0.95582	0.98165	0.998277	751	1	-0.33759
LIMK1	16	0.21337	0.49194	0.978243	372	6	-0.31177	0.96632	0.98619	0.998277	752	1	-0.31177
TJP2	14	0.13562	0.35857	0.978243	283	5	-0.28193	0.98075	0.98511	0.998277	753	1	-0.28193
STK36	16	0.0030581	0.018974	0.811204	17	10	-0.87787	0.98127	0.99015	0.998277	754	1	-0.87787
DTYMK	16	0.033986	0.1392	0.966651	109	4	-0.022218	0.98513	0.991	0.998277	755	1	-0.022218
CIT	16	0.032305	0.13403	0.961307	106	8	-0.60597	0.98555	0.99116	0.998277	756	1	-0.60597
VRK3	16	0.40409	0.69578	0.985261	531	5	-0.41023	0.99053	0.99288	0.998277	757	1	-0.41023
DYRK4	16	0.028424	0.12153	0.958033	95	7	-0.42976	0.99097	0.99301	0.998277	758	1	-0.42976
MAP3K19	16	0.20452	0.47962	0.978243	361	3	0.055041	0.99271	0.99391	0.998277	759	1	0.055041
ROR2	16	0.052839	0.1961	0.978243	151	8	-0.54461	0.99476	0.99512	0.998277	760	1	-0.54461
SPHK1	16	0.42267	0.71151	0.985261	542	4	-0.19102	0.99574	0.99583	0.998277	761	1	-0.19102
DGKD	16	0.0047677	0.028662	0.812405	22	9	-0.85899	0.99659	0.99664	0.998277	762	0	-0.85899
ATMIN	16	0.64135	0.85469	0.99091	655	4	-0.011825	0.99686	0.99697	0.998277	763	0	-0.011825
ROR1	16	0.0070304	0.039322	0.812405	36	8	-0.70004	0.9993	0.99937	0.99937	764	0	-0.70004

## Sheet: PXGL-P3 vs P0
id	num	neg|score	neg|p-value	neg|fdr	neg|rank	neg|goodsgrna	neg|lfc	pos|score	pos|p-value	pos|fdr	pos|rank	pos|goodsgrna	pos|lfc
DGKI	16	0.90792	0.98822	0.999261	749	5	0.36459	4.89e-06	4.96e-06	0.003788	1	2	0.36459
NEK5	16	0.14042	0.44557	0.972432	341	7	0.22431	1.58e-05	2.48e-05	0.00947	2	2	0.22431
EIF2AK2	16	0.091035	0.34048	0.954111	263	6	0.7008	0.00014132	0.00024294	0.048295	3	2	0.7008
LMTK3	16	0.2883	0.66308	0.988858	512	9	-0.07123	0.00016291	0.00025286	0.048295	4	2	-0.07123
RBKS	16	0.33262	0.70984	0.999261	536	6	0.86462	0.00023675	0.00039168	0.059848	5	2	0.86462
BMPR2	16	0.031662	0.16011	0.808986	151	11	-0.42675	0.00064616	0.001185	0.141234	6	1	-0.42675
DCLK2	16	0.54908	0.8687	0.999261	634	6	0.078848	0.00071214	0.001294	0.141234	7	2	0.078848
CDK13	16	0.38929	0.76461	0.999261	566	8	-0.039281	0.0083697	0.0085128	0.812973	8	1	-0.039281
MAPKAPK3	15	0.0053869	0.038062	0.553369	52	9	-0.73887	0.010252	0.010436	0.885943	9	1	-0.73887
CDK9	16	0.026837	0.14021	0.801437	133	10	-0.17041	0.013488	0.013729	0.999896	10	1	-0.17041
PIK3R3	16	0.82196	0.97021	0.999261	721	4	0.67783	0.014763	0.015256	0.999896	11	1	0.67783
DGKQ	16	0.026168	0.13733	0.799501	131	12	-0.42635	0.016037	0.016495	0.999896	12	1	-0.42635
PIK3C2B	16	0.80589	0.96661	0.999261	716	5	0.23291	0.01985	0.019976	0.999896	13	1	0.23291
PDK1	16	0.079589	0.30906	0.945404	248	5	0.55687	0.021118	0.021255	0.999896	14	1	0.55687
ROS1	16	0.27665	0.64985	0.987266	501	8	0.023137	0.023649	0.023446	0.999896	15	1	0.023137
TESK1	16	0.092489	0.34444	0.954111	269	10	-0.41477	0.024912	0.024656	0.999896	16	1	-0.41477
GSK3B	16	0.18741	0.52819	0.972432	409	4	0.70101	0.026174	0.025717	0.999896	17	1	0.70101
FER	16	0.58233	0.88715	0.999261	651	6	0.34968	0.027434	0.026937	0.999896	18	1	0.34968
XYLB	16	0.61916	0.90371	0.999261	663	4	0.24194	0.028693	0.028285	0.999896	19	1	0.24194
NOL9	16	0.43723	0.79969	0.999261	588	7	-0.0042454	0.02995	0.029485	0.999896	20	1	-0.0042454
ADCK2	16	0.9925	0.99913	0.999261	762	2	0.6854	0.031206	0.030873	0.999896	21	1	0.6854
MEX3B	16	0.098233	0.35955	0.954111	286	9	-0.080658	0.03246	0.032152	0.999896	22	1	-0.080658
ROCK2	16	0.179	0.5148	0.972432	398	8	0.00064701	0.033712	0.033263	0.999896	23	1	0.00064701
PRPS2	16	0.78627	0.96196	0.999261	710	3	0.38341	0.034964	0.034512	0.999896	24	1	0.38341
TRIB2	16	0.0044362	0.03241	0.551471	43	10	-0.14374	0.037461	0.036922	0.999896	25	1	-0.14374
MAPK14	16	0.2173	0.57547	0.979188	449	10	-0.28016	0.039953	0.03956	0.999896	26	1	-0.28016
SNRK	16	0.24577	0.61367	0.987266	471	8	0.089423	0.041196	0.040769	0.999896	27	1	0.089423
BMP2K	16	0.7186	0.94078	0.999261	693	5	0.52721	0.042438	0.042019	0.999896	28	0	0.52721
PRKCA	16	0.014017	0.084885	0.687781	94	8	-0.28798	0.043679	0.043199	0.999896	29	0	-0.28798
TPD52L3	16	0.74556	0.95	0.999261	706	4	0.71041	0.044917	0.044508	0.999896	30	0	0.71041
SH3BP5	16	0.85196	0.97677	0.999261	725	5	0.24028	0.046155	0.045757	0.999896	31	0	0.24028
AK5	16	0.16966	0.49884	0.972432	378	9	-0.10851	0.047391	0.046937	0.999896	32	0	-0.10851
ACVR1C	16	0.2866	0.66107	0.988636	510	5	0.24003	0.048625	0.048018	0.999896	33	0	0.24003
BRSK1	16	0.016284	0.095406	0.700867	104	8	-0.23484	0.049858	0.049208	0.999896	34	0	-0.23484
ATMIN	16	0.15571	0.4735	0.972432	364	7	0.22847	0.05109	0.050457	0.999896	35	0	0.22847
BTK	16	0.48199	0.82818	0.999261	601	5	0.53772	0.05232	0.051746	0.999896	36	0	0.53772
PIK3R4	16	0.51119	0.8468	0.999261	612	7	0.015872	0.053548	0.052867	0.999896	37	0	0.015872
PPIP5K2	16	0.42733	0.79281	0.999261	585	7	0.5136	0.057225	0.056179	0.999896	38	0	0.5136
TXK	16	0.55181	0.87025	0.999261	637	4	0.52493	0.058447	0.057507	0.999896	39	0	0.52493
NME9	16	0.12298	0.41287	0.972432	322	9	-0.01316	0.062106	0.061077	0.999896	40	0	-0.01316
ILK	16	0.27999	0.65387	0.987266	506	7	0.069252	0.063322	0.062317	0.999896	41	0	0.069252
EPHA2	16	0.001697	0.013927	0.487431	21	10	-0.53518	0.064537	0.063308	0.999896	42	0	-0.53518
MAP3K15	16	0.16282	0.48652	0.972432	373	7	0.26194	0.065751	0.064488	0.999896	43	0	0.26194
NIM1K	16	0.12557	0.41837	0.972432	326	10	-0.29705	0.066963	0.065807	0.999896	44	0	-0.29705
CDKL1	16	0.51251	0.84751	0.999261	613	4	0.29625	0.068174	0.067195	0.999896	45	0	0.29625
PRKCG	16	0.40287	0.77624	0.999261	574	5	1.4171	0.069383	0.068415	0.999896	46	0	1.4171
PANK3	16	0.091199	0.34108	0.954111	265	11	-0.27812	0.070591	0.069654	0.999896	47	0	-0.27812
STK16	16	0.0074245	0.05016	0.583612	65	11	-0.36072	0.071797	0.070834	0.999896	48	0	-0.36072
PRKAR1B	16	0.18303	0.52143	0.972432	402	9	-0.039545	0.073002	0.072183	0.999896	49	0	-0.039545
PIP5K1B	16	0.5083	0.84513	0.999261	611	8	0.11511	0.074205	0.073492	0.999896	50	0	0.11511
DGKE	16	0.89387	0.98614	0.999261	745	5	0.82861	0.079003	0.078361	0.999896	51	0	0.82861
MPP7	16	0.059866	0.2531	0.888779	214	6	0.25672	0.0802	0.07954	0.999896	52	0	0.25672
PIK3C2G	16	0.95007	0.9944	0.999261	755	5	0.29654	0.082587	0.082049	0.999896	53	0	0.29654
MAPK9	16	0.23293	0.59786	0.987266	460	9	-0.093877	0.084969	0.084449	0.999896	54	0	-0.093877
TJP2	14	0.6963	0.92619	0.999261	686	6	0.25406	0.086265	0.085788	0.999896	55	0	0.25406
MAP3K14	16	0.012273	0.076229	0.646728	90	8	-0.075091	0.089715	0.089337	0.999896	56	0	-0.075091
SBK2	16	9.74e-05	0.0010065	0.153788	5	13	-0.52084	0.09326	0.092907	0.999896	57	0	-0.52084
CDKL3	16	0.81676	0.96909	0.999261	718	5	0.87192	0.094438	0.093988	0.999896	58	0	0.87192
PTK2	16	0.62539	0.90602	0.999261	664	6	0.15892	0.095616	0.095227	0.999896	59	0	0.15892
STK25	16	0.0085449	0.056218	0.585478	73	8	-0.12434	0.099139	0.098589	0.999896	60	0	-0.12434
ERBB4	16	0.2188	0.57762	0.980665	450	8	-0.04912	0.10148	0.10096	0.999896	61	0	-0.04912
JAK3	16	0.034964	0.17332	0.82244	161	7	0.096299	0.10382	0.1031	0.999896	62	0	0.096299
NRK	16	0.25389	0.62319	0.987266	482	5	0.15038	0.10731	0.10649	0.999896	63	0	0.15038
WEE2	16	0.85423	0.9773	0.999261	729	4	0.70266	0.10963	0.10878	0.999896	64	0	0.70266
AK8	16	0.30982	0.68697	0.999261	521	7	0.033622	0.11079	0.10985	0.999896	65	0	0.033622
PI4KA	16	0.52873	0.85685	0.999261	625	7	0.13784	0.11195	0.11096	0.999896	66	0	0.13784
KDR	16	0.27588	0.64892	0.987266	500	6	0.37882	0.1131	0.11199	0.999896	67	0	0.37882
ALK	16	0.037461	0.1829	0.842438	165	6	0.10189	0.11426	0.11329	0.999896	68	0	0.10189
PKLR	16	0.050621	0.226	0.888779	191	10	-0.43155	0.11541	0.11432	0.999896	69	0	-0.43155
EPHB2	16	0.064854	0.26665	0.901431	226	5	0.26827	0.11771	0.11674	0.999896	70	0	0.26827
MAP3K4	16	0.52617	0.85533	0.999261	619	7	0.85013	0.11886	0.11791	0.999896	71	0	0.85013
NME4	16	0.90198	0.98738	0.999261	748	5	0.043477	0.12001	0.11909	0.999896	72	0	0.043477
CDK11A	16	0.053261	0.23407	0.888779	197	9	-0.27027	0.12344	0.12264	0.999896	73	0	-0.27027
STK32A	16	0.013354	0.081385	0.674365	92	12	-0.47877	0.12458	0.12379	0.999896	74	0	-0.47877
STK36	16	0.30612	0.68297	0.999261	518	5	0.15426	0.12686	0.12601	0.999896	75	0	0.15426
TK1	16	0.20855	0.5625	0.975426	440	10	-0.16984	0.128	0.12706	0.999896	76	0	-0.16984
DTYMK	16	0.034013	0.1696	0.814918	159	10	-0.40403	0.12914	0.12808	0.999896	77	0	-0.40403
PBK	16	0.47956	0.82665	0.999261	600	8	0.026737	0.13141	0.13055	0.999896	78	0	0.026737
RPS6KL1	16	0.041464	0.19636	0.857251	175	7	0.058922	0.13254	0.13152	0.999896	79	0	0.058922
TGFBR2	16	0.061113	0.2563	0.891236	219	10	-0.19604	0.13367	0.13283	0.999896	80	0	-0.19604
CDKL2	16	0.52295	0.85347	0.999261	617	5	0.56052	0.1348	0.13384	0.999896	81	0	0.56052
GRK7	16	0.075925	0.29881	0.941645	239	9	-0.39114	0.1393	0.13799	0.999896	82	0	-0.39114
HUS1	16	0.47315	0.8227	0.999261	598	7	0.28916	0.14042	0.13891	0.999896	83	0	0.28916
TWF1	16	0.5718	0.88111	0.999261	646	5	0.77666	0.14266	0.14158	0.999896	84	0	0.77666
ABCC1	16	0.027434	0.14241	0.801437	134	4	0.64537	0.14378	0.14298	0.999896	85	0	0.64537
BRD2	16	0.3265	0.70345	0.999261	531	6	0.41324	0.1449	0.14402	0.999896	86	0	0.41324
NME8	16	0.87328	0.98186	0.999261	737	6	0.19415	0.14713	0.14633	0.999896	87	0	0.19415
SH3BP4	16	0.12332	0.41355	0.972432	324	9	-0.034587	0.15046	0.14965	0.999896	88	0	-0.034587
CALM1	16	0.084424	0.32219	0.954111	257	8	-0.17216	0.15268	0.15191	0.999896	89	0	-0.17216
STK4	16	0.53567	0.86095	0.999261	629	5	0.67523	0.15599	0.15538	0.999896	90	0	0.67523
ACVR1	16	0.67553	0.92526	0.999261	680	7	0.12811	0.1593	0.15857	0.999896	91	0	0.12811
STK26	16	0.068215	0.27674	0.923267	229	7	0.13093	0.16039	0.15978	0.999896	92	0	0.13093
KIAA1804	16	0.086804	0.32867	0.954111	258	8	0.1863	0.16149	0.16105	0.999896	93	0	0.1863
TP53RK	16	0.74259	0.94902	0.999261	701	6	0.26614	0.16259	0.16226	0.999896	94	0	0.26614
CSNK1E	16	0.17824	0.51358	0.972432	396	8	-0.00019837	0.16586	0.16587	0.999896	95	0	-0.00019837
NUP62	16	0.53444	0.8603	0.999261	628	5	0.95464	0.17022	0.17047	0.999896	96	0	0.95464
ARAF	16	0.10402	0.37376	0.958219	298	10	-0.21316	0.1713	0.1714	0.999896	97	0	-0.21316
ERN2	16	0.016177	0.09498	0.700867	103	9	-0.43821	0.17238	0.17265	0.999896	98	0	-0.43821
CSNK2A1	16	0.51564	0.84937	0.999261	615	8	-0.010391	0.17347	0.17377	0.999896	99	0	-0.010391
EPHA10	16	0.29877	0.67472	0.999009	515	6	0.3894	0.17886	0.17908	0.999896	100	0	0.3894
MAP3K2	16	0.88939	0.98518	0.999261	744	6	0.52693	0.181	0.1812	0.999896	101	0	0.52693
MAGI3	16	0.9704	0.99684	0.999261	757	4	0.75984	0.18421	0.18445	0.999896	102	0	0.75984
FASTKD1	16	0.019034	0.10735	0.732312	112	8	0.015413	0.18635	0.18654	0.999896	103	0	0.015413
MUSK	16	0.88862	0.98508	0.999261	742	5	0.18938	0.18741	0.18768	0.999896	104	0	0.18938
CIT	16	0.49517	0.83695	0.999261	608	7	0.31916	0.18847	0.18867	0.999896	105	0	0.31916
MAPK6	16	0.22933	0.59375	0.987266	458	9	-0.075654	0.1906	0.19077	0.999896	106	0	-0.075654
EPHA3	16	0.73674	0.94698	0.999261	698	5	0.30398	0.19166	0.19169	0.999896	107	0	0.30398
MAPK13	16	0.2494	0.61788	0.987266	475	8	0.065943	0.19271	0.19255	0.999896	108	0	0.065943
LATS2	16	0.30887	0.68597	0.999261	520	5	0.52652	0.19377	0.19356	0.999896	109	0	0.52652
IPMK	16	0.9332	0.99194	0.999261	751	4	0.855	0.19483	0.19445	0.999896	110	0	0.855
SRMS	16	0.25487	0.62433	0.987266	483	9	-0.19587	0.19588	0.19538	0.999896	111	0	-0.19587
CSNK2A2	16	0.0067654	0.046322	0.583612	60	9	-0.69813	0.19904	0.19829	0.999896	112	0	-0.69813
LRPPRC	16	0.78888	0.96247	0.999261	712	4	0.72141	0.20009	0.19945	0.999896	113	0	0.72141
MYLK4	16	0.23749	0.6033	0.987266	463	6	0.57465	0.20323	0.20238	0.999896	114	0	0.57465
ABL1	16	0.027751	0.14386	0.801437	135	10	-0.21222	0.20531	0.20433	0.999896	115	0	-0.21222
NEK11	16	0.19191	0.5357	0.972432	417	5	0.33954	0.2074	0.20673	0.999896	116	0	0.33954
PIP4K2A	16	0.076636	0.30073	0.941645	244	11	-0.2261	0.20947	0.20873	0.999896	117	0	-0.2261
NAGK	16	0.18113	0.51842	0.972432	401	7	0.23697	0.21051	0.20983	0.999896	118	0	0.23697
PHKB	16	0.50051	0.84039	0.999261	609	4	0.54033	0.21567	0.21509	0.999896	119	0	0.54033
IRAK2	16	0.2716	0.6443	0.987266	496	8	0.043321	0.21773	0.21721	0.999896	120	0	0.043321
JAK2	16	0.97343	0.99709	0.999261	758	2	0.64714	0.21875	0.21844	0.999896	121	0	0.64714
AK3	16	0.029729	0.15211	0.801437	145	10	-0.24336	0.22183	0.22156	0.999896	122	0	-0.24336
MAST3	16	0.046698	0.21372	0.888779	183	10	-0.28845	0.22285	0.2225	0.999896	123	0	-0.28845
ADCK1	16	0.83319	0.97268	0.999261	723	6	0.27985	0.2259	0.2256	0.999896	124	0	0.27985
MKNK2	16	0.33887	0.71616	0.999261	538	4	0.28038	0.22996	0.22985	0.999896	125	0	0.28038
STK33	16	0.19905	0.54722	0.972432	427	9	-0.27449	0.23097	0.23084	0.999896	126	0	-0.27449
ZAK	16	0.0060182	0.041959	0.557275	57	8	0.13022	0.23198	0.23175	0.999896	127	0	0.13022
GSK3A	16	0.22793	0.59191	0.987266	457	7	0.21556	0.23299	0.23281	0.999896	128	0	0.21556
ADCK3	16	0.021337	0.1173	0.753418	118	7	0.37964	0.23701	0.23665	0.999896	129	0	0.37964
EPHB4	16	0.21513	0.57218	0.978162	446	8	-0.040901	0.23801	0.23766	0.999896	130	0	-0.040901
GSAP	16	0.48274	0.82876	0.999261	603	4	0.25032	0.23902	0.23866	0.999896	131	0	0.25032
NEK3	16	0.64026	0.91189	0.999261	670	6	0.3049	0.24102	0.24058	0.999896	132	0	0.3049
TRIM24	16	0.59618	0.89425	0.999261	658	7	0.068726	0.24201	0.24156	0.999896	133	0	0.068726
TAOK1	16	0.1004	0.36527	0.958219	289	9	-0.14093	0.24301	0.24257	0.999896	134	0	-0.14093
MORN2	16	0.81679	0.96909	0.999261	719	6	0.24642	0.245	0.24464	0.999896	135	0	0.24642
BMX	16	0.10935	0.38475	0.972432	301	6	0.32283	0.24698	0.24644	0.999896	136	0	0.32283
PLK4	16	0.046155	0.21185	0.888779	181	5	0.10109	0.24797	0.24748	0.999896	137	0	0.10109
FASTKD2	16	0.609	0.89946	0.999261	661	2	0.9958	0.24896	0.2483	0.999896	138	0	0.9958
PRKCH	16	0.17236	0.50367	0.972432	382	9	-0.15184	0.25094	0.25027	0.999896	139	0	-0.15184
FGFR1	16	0.38889	0.76424	0.999261	564	8	-0.02272	0.25192	0.25117	0.999896	140	0	-0.02272
PRPS1L1	16	0.0012554	0.010377	0.417265	19	11	-0.60294	0.25291	0.25216	0.999896	141	0	-0.60294
MYO3B	16	0.93929	0.9928	0.999261	752	5	0.38597	0.25389	0.25305	0.999896	142	0	0.38597
PDK4	16	0.18955	0.53156	0.972432	414	9	-0.10302	0.25683	0.2556	0.999896	143	0	-0.10302
CDK15	16	0.8725	0.98166	0.999261	736	4	0.61779	0.25878	0.25772	0.999896	144	0	0.61779
MYLK2	16	0.34888	0.72639	0.999261	545	7	0.10587	0.25976	0.25876	0.999896	145	0	0.10587
GALK1	16	0.11259	0.39157	0.972432	303	8	0.013982	0.26268	0.26177	0.999896	146	0	0.013982
POMK	16	0.18954	0.53152	0.972432	413	6	0.32539	0.26462	0.26376	0.999896	147	0	0.32539
STK32B	16	0.17781	0.51282	0.972432	394	10	-0.1978	0.26559	0.26473	0.999896	148	0	-0.1978
CDKL5	16	0.10493	0.37584	0.960335	299	9	-0.10743	0.26656	0.26563	0.999896	149	0	-0.10743
LRGUK	16	0.69937	0.93364	0.999261	689	6	0.3122	0.26945	0.26863	0.999896	150	0	0.3122
TTBK2	16	0.78663	0.96204	0.999261	711	5	0.28386	0.27234	0.27167	0.999896	151	0	0.28386
PRKG1	16	0.26268	0.63401	0.987266	489	5	0.83041	0.27329	0.27273	0.999896	152	0	0.83041
DYRK4	16	0.10852	0.38321	0.972432	300	10	-0.21306	0.27425	0.27378	0.999896	153	0	-0.21306
SGK494	16	0.3664	0.7435	0.999261	554	7	0.23624	0.27521	0.27478	0.999896	154	0	0.23624
PHKA2	16	0.15138	0.46635	0.972432	357	9	-0.59616	0.27616	0.27568	0.999896	155	0	-0.59616
ERBB2	16	0.44831	0.80692	0.999261	592	7	0.13355	0.28187	0.28121	0.999896	156	0	0.13355
NMRK1	16	0.84488	0.97521	0.999261	724	6	0.34916	0.28282	0.28226	0.999896	157	0	0.34916
PRPF4B	16	0.2867	0.66125	0.988636	511	6	0.38225	0.28376	0.28318	0.999896	158	0	0.38225
GALK2	16	0.85316	0.97702	0.999261	727	6	0.50521	0.28471	0.28424	0.999896	159	0	0.50521
PLK3	16	0.07206	0.28765	0.936154	234	9	-0.085462	0.28565	0.28507	0.999896	160	0	-0.085462
PACSIN1	16	0.0077716	0.051945	0.583612	68	8	-0.26603	0.28754	0.28687	0.999896	161	0	-0.26603
MPP1	16	0.86793	0.98045	0.999261	734	5	0.61615	0.29035	0.28956	0.999896	162	0	0.61615
AMHR2	16	0.35046	0.72787	0.999261	548	8	0.14039	0.29503	0.29411	0.999896	163	0	0.14039
MOK	16	0.17886	0.51459	0.972432	397	5	0.20236	0.29689	0.29595	0.999896	164	0	0.20236
PIK3R1	16	0.0089801	0.059054	0.585478	75	10	-0.46301	0.29967	0.29873	0.999896	165	0	-0.46301
CDK18	16	0.35018	0.72761	0.999261	546	6	0.1821	0.30059	0.29966	0.999896	166	0	0.1821
ITPKA	16	0.18603	0.52605	0.972432	406	7	0.19711	0.30244	0.30163	0.999896	167	0	0.19711
DOLK	16	0.19166	0.5353	0.972432	415	7	0.14048	0.30612	0.30544	0.999896	168	0	0.14048
CDK14	16	0.39627	0.77073	0.999261	569	8	0.018341	0.30795	0.30721	0.999896	169	0	0.018341
LIMK1	16	0.36113	0.7382	0.999261	551	8	-0.012149	0.30887	0.30805	0.999896	170	0	-0.012149
MAPK11	16	0.38917	0.76449	0.999261	565	7	0.22152	0.3107	0.30984	0.999896	171	0	0.22152
MAK	16	0.55633	0.87248	0.999261	640	8	-0.041754	0.31161	0.31071	0.999896	172	0	-0.041754
ANKK1	16	0.45222	0.80952	0.999261	593	6	0.038459	0.31615	0.3153	0.999896	173	0	0.038459
PANK2	16	0.56022	0.87472	0.999261	642	8	-0.077249	0.31705	0.31604	0.999896	174	0	-0.077249
RIPK4	16	0.24074	0.60745	0.987266	465	7	0.38019	0.31886	0.31784	0.999896	175	0	0.38019
MINK1	16	0.016037	0.094355	0.700867	102	6	0.26349	0.31976	0.31857	0.999896	176	0	0.26349
DGKA	16	0.13268	0.43184	0.972432	333	10	-0.31311	0.32335	0.32194	0.999896	177	0	-0.31311
DGKH	16	0.16241	0.48572	0.972432	372	8	-0.054828	0.32425	0.3226	0.999896	178	0	-0.054828
FGFR3	16	0.017008	0.09847	0.712226	105	12	-0.45348	0.32514	0.32352	0.999896	179	0	-0.45348
SRPK3	16	0.63995	0.9117	0.999261	669	6	0.17822	0.32693	0.32541	0.999896	180	0	0.17822
NEK6	16	0.064612	0.2659	0.901431	225	9	-0.17877	0.32782	0.32644	0.999896	181	0	-0.17877
STK24	16	0.044419	0.20628	0.885363	178	9	-0.30799	0.33049	0.329	0.999896	182	0	-0.30799
CDK12	16	0.66335	0.92052	0.999261	677	7	0.074392	0.33138	0.32992	0.999896	183	0	0.074392
NME7	16	0.69972	0.93375	0.999261	690	6	0.33449	0.33226	0.33094	0.999896	184	0	0.33449
ERN1	16	0.18814	0.52931	0.972432	410	9	-0.26387	0.33315	0.33184	0.999896	185	0	-0.26387
STK17A	16	0.37684	0.7536	0.999261	559	6	0.41908	0.33403	0.33268	0.999896	186	0	0.41908
CSNK1A1	16	0.59821	0.89539	0.999261	659	7	0.076797	0.33491	0.33373	0.999896	187	0	0.076797
CAMK2A	16	0.41783	0.78639	0.999261	580	5	1.1412	0.33579	0.33481	0.999896	188	0	1.1412
CDK19	16	0.16652	0.49303	0.972432	376	9	-0.21437	0.33843	0.3375	0.999896	189	0	-0.21437
GUCY2C	16	0.99421	0.99926	0.999261	764	3	0.40354	0.33931	0.33825	0.999896	190	0	0.40354
EEF2K	16	0.076607	0.30064	0.941645	243	8	-0.061034	0.34018	0.33925	0.999896	191	0	-0.061034
PRKCZ	16	0.0097952	0.063606	0.585478	83	6	0.2244	0.34106	0.34008	0.999896	192	0	0.2244
MKNK1	16	0.1131	0.39258	0.972432	305	6	0.19643	0.34281	0.34188	0.999896	193	0	0.19643
PRKDC	16	0.1472	0.45838	0.972432	349	10	-0.13498	0.34455	0.34372	0.999896	194	0	-0.13498
IP6K1	16	0.16216	0.48524	0.972432	371	8	0.11433	0.34542	0.34451	0.999896	195	0	0.11433
NRBP1	16	0.44448	0.80468	0.999261	591	7	0.090638	0.34629	0.34543	0.999896	196	0	0.090638
TSSK3	16	0.01109	0.070299	0.610322	88	9	-0.082955	0.34715	0.3462	0.999896	197	0	-0.082955
PAK3	16	0.20113	0.5506	0.972432	429	4	0.70611	0.34802	0.34697	0.999896	198	0	0.70611
PIK3CG	16	0.59591	0.89414	0.999261	657	5	0.24375	0.35061	0.34956	0.999896	199	0	0.24375
SLAMF6	16	0.6736	0.92449	0.999261	679	6	0.21514	0.35405	0.35283	0.999896	200	0	0.21514
STK35	16	0.033713	0.1683	0.814918	156	8	0.14249	0.35491	0.35357	0.999896	201	0	0.14249
MAP4K5	16	0.094326	0.34916	0.954111	275	8	-0.14352	0.35833	0.35703	0.999896	202	0	-0.14352
MYLK3	16	0.031396	0.15921	0.808986	150	10	-0.28752	0.36088	0.35969	0.999896	203	0	-0.28752
ADCK5	16	0.012447	0.077032	0.646728	91	11	-0.33033	0.36173	0.36056	0.999896	204	0	-0.33033
SMG1	16	0.14442	0.45298	0.972432	344	10	-0.10404	0.36427	0.3632	0.999896	205	0	-0.10404
MPP4	16	0.73698	0.94702	0.999261	699	5	0.3789	0.36681	0.36564	0.999896	206	0	0.3789
NEK8	16	0.17255	0.50399	0.972432	383	8	-0.021262	0.36765	0.36646	0.999896	207	0	-0.021262
CROT	16	0.48823	0.83228	0.999261	606	6	0.21408	0.36849	0.36735	0.999896	208	0	0.21408
TESK2	16	0.06979	0.28117	0.929932	231	7	0.40619	0.37017	0.36903	0.999896	209	0	0.40619
LTK	16	0.12255	0.41207	0.972432	321	8	-0.043692	0.37184	0.37072	0.999896	210	0	-0.043692
CDK11B	16	0.056131	0.24224	0.888779	206	7	0.22473	0.37434	0.37318	0.999896	211	0	0.22473
TAB1	16	0.025566	0.13487	0.799501	128	8	-0.1434	0.37518	0.37392	0.999896	212	0	-0.1434
AK9	16	0.043679	0.20366	0.879066	177	6	0.07273	0.37601	0.37473	0.999896	213	0	0.07273
IGFN1	16	0.54937	0.8689	0.999261	635	5	0.2123	0.37932	0.37796	0.999896	214	0	0.2123
INSRR	16	0.0096498	0.062882	0.585478	80	11	-0.44244	0.3818	0.38052	0.999896	215	0	-0.44244
RNASEL	16	0.31874	0.69584	0.999261	525	8	-0.018086	0.38426	0.38291	0.999896	216	0	-0.018086
DLG1	16	0.39719	0.77152	0.999261	570	8	-0.02422	0.38508	0.38374	0.999896	217	0	-0.02422
FLT3	16	0.20622	0.55856	0.972432	438	10	-0.31756	0.38835	0.3868	0.999896	218	0	-0.31756
RPS6KA2	16	0.24088	0.6076	0.987266	466	9	-0.097016	0.38917	0.38753	0.999896	219	0	-0.097016
CARD11	16	0.21182	0.56749	0.978162	443	6	0.61482	0.39079	0.38923	0.999896	220	0	0.61482
RPS6KA5	16	0.037891	0.18469	0.84472	167	10	-0.25189	0.39323	0.39164	0.999896	221	0	-0.25189
EPHA4	16	0.30704	0.6839	0.999261	519	6	0.64956	0.39404	0.39249	0.999896	222	0	0.64956
ALPK3	16	0.85252	0.97691	0.999261	726	5	0.23616	0.39726	0.39526	0.999896	223	0	0.23616
CSNK2B	16	0.030695	0.15619	0.803056	148	10	-0.39547	0.39806	0.39609	0.999896	224	0	-0.39547
EIF2AK1	16	0.86749	0.98032	0.999261	733	6	0.52548	0.40127	0.39907	0.999896	225	0	0.52548
ADRBK1	16	0.82086	0.96995	0.999261	720	6	0.03031	0.40207	0.3999	0.999896	226	0	0.03031
CPNE3	16	0.049939	0.22386	0.888779	188	9	-0.15074	0.40446	0.40251	0.999896	227	0	-0.15074
GUK1	16	0.0001728	0.0016807	0.168087	7	12	-0.58615	0.40525	0.40347	0.999896	228	0	-0.58615
CAMK2G	16	0.72115	0.94172	0.999261	695	6	0.29326	0.40684	0.40515	0.999896	229	0	0.29326
MAP3K3	16	0.095716	0.35293	0.954111	281	7	0.24121	0.41314	0.41135	0.999896	230	0	0.24121
BRDT	16	0.98672	0.99846	0.999261	760	1	0.34217	0.41471	0.41307	0.999896	231	0	0.34217
CMPK1	16	0.0045149	0.033025	0.551471	45	11	-0.68951	0.41549	0.41383	0.999896	232	0	-0.68951
STK38L	16	0.74324	0.94922	0.999261	703	3	0.55883	0.41705	0.41532	0.999896	233	0	0.55883
SIK2	16	0.32643	0.70336	0.999261	530	4	0.78363	0.41783	0.41605	0.999896	234	0	0.78363
NME1	16	0.093247	0.34619	0.954111	273	11	-0.16598	0.42094	0.41895	0.999896	235	0	-0.16598
PNKP	16	0.17313	0.505	0.972432	385	10	-0.18877	0.42171	0.41961	0.999896	236	0	-0.18877
TEX14	16	0.52637	0.85547	0.999261	620	8	-0.0087631	0.42787	0.42579	0.999896	237	0	-0.0087631
FLT4	16	0.37209	0.7492	0.999261	557	8	0.00017477	0.43016	0.4282	0.999896	238	0	0.00017477
PIM3	16	0.2528	0.6219	0.987266	480	9	-0.073421	0.43169	0.42968	0.999896	239	0	-0.073421
NEK1	16	0.0069281	0.047353	0.583612	61	12	-0.59576	0.43245	0.43045	0.999896	240	0	-0.59576
CAMK1	16	0.37184	0.74897	0.999261	556	8	0.059064	0.43321	0.43159	0.999896	241	0	0.059064
STK39	16	0.51448	0.84867	0.999261	614	6	0.081011	0.43397	0.43212	0.999896	242	0	0.081011
PIP5K1A	16	0.044917	0.20815	0.886343	179	9	-0.18956	0.43624	0.43473	0.999896	243	0	-0.18956
EPHA1	16	0.015058	0.089833	0.687781	99	10	-0.23125	0.4385	0.43714	0.999896	244	0	-0.23125
SHPK	16	0.34368	0.72117	0.999261	540	6	0.3525	0.43925	0.43775	0.999896	245	0	0.3525
ROCK1	16	0.0022331	0.018131	0.517817	26	5	0.23895	0.44	0.43861	0.999896	246	0	0.23895
SGK223	16	0.5665	0.87809	0.999261	644	7	0.29802	0.44449	0.4432	0.999896	247	0	0.29802
TK2	16	0.99108	0.99901	0.999261	761	3	0.55474	0.44598	0.44475	0.999896	248	0	0.55474
MERTK	16	0.30275	0.67929	0.999261	517	9	-0.049033	0.44672	0.44564	0.999896	249	0	-0.049033
DGKK	16	0.072183	0.28795	0.936154	235	6	0.4046	0.44746	0.44636	0.999896	250	0	0.4046
HKDC1	16	0.41645	0.78539	0.999261	578	5	0.56991	0.4482	0.44703	0.999896	251	0	0.56991
CDK4	16	0.72597	0.9434	0.999261	696	7	0.091318	0.44894	0.44779	0.999896	252	0	0.091318
MAP3K11	16	0.18635	0.52648	0.972432	408	9	-0.19465	0.45263	0.45126	0.999896	253	0	-0.19465
PKD2	16	0.17452	0.50742	0.972432	387	7	0.05326	0.45702	0.4558	0.999896	254	0	0.05326
PKN1	16	0.033974	0.1694	0.814918	158	10	-0.53011	0.45848	0.45724	0.999896	255	0	-0.53011
SBK3	15	0.18436	0.51748	0.972432	404	6	0.14179	0.45957	0.45741	0.999896	256	0	0.14179
PIK3CA	16	0.58621	0.88912	0.999261	653	6	0.14669	0.46714	0.46619	0.999896	257	0	0.14669
DGKB	16	0.79914	0.9649	0.999261	715	6	0.35248	0.46929	0.46855	0.999896	258	0	0.35248
ROR2	16	0.12863	0.42438	0.972432	327	8	-0.15983	0.47	0.46922	0.999896	259	0	-0.15983
TGFBR1	16	0.14885	0.46142	0.972432	353	8	-0.1041	0.47071	0.46987	0.999896	260	0	-0.1041
GUCY2D	16	0.19168	0.53537	0.972432	416	9	-0.099095	0.47213	0.47123	0.999896	261	0	-0.099095
KSR1	16	0.090404	0.33858	0.954111	262	10	-0.16846	0.47284	0.47192	0.999896	262	0	-0.16846
DCK	16	0.16513	0.49034	0.972432	374	10	-0.26482	0.47355	0.4724	0.999896	263	0	-0.26482
CDK2	16	0.055375	0.24021	0.888779	204	9	-0.65934	0.47426	0.47314	0.999896	264	0	-0.65934
PIP5KL1	16	0.32782	0.70498	0.999261	532	7	0.1695	0.47567	0.47468	0.999896	265	0	0.1695
GUCY2F	16	0.20371	0.55464	0.972432	435	8	0.1155	0.47779	0.47638	0.999896	266	0	0.1155
PAK2	16	0.23425	0.59931	0.987266	462	8	-0.048263	0.47849	0.47714	0.999896	267	0	-0.048263
MARK1	16	0.083779	0.32033	0.954111	256	11	-0.35177	0.47989	0.47844	0.999896	268	0	-0.35177
BUB1	16	0.17918	0.51506	0.972432	399	7	0.14402	0.48059	0.47907	0.999896	269	0	0.14402
SIK1	16	0.0019373	0.01592	0.495909	24	8	0.032258	0.48199	0.48062	0.999896	270	0	0.032258
TBK1	16	0.75808	0.9542	0.999261	707	7	0.055472	0.48269	0.4814	0.999896	271	0	0.055472
GK	16	0.55485	0.87169	0.999261	638	6	0.25994	0.48338	0.48209	0.999896	272	0	0.25994
MVK	16	0.014352	0.086472	0.687781	96	12	-0.2856	0.48408	0.48282	0.999896	273	0	-0.2856
NEK7	16	0.0058014	0.040561	0.553369	55	8	-0.13001	0.48547	0.48416	0.999896	274	0	-0.13001
ICK	16	0.28515	0.65957	0.988636	508	9	-0.046527	0.48616	0.48481	0.999896	275	0	-0.046527
PINK1	16	0.69005	0.9305	0.999261	683	6	0.6533	0.48685	0.48546	0.999896	276	0	0.6533
NLK	16	0.20225	0.55255	0.972432	431	10	-0.15419	0.48754	0.48605	0.999896	277	0	-0.15419
NTRK1	16	0.097327	0.35726	0.954111	285	7	0.11597	0.48892	0.48744	0.999896	278	0	0.11597
MARK2	16	0.79485	0.96383	0.999261	713	6	0.45668	0.48961	0.48818	0.999896	279	0	0.45668
COL4A3BP	16	0.19313	0.53776	0.972432	419	9	-0.1042	0.49099	0.48962	0.999896	280	0	-0.1042
AKT3	16	0.86104	0.9789	0.999261	730	6	0.085483	0.49441	0.49321	0.999896	281	0	0.085483
PXK	16	0.32909	0.70608	0.999261	534	9	-0.16666	0.49509	0.49387	0.999896	282	0	-0.16666
CKMT2	16	0.28916	0.66398	0.988858	513	7	-0.11211	0.49645	0.49533	0.999896	283	0	-0.11211
ULK2	16	0.035502	0.17545	0.827418	162	11	-0.28083	0.49916	0.49819	0.999896	284	0	-0.28083
CSNK1G1	16	0.53609	0.86124	0.999261	630	8	0.097439	0.49984	0.4989	0.999896	285	0	0.097439
DGUOK	16	0.74512	0.94987	0.999261	705	6	0.17637	0.50253	0.50166	0.999896	286	0	0.17637
MAP4K2	16	0.48676	0.83131	0.999261	605	7	0.1998	0.50454	0.50368	0.999896	287	0	0.1998
STK3	16	0.3818	0.7578	0.999261	562	7	0.19565	0.50788	0.50714	0.999896	288	0	0.19565
DDR2	16	0.34403	0.72155	0.999261	541	8	0.044929	0.50854	0.50775	0.999896	289	0	0.044929
MAP3K12	15	0.05295	0.23173	0.888779	195	10	-0.4189	0.5101	0.50918	0.999896	290	0	-0.4189
CAMK2B	15	0.19396	0.53192	0.972432	422	8	-0.3559	0.5101	0.50918	0.999896	291	0	-0.3559
DYRK2	16	0.53865	0.86259	0.999261	631	8	0.0099023	0.51053	0.50969	0.999896	292	0	0.0099023
NTPCR	16	0.023618	0.12661	0.767707	125	12	-0.57885	0.51119	0.51038	0.999896	293	0	-0.57885
PIK3CD	16	0.20245	0.55284	0.972432	432	7	0.039221	0.51317	0.51221	0.999896	294	0	0.039221
CHEK1	16	0.098301	0.35967	0.954111	287	8	-0.0079343	0.51514	0.51393	0.999896	295	0	-0.0079343
FASTKD5	16	0.24599	0.61388	0.987266	472	5	0.21231	0.5171	0.51577	0.999896	296	0	0.21231
PIP5K1C	16	0.25152	0.6204	0.987266	479	8	0.008622	0.51906	0.51786	0.999896	297	0	0.008622
PAPSS1	14	0.060325	0.24717	0.888779	218	9	-0.39974	0.52076	0.52375	0.999896	298	0	-0.39974
SLK	16	0.66854	0.92263	0.999261	678	7	0.24525	0.52101	0.5199	0.999896	299	0	0.24525
ITPKB	16	0.09208	0.34342	0.954111	267	9	-0.15665	0.52166	0.52049	0.999896	300	0	-0.15665
MARK3	16	0.10194	0.36893	0.958219	292	8	-0.087326	0.5236	0.52255	0.999896	301	0	-0.087326
PRKAB1	16	0.014864	0.08902	0.687781	98	7	0.050522	0.52488	0.52373	0.999896	302	0	0.050522
NRBP2	16	0.093496	0.34683	0.954111	274	7	0.13761	0.52681	0.52548	0.999896	303	0	0.13761
ATM	16	0.11981	0.40633	0.972432	316	10	-0.23183	0.52937	0.52812	0.999896	304	0	-0.23183
PANK4	16	0.055135	0.23963	0.888779	203	9	-0.48581	0.53286	0.5316	0.999896	305	0	-0.48581
CERKL	16	0.074957	0.2961	0.941645	236	11	-0.22217	0.53508	0.53392	0.999896	306	0	-0.22217
ADK	16	0.27047	0.64272	0.987266	494	8	0.084311	0.53822	0.53699	0.999896	307	0	0.084311
NME5	16	0.32316	0.70021	0.999261	528	9	-0.15511	0.53884	0.53768	0.999896	308	0	-0.15511
PRKAA1	16	0.15046	0.46435	0.972432	355	9	-0.083236	0.54072	0.53958	0.999896	309	0	-0.083236
TNK1	16	0.94329	0.99329	0.999261	753	5	0.06886	0.5432	0.54204	0.999896	310	0	0.06886
PRKD1	16	0.059424	0.25188	0.888779	211	7	0.063141	0.54506	0.54389	0.999896	311	0	0.063141
EGFR	16	0.1346	0.43531	0.972432	336	10	-0.42923	0.55059	0.54919	0.999896	312	0	-0.42923
MAPK12	16	0.059992	0.25339	0.888779	215	8	0.034701	0.5512	0.54991	0.999896	313	0	0.034701
CDC7	16	0.21431	0.57099	0.978162	445	9	-0.05206	0.55181	0.55052	0.999896	314	0	-0.05206
TRIB3	16	0.57546	0.88297	0.999261	649	7	0.19644	0.55242	0.55119	0.999896	315	0	0.19644
STRADA	16	0.16955	0.49868	0.972432	377	9	-0.13267	0.55424	0.55279	0.999896	316	0	-0.13267
CDKL4	16	0.33195	0.70902	0.999261	535	9	-0.20226	0.55605	0.55462	0.999896	317	0	-0.20226
MAPK15	16	0.010969	0.069803	0.610322	87	10	-0.25919	0.55726	0.55589	0.999896	318	0	-0.25919
BCKDK	16	0.61252	0.90074	0.999261	662	7	0.15588	0.55786	0.5566	0.999896	319	0	0.15588
TRIO	16	0.13272	0.43192	0.972432	334	6	0.12255	0.55846	0.55714	0.999896	320	0	0.12255
CKMT1A	14	0.13683	0.42533	0.972432	338	7	0.028369	0.55924	0.56162	0.999896	321	0	0.028369
GNE	16	0.77971	0.96051	0.999261	709	6	0.15623	0.56086	0.55962	0.999896	322	0	0.15623
MATK	16	0.0070863	0.048226	0.583612	63	10	-0.13387	0.56146	0.56031	0.999896	323	0	-0.13387
TAF9	16	0.12979	0.42639	0.972432	330	8	0.035572	0.56384	0.56277	0.999896	324	0	0.035572
MAPK10	16	0.25094	0.61977	0.987266	478	8	0.047362	0.56443	0.56334	0.999896	325	0	0.047362
BRSK2	16	0.092743	0.34502	0.954111	271	10	-0.11941	0.56562	0.56456	0.999896	326	0	-0.11941
MPP3	14	0.18858	0.51835	0.972432	411	5	0.63613	0.56659	0.56919	0.999896	327	0	0.63613
PRKX	15	0.091544	0.33538	0.954111	266	8	-0.42752	0.56908	0.56865	0.999896	328	0	-0.42752
NTRK3	16	0.010024	0.064915	0.590413	84	7	0.19527	0.57499	0.57367	0.999896	329	0	0.19527
DYRK1A	16	0.065751	0.26935	0.906538	227	5	0.17105	0.57614	0.57477	0.999896	330	0	0.17105
CAMK1G	16	0.057225	0.24529	0.888779	207	9	-0.13183	0.57672	0.5752	0.999896	331	0	-0.13183
PRKCI	16	0.39323	0.76819	0.999261	567	7	0.38891	0.57845	0.5769	0.999896	332	0	0.38891
PKMYT1	16	0.8631	0.97943	0.999261	732	5	0.20749	0.57903	0.57748	0.999896	333	0	0.20749
PAK4	16	0.10019	0.36469	0.958219	288	7	0.18818	0.58189	0.5802	0.999896	334	0	0.18818
TTN	16	0.22183	0.58258	0.982549	453	7	0.18199	0.58246	0.58092	0.999896	335	0	0.18199
MAGI1	16	0.20348	0.55431	0.972432	434	8	-0.00036483	0.58303	0.58137	0.999896	336	0	-0.00036483
NEK9	16	0.21051	0.56545	0.977384	442	8	0.017578	0.5836	0.58189	0.999896	337	0	0.017578
EIF2AK3	16	0.26467	0.63628	0.987266	490	9	-0.020111	0.5853	0.58353	0.999896	338	0	-0.020111
GAK	16	0.0039122	0.029128	0.551471	39	10	-0.33678	0.58643	0.58466	0.999896	339	0	-0.33678
GSG2	16	0.040308	0.19273	0.846243	174	8	0.031241	0.58812	0.58622	0.999896	340	0	0.031241
RPS6KA3	16	0.53402	0.86007	0.999261	627	6	0.13975	0.59205	0.59023	0.999896	341	0	0.13975
MAP2K3	16	0.46094	0.81512	0.999261	596	8	0.085356	0.59372	0.59165	0.999896	342	0	0.085356
BRD4	16	0.052513	0.23188	0.888779	194	11	-0.40324	0.59427	0.5921	0.999896	343	0	-0.40324
EPHA7	16	0.026095	0.13694	0.799501	129	8	0.032784	0.59648	0.59462	0.999896	344	0	0.032784
STK31	16	0.25035	0.61897	0.987266	476	5	0.36581	0.59924	0.59747	0.999896	345	0	0.36581
ABL2	16	0.32604	0.70294	0.999261	529	6	0.19583	0.59978	0.59799	0.999896	346	0	0.19583
PANK1	16	0.075112	0.29655	0.941645	237	10	-0.21337	0.60251	0.60065	0.999896	347	0	-0.21337
TRIM27	16	0.5759	0.88325	0.999261	650	7	0.074681	0.60523	0.60339	0.999896	348	0	0.074681
RAF1	16	0.00018358	0.0017601	0.168087	8	15	-0.37146	0.60577	0.60385	0.999896	349	0	-0.37146
AGK	16	0.20218	0.55245	0.972432	430	7	0.040534	0.60631	0.60434	0.999896	350	0	0.040534
ADRBK2	16	0.63023	0.90769	0.999261	665	4	0.27688	0.60846	0.6065	0.999896	351	0	0.27688
PGK1	16	0.181	0.51822	0.972432	400	7	0.057227	0.60953	0.60778	0.999896	352	0	0.057227
PRKACB	16	0.36993	0.74709	0.999261	555	9	-0.07728	0.6106	0.60891	0.999896	353	0	-0.07728
JAK1	16	0.091045	0.3405	0.954111	264	6	0.10476	0.61167	0.6099	0.999896	354	0	0.10476
MAP4K3	16	0.64598	0.914	0.999261	673	7	0.034355	0.61326	0.6116	0.999896	355	0	0.034355
PFKL	14	0.4418	0.79225	0.999261	590	4	0.45024	0.61536	0.61773	0.999896	356	0	0.45024
ETNK1	16	0.11437	0.39539	0.972432	307	7	0.50361	0.61591	0.61444	0.999896	357	0	0.50361
RPS6KB1	16	0.17455	0.50746	0.972432	388	7	0.030945	0.61643	0.6151	0.999896	358	0	0.030945
STYK1	16	0.52724	0.85589	0.999261	621	7	0.025938	0.61696	0.61559	0.999896	359	0	0.025938
MLKL	16	0.11287	0.39216	0.972432	304	8	-0.11468	0.61749	0.61616	0.999896	360	0	-0.11468
FGFR4	16	0.09458	0.34981	0.954111	277	8	-0.02823	0.61853	0.61736	0.999896	361	0	-0.02823
PIKFYVE	16	0.12451	0.4162	0.972432	325	9	-0.17813	0.62062	0.61943	0.999896	362	0	-0.17813
ADPGK	16	0.46138	0.81531	0.999261	597	4	0.67155	0.62114	0.61999	0.999896	363	0	0.67155
MAPKAPK5	14	6.69e-05	0.00069907	0.135417	4	8	-0.20045	0.62183	0.62469	0.999896	364	0	-0.20045
FGFRL1	16	0.013488	0.082089	0.674365	93	8	-0.036104	0.62218	0.62102	0.999896	365	0	-0.036104
ALPK1	16	0.19708	0.54405	0.972432	424	10	-0.18945	0.62322	0.62206	0.999896	366	0	-0.18945
CMPK2	16	0.026341	0.13813	0.799501	132	9	-0.10914	0.62425	0.62307	0.999896	367	0	-0.10914
PRKAR2B	16	0.5668	0.87825	0.999261	645	6	0.22257	0.62477	0.62349	0.999896	368	0	0.22257
CAMK4	16	0.01221	0.075842	0.646728	89	7	0.33928	0.6258	0.62452	0.999896	369	0	0.33928
EPHA5	16	0.019377	0.10868	0.734815	113	10	-0.67264	0.62631	0.62496	0.999896	370	0	-0.67264
GRK4	16	0.059838	0.25301	0.888779	213	6	0.096426	0.62785	0.62662	0.999896	371	0	0.096426
MOS	16	0.15882	0.47908	0.972432	367	8	0.01731	0.62888	0.62786	0.999896	372	0	0.01731
PLK2	16	0.42353	0.79045	0.999261	583	8	-0.10482	0.62989	0.62866	0.999896	373	0	-0.10482
PIK3C3	16	0.18421	0.52313	0.972432	403	5	0.27892	0.6304	0.62929	0.999896	374	0	0.27892
PRKACA	16	0.0083697	0.055088	0.585478	71	8	0.028705	0.63142	0.63026	0.999896	375	0	0.028705
BLK	16	0.58927	0.8907	0.999261	655	7	0.087604	0.63193	0.63075	0.999896	376	0	0.087604
PRKAB2	16	0.27438	0.64722	0.987266	498	9	-0.12056	0.63243	0.63137	0.999896	377	0	-0.12056
C8orf44-SGK3	16	0.0034908	0.026163	0.551471	36	5	0.36136	0.63294	0.63184	0.999896	378	0	0.36136
MAST4	16	0.076345	0.30002	0.941645	240	8	0.10294	0.63546	0.6343	0.999896	379	0	0.10294
SPHK1	16	0.0026467	0.020749	0.528409	30	11	-0.58626	0.63995	0.63867	0.999896	380	0	-0.58626
PI4KB	16	0.15409	0.4708	0.972432	360	9	-0.044932	0.64044	0.63914	0.999896	381	0	-0.044932
TBCK	16	0.40143	0.77529	0.999261	573	9	-0.022617	0.64143	0.6403	0.999896	382	0	-0.022617
PKM	16	0.69671	0.93283	0.999261	687	6	0.33861	0.64585	0.64503	0.999896	383	0	0.33861
PAK1	16	0.86289	0.97937	0.999261	731	4	0.43008	0.64634	0.64549	0.999896	384	0	0.43008
BMPR1A	16	0.86848	0.98052	0.999261	735	5	0.21486	0.64683	0.64602	0.999896	385	0	0.21486
ZAP70	16	0.38015	0.75626	0.999261	561	8	0.035798	0.64877	0.64798	0.999896	386	0	0.035798
CAMK1D	16	0.5283	0.85652	0.999261	623	7	0.072438	0.64926	0.64848	0.999896	387	0	0.072438
TRIB1	16	0.17639	0.51074	0.972432	391	7	-0.069244	0.64974	0.64904	0.999896	388	0	-0.069244
PI4K2B	16	0.73188	0.94528	0.999261	697	5	0.30505	0.65023	0.64954	0.999896	389	0	0.30505
PIP4K2C	16	0.0092013	0.060333	0.585478	77	8	-0.043176	0.65167	0.65077	0.999896	390	0	-0.043176
IRAK4	16	0.17787	0.51293	0.972432	395	7	0.27467	0.65215	0.65129	0.999896	391	0	0.27467
CIB1	16	0.050024	0.22406	0.888779	189	11	-0.53602	0.65311	0.6523	0.999896	392	0	-0.53602
UCKL1	16	0.14436	0.4529	0.972432	343	8	0.07129	0.65359	0.65281	0.999896	393	0	0.07129
CAMK2D	16	0.67652	0.92563	0.999261	681	6	0.08362	0.65455	0.65389	0.999896	394	0	0.08362
LATS1	16	0.65215	0.91623	0.999261	675	1	0.63103	0.65692	0.65646	0.999896	395	0	0.63103
PRKCE	16	0.52401	0.85402	0.999261	618	7	-0.13229	0.6574	0.65691	0.999896	396	0	-0.13229
CDK3	15	0.0044574	0.032549	0.551471	44	9	-0.446	0.65938	0.65859	0.999896	397	0	-0.446
PRKAA2	16	0.4415	0.80245	0.999261	589	8	0.11669	0.66023	0.65974	0.999896	398	0	0.11669
PDGFRL	16	0.077901	0.30433	0.942722	246	7	0.069745	0.6607	0.66019	0.999896	399	0	0.069745
SNX16	16	0.0092683	0.0607	0.585478	78	7	0.13275	0.66257	0.66205	0.999896	400	0	0.13275
SIK3	16	0.0802	0.31074	0.945404	249	10	-0.30435	0.66304	0.66256	0.999896	401	0	-0.30435
CDK7	16	0.48372	0.82936	0.999261	604	5	0.27348	0.66397	0.66338	0.999896	402	0	0.27348
HIPK1	16	0.52851	0.85668	0.999261	624	5	0.44291	0.66536	0.66474	0.999896	403	0	0.44291
PLXNA4	16	0.020514	0.11375	0.753418	115	8	-0.04915	0.66582	0.66532	0.999896	404	0	-0.04915
NEK2	16	0.65907	0.91903	0.999261	676	5	0.30854	0.66629	0.66588	0.999896	405	0	0.30854
IP6K2	16	0.34542	0.72298	0.999261	542	8	0.030253	0.66813	0.66772	0.999896	406	0	0.030253
GK2	16	0.061257	0.25664	0.891236	220	8	-0.047603	0.66996	0.6695	0.999896	407	0	-0.047603
PAN3	16	0.046432	0.21281	0.888779	182	9	-0.3558	0.67042	0.67008	0.999896	408	0	-0.3558
FGFR2	16	0.89435	0.98624	0.999261	746	6	0.27583	0.67224	0.67195	0.999896	409	0	0.27583
BUB1B	16	0.45639	0.81227	0.999261	595	4	0.1542	0.67315	0.6729	0.999896	410	0	0.1542
NADK	16	0.05232	0.2313	0.888779	193	8	0.041551	0.67451	0.67427	0.999896	411	0	0.041551
ULK4	16	0.82649	0.97138	0.999261	722	5	0.63397	0.67496	0.67475	0.999896	412	0	0.63397
TLK1	16	0.18571	0.52556	0.972432	405	9	-0.23135	0.67586	0.67558	0.999896	413	0	-0.23135
MST1R	16	0.1586	0.47865	0.972432	366	6	0.29382	0.67631	0.67614	0.999896	414	0	0.29382
CDK16	16	0.55506	0.87184	0.999261	639	7	0.081137	0.67765	0.67731	0.999896	415	0	0.081137
MPP6	16	0.14587	0.45558	0.972432	347	9	-0.20618	0.67944	0.67893	0.999896	416	0	-0.20618
MAP4K4	16	0.69255	0.93135	0.999261	684	7	-0.060475	0.67988	0.67946	0.999896	417	0	-0.060475
CDK1	16	0.022283	0.1213	0.753418	123	8	0.044347	0.68165	0.68154	0.999896	418	0	0.044347
CDC42BPB	16	0.43485	0.79799	0.999261	587	7	0.20253	0.68342	0.68294	0.999896	419	0	0.20253
TRPM7	16	0.87983	0.98333	0.999261	740	6	0.091262	0.68604	0.68551	0.999896	420	0	0.091262
MAPK7	16	0.022812	0.12363	0.7617	124	9	-0.21657	0.68648	0.68601	0.999896	421	0	-0.21657
ALPK2	16	0.89987	0.98706	0.999261	747	4	0.23003	0.68692	0.68645	0.999896	422	0	0.23003
N4BP2	16	0.12914	0.42524	0.972432	328	9	-0.15363	0.68735	0.68675	0.999896	423	0	-0.15363
MAP2K4	16	0.88791	0.98497	0.999261	741	6	0.24782	0.68822	0.68758	0.999896	424	0	0.24782
AK2	16	0.97813	0.99752	0.999261	759	4	0.48376	0.68865	0.688	0.999896	425	0	0.48376
STK32C	16	0.25632	0.62605	0.987266	484	8	0.034667	0.68908	0.68837	0.999896	426	0	0.034667
WEE1	16	0.0031989	0.024448	0.551471	32	10	-0.23577	0.68952	0.68871	0.999896	427	0	-0.23577
IKBKB	16	0.27902	0.65268	0.987266	503	7	0.09833	0.69167	0.69062	0.999896	428	0	0.09833
ACTR2	16	0.70801	0.93693	0.999261	691	6	0.3241	0.6921	0.69127	0.999896	429	0	0.3241
EPHB1	16	0.14872	0.46111	0.972432	352	10	-0.13752	0.69295	0.69228	0.999896	430	0	-0.13752
PLK5	16	0.063735	0.26358	0.901431	223	6	0.15396	0.69338	0.69274	0.999896	431	0	0.15396
PI4K2A	16	0.092715	0.34492	0.954111	270	10	-0.11975	0.69551	0.69495	0.999896	432	0	-0.11975
PEAK1	16	0.022193	0.12096	0.753418	121	10	-0.24776	0.69635	0.69596	0.999896	433	0	-0.24776
DAPK3	16	0.14611	0.45611	0.972432	348	8	-0.16972	0.6972	0.69705	0.999896	434	0	-0.16972
MPP2	16	0.030154	0.15388	0.803056	146	9	-0.10818	0.69804	0.69785	0.999896	435	0	-0.10818
CAMKK1	16	0.34857	0.72606	0.999261	544	9	-0.092604	0.69846	0.69813	0.999896	436	0	-0.092604
KSR2	16	0.039557	0.19028	0.846243	171	9	-0.044033	0.69972	0.69927	0.999896	437	0	-0.044033
SGK2	16	0.061855	0.25821	0.89262	221	11	-0.15443	0.70056	0.70014	0.999896	438	0	-0.15443
VRK1	16	0.40588	0.77846	0.999261	575	8	0.088805	0.70097	0.70061	0.999896	439	0	0.088805
PKN2	16	0.35566	0.73292	0.999261	549	7	0.014814	0.70264	0.7021	0.999896	440	0	0.014814
NUAK2	16	0.0037678	0.028255	0.551471	37	8	-0.05309	0.70346	0.70304	0.999896	441	0	-0.05309
RYK	16	0.60033	0.89604	0.999261	660	6	0.38179	0.70511	0.70474	0.999896	442	0	0.38179
PHKG1	16	0.087345	0.33016	0.954111	259	7	0.21875	0.70553	0.70515	0.999896	443	0	0.21875
NADK2	16	0.057974	0.24747	0.888779	208	8	-0.038771	0.70594	0.70547	0.999896	444	0	-0.038771
MORN1	16	0.5436	0.8655	0.999261	632	8	0.095485	0.70798	0.70736	0.999896	445	0	0.095485
CKS1B	16	0.16573	0.49148	0.972432	375	10	-0.13386	0.7088	0.70828	0.999896	446	0	-0.13386
AATK	16	0.17583	0.50968	0.972432	390	10	-0.29173	0.70961	0.70898	0.999896	447	0	-0.29173
TTK	16	0.58535	0.88864	0.999261	652	6	0.15596	0.71001	0.70932	0.999896	448	0	0.15596
OSR1	16	0.060074	0.2536	0.888779	217	11	-0.25795	0.71082	0.71002	0.999896	449	0	-0.25795
MAP3K8	16	0.031861	0.16095	0.808986	152	11	-0.28234	0.71163	0.71085	0.999896	450	0	-0.28234
MASTL	16	0.54828	0.86828	0.999261	633	8	-0.01847	0.71203	0.7112	0.999896	451	0	-0.01847
PKDCC	16	0.0048082	0.034681	0.551471	47	10	-0.53064	0.71404	0.71305	0.999896	452	0	-0.53064
TAF1L	16	0.078088	0.30478	0.942722	247	6	0.16819	0.71722	0.71633	0.999896	453	0	0.16819
RPS6KC1	16	0.0019813	0.016227	0.495909	25	14	-0.59613	0.71997	0.71917	0.999896	454	0	-0.59613
PRKRA	16	0.081445	0.31385	0.945404	253	11	-0.26313	0.72037	0.71962	0.999896	455	0	-0.26313
MAP3K7	16	0.19532	0.54115	0.972432	423	9	-0.19318	0.72232	0.72142	0.999896	456	0	-0.19318
C17orf75	16	0.73728	0.94712	0.999261	700	4	0.53795	0.72426	0.72332	0.999896	457	0	0.53795
NPR2	16	0.2152	0.5723	0.978162	447	7	0.22224	0.72771	0.72673	0.999896	458	0	0.22224
MAP3K1	16	0.029654	0.1517	0.801437	144	12	-0.35554	0.72886	0.72788	0.999896	459	0	-0.35554
BRAF	16	0.054701	0.23821	0.888779	199	7	0.41932	0.72961	0.72871	0.999896	460	0	0.41932
MST1	16	0.080919	0.31254	0.945404	251	10	-0.26872	0.73113	0.73025	0.999896	461	0	-0.26872
FLT1	16	0.12236	0.41162	0.972432	320	9	-0.11102	0.73562	0.73479	0.999896	462	0	-0.11102
PLAU	16	0.24479	0.6126	0.987266	469	9	-0.063238	0.73599	0.73511	0.999896	463	0	-0.063238
ITPK1	16	0.0076916	0.051528	0.583612	67	9	-0.06391	0.73673	0.73586	0.999896	464	0	-0.06391
MPP5	16	0.12963	0.42613	0.972432	329	9	-0.36345	0.7371	0.73624	0.999896	465	0	-0.36345
MAP3K9	16	0.045124	0.20882	0.886343	180	11	-0.4629	0.73821	0.73736	0.999896	466	0	-0.4629
RIPK2	16	0.16097	0.48317	0.972432	370	7	0.10759	0.73858	0.73775	0.999896	467	0	0.10759
ALDH18A1	16	0.076541	0.30053	0.941645	241	10	-0.09781	0.73931	0.73841	0.999896	468	0	-0.09781
PSKH1	16	0.0042058	0.030893	0.551471	40	7	0.25515	0.74041	0.73968	0.999896	469	0	0.25515
TRIM33	16	0.03081	0.15662	0.803056	149	5	0.30956	0.74077	0.74006	0.999896	470	0	0.30956
HCK	16	0.10339	0.37225	0.958219	296	10	-0.27146	0.7415	0.74088	0.999896	471	0	-0.27146
HK1	16	0.021936	0.11972	0.753418	119	10	-0.41285	0.74223	0.7417	0.999896	472	0	-0.41285
NME3	16	0.15477	0.47188	0.972432	361	8	-0.10915	0.74439	0.74374	0.999896	473	0	-0.10915
LMTK2	16	0.25707	0.62693	0.987266	485	9	-0.24873	0.74547	0.74484	0.999896	474	0	-0.24873
MAP2K5	16	0.69278	0.93145	0.999261	685	7	0.11781	0.74583	0.7452	0.999896	475	0	0.11781
ACVR1B	16	0.23817	0.60425	0.987266	464	9	-0.28383	0.75044	0.74997	0.999896	476	0	-0.28383
CDK5	16	0.14443	0.45299	0.972432	345	7	0.1821	0.75079	0.7502	0.999896	477	0	0.1821
PPIP5K1	16	0.33315	0.71041	0.999261	537	7	0.39857	0.75185	0.75114	0.999896	478	0	0.39857
SGK1	16	0.20334	0.55417	0.972432	433	7	0.2521	0.75255	0.75179	0.999896	479	0	0.2521
DGKG	16	0.19759	0.54497	0.972432	425	7	0.05229	0.75324	0.75247	0.999896	480	0	0.05229
PIK3CB	16	0.22489	0.58717	0.986305	454	3	0.17928	0.75498	0.75432	0.999896	481	0	0.17928
EXOSC10	16	0.15524	0.47265	0.972432	362	7	0.087112	0.75636	0.75565	0.999896	482	0	0.087112
TEK	16	0.13254	0.43152	0.972432	332	8	-0.02628	0.7567	0.75597	0.999896	483	0	-0.02628
PDPK1	16	0.11669	0.39993	0.972432	311	9	-0.2748	0.75807	0.75739	0.999896	484	0	-0.2748
NME6	16	0.026124	0.13708	0.799501	130	11	-0.39398	0.75875	0.75807	0.999896	485	0	-0.39398
TEC	16	0.033919	0.16923	0.814918	157	11	-0.45107	0.75944	0.75868	0.999896	486	0	-0.45107
MAPKAPK2	16	0.0013893	0.011448	0.437311	20	11	-0.39446	0.75978	0.75897	0.999896	487	0	-0.39446
IPPK	16	0.48256	0.82858	0.999261	602	8	-0.023598	0.76045	0.75967	0.999896	488	0	-0.023598
HK2	16	0.081603	0.31431	0.945404	254	11	-0.085861	0.7618	0.76103	0.999896	489	0	-0.085861
FXN	16	0.50233	0.84144	0.999261	610	6	0.23668	0.76248	0.76171	0.999896	490	0	0.23668
SRC	16	0.028859	0.1483	0.801437	138	8	-0.30759	0.76315	0.7624	0.999896	491	0	-0.30759
PTK2B	16	0.77077	0.95828	0.999261	708	7	0.14373	0.76382	0.7631	0.999896	492	0	0.14373
AKT2	15	0.022155	0.12056	0.753418	120	7	-0.098604	0.76388	0.76293	0.999896	493	0	-0.098604
SRPK1	16	0.12174	0.41039	0.972432	318	8	-0.13064	0.76548	0.76479	0.999896	494	0	-0.13064
CHKB	16	0.00080738	0.0069957	0.356313	15	11	-0.35255	0.76581	0.76519	0.999896	495	0	-0.35255
TSSK2	16	0.0066807	0.045896	0.583612	59	10	-0.20873	0.76648	0.76583	0.999896	496	0	-0.20873
STRADB	16	0.13857	0.4425	0.972432	339	9	-0.13828	0.76681	0.76622	0.999896	497	0	-0.13828
LRRK2	15	0.30058	0.67426	0.999009	516	6	0.35174	0.76701	0.76608	0.999896	498	0	0.35174
MAPK8	16	0.63957	0.91149	0.999261	668	4	0.3964	0.76714	0.76653	0.999896	499	0	0.3964
LAMTOR3	16	0.17686	0.51138	0.972432	392	5	0.22066	0.76747	0.76687	0.999896	500	0	0.22066
NEK4	16	0.56236	0.87594	0.999261	643	6	0.14779	0.76845	0.76788	0.999896	501	0	0.14779
CDK17	16	0.36306	0.74022	0.999261	552	7	0.032248	0.76878	0.76823	0.999896	502	0	0.032248
ULK1	16	0.14841	0.46054	0.972432	351	9	-0.077018	0.76911	0.76846	0.999896	503	0	-0.077018
DGKD	16	0.030642	0.15596	0.803056	147	11	-0.24141	0.77171	0.77093	0.999896	504	0	-0.24141
STK10	16	0.00070351	0.0062619	0.35092	13	13	-0.78781	0.77236	0.77151	0.999896	505	0	-0.78781
TNK2	16	0.059668	0.25254	0.888779	212	7	0.29002	0.77268	0.77182	0.999896	506	0	0.29002
ULK3	16	0.10064	0.36596	0.958219	290	7	0.081854	0.77461	0.77358	0.999896	507	0	0.081854
DCAKD	16	0.39509	0.7698	0.999261	568	8	0.11995	0.77524	0.77416	0.999896	508	0	0.11995
CKB	16	0.081316	0.31348	0.945404	252	10	-0.23737	0.77588	0.7748	0.999896	509	0	-0.23737
AURKA	15	0.15013	0.46229	0.972432	354	5	0.2635	0.77617	0.77552	0.999896	510	0	0.2635
TPR	16	0.64062	0.91197	0.999261	671	7	0.0051682	0.77652	0.77532	0.999896	511	0	0.0051682
ACVRL1	16	0.095616	0.35265	0.954111	280	7	0.16008	0.77683	0.77573	0.999896	512	0	0.16008
MAP3K10	16	0.028051	0.14506	0.801437	136	11	-0.20449	0.77747	0.77644	0.999896	513	0	-0.20449
PRKAG1	16	0.96069	0.99594	0.999261	756	3	0.3805	0.77778	0.77675	0.999896	514	0	0.3805
PRKCD	16	0.21258	0.56847	0.978162	444	9	-0.28387	0.7781	0.77712	0.999896	515	0	-0.28387
ATR	16	0.095105	0.35135	0.954111	279	9	-0.26638	0.78493	0.784	0.999896	516	0	-0.26638
TRPM6	16	0.3591	0.73624	0.999261	550	6	0.37136	0.78524	0.78429	0.999896	517	0	0.37136
NEK10	16	0.36409	0.74133	0.999261	553	6	0.10425	0.78615	0.78531	0.999896	518	0	0.10425
RIOK1	16	0.20023	0.54911	0.972432	428	8	-0.066477	0.78706	0.7861	0.999896	519	0	-0.066477
CSK	16	0.26115	0.63219	0.987266	486	8	-0.093369	0.78797	0.787	0.999896	520	0	-0.093369
SCYL3	16	0.00033061	0.0032177	0.255682	9	12	-0.26577	0.78888	0.78802	0.999896	521	0	-0.26577
LCK	16	0.47556	0.82416	0.999261	599	8	0.030484	0.78918	0.78834	0.999896	522	0	0.030484
TAOK2	16	0.088983	0.33448	0.954111	260	7	0.39716	0.78978	0.78885	0.999896	523	0	0.39716
PKD1	16	6.14e-05	0.00070899	0.135417	3	11	-0.83194	0.79067	0.78967	0.999896	524	0	-0.83194
VRK3	16	0.91928	0.98987	0.999261	750	3	0.3216	0.79097	0.78999	0.999896	525	0	0.3216
TSSK4	16	0.81398	0.96847	0.999261	717	5	0.24052	0.79186	0.79094	0.999896	526	0	0.24052
AAK1	16	0.0048867	0.035177	0.551471	48	12	-0.69034	0.79246	0.7915	0.999896	527	0	-0.69034
SYK	16	0.2532	0.62237	0.987266	481	9	-0.065917	0.79364	0.79275	0.999896	528	0	-0.065917
CALM3	16	0.74331	0.94922	0.999261	704	4	0.37764	0.79481	0.7938	0.999896	529	0	0.37764
PRKAG3	16	0.02944	0.15072	0.801437	143	11	-0.49104	0.7954	0.79436	0.999896	530	0	-0.49104
RFK	16	0.99355	0.99921	0.999261	763	2	0.54546	0.79569	0.79466	0.999896	531	0	0.54546
CAMKV	16	0.060023	0.25349	0.888779	216	7	0.16654	0.79598	0.79482	0.999896	532	0	0.16654
COASY	16	0.79797	0.96455	0.999261	714	5	0.26585	0.79714	0.79595	0.999896	533	0	0.26585
TAF1	16	0.11857	0.40409	0.972432	313	5	0.44925	0.79772	0.79661	0.999896	534	0	0.44925
RIPK1	16	0.713	0.93893	0.999261	692	6	0.121	0.80116	0.80021	0.999896	535	0	0.121
RPS6KA1	16	0.039953	0.19171	0.846243	172	8	0.010666	0.80229	0.80145	0.999896	536	0	0.010666
FPGT-TNNI3K	16	0.19389	0.53894	0.972432	421	7	0.017925	0.80258	0.80178	0.999896	537	0	0.017925
TGFBR3	16	0.8738	0.98194	0.999261	738	6	0.37559	0.80286	0.8021	0.999896	538	0	0.37559
MAP2K1	16	0.029091	0.14924	0.801437	139	12	-0.21015	0.80622	0.80507	0.999896	539	0	-0.21015
PDGFRB	16	0.24893	0.61734	0.987266	474	8	0.0057361	0.80705	0.80577	0.999896	540	0	0.0057361
PNCK	16	0.048382	0.21897	0.888779	185	11	-0.43769	0.8087	0.80744	0.999896	541	0	-0.43769
KALRN	16	0.17778	0.51277	0.972432	393	7	0.26819	0.81061	0.80948	0.999896	542	0	0.26819
PRKAG2	16	0.049543	0.22281	0.888779	187	10	-0.33846	0.81304	0.81181	0.999896	543	0	-0.33846
PDXK	16	0.14519	0.45447	0.972432	346	9	-0.29236	0.81464	0.81326	0.999896	544	0	-0.29236
PHKG2	16	0.13946	0.44419	0.972432	340	6	0.14002	0.8165	0.81517	0.999896	545	0	0.14002
TPK1	16	0.14403	0.45232	0.972432	342	10	-0.41702	0.81676	0.81549	0.999896	546	0	-0.41702
AURKB	16	0.080273	0.31099	0.945404	250	11	-0.13834	0.81886	0.81784	0.999896	547	0	-0.13834
SH3BP5L	16	0.18627	0.52637	0.972432	407	9	-0.22497	0.81912	0.81802	0.999896	548	0	-0.22497
UHMK1	16	0.41412	0.78385	0.999261	577	7	0.11223	0.81938	0.81828	0.999896	549	0	0.11223
MAP3K13	16	0.018877	0.1067	0.732312	110	12	-0.36428	0.81964	0.8184	0.999896	550	0	-0.36428
IKBKE	16	0.014739	0.088207	0.687781	97	11	-0.51774	0.82042	0.8192	0.999896	551	0	-0.51774
BRD3	16	3.76e-06	3.47e-05	0.026515	1	11	-0.44635	0.82093	0.81978	0.999896	552	0	-0.44635
RPS6KB2	16	0.20636	0.55877	0.972432	439	7	0.17315	0.82145	0.82037	0.999896	553	0	0.17315
CLK4	16	0.13125	0.42924	0.972432	331	10	-0.18128	0.82247	0.82132	0.999896	554	0	-0.18128
TBRG4	16	0.0080532	0.053382	0.585478	69	6	0.16054	0.82425	0.82335	0.999896	555	0	0.16054
TKFC	16	0.018017	0.10277	0.720357	109	12	-0.44486	0.82451	0.82364	0.999896	556	0	-0.44486
MYO3A	16	0.69802	0.93327	0.999261	688	7	0.36889	0.82552	0.82457	0.999896	557	0	0.36889
CLP1	16	0.11662	0.39982	0.972432	310	9	-0.022678	0.82577	0.82492	0.999896	558	0	-0.022678
HIPK2	16	0.0033627	0.02539	0.551471	34	12	-0.56151	0.82752	0.82682	0.999896	559	0	-0.56151
GRK5	16	0.033563	0.1677	0.814918	155	11	-0.37266	0.82801	0.82734	0.999896	560	0	-0.37266
CDK20	16	0.15974	0.48084	0.972432	368	8	-0.026122	0.82826	0.82755	0.999896	561	0	-0.026122
DAPK1	16	0.43199	0.79589	0.999261	586	6	0.27006	0.82974	0.829	0.999896	562	0	0.27006
UCK2	16	0.01731	0.099789	0.712226	107	10	-0.10228	0.83121	0.83049	0.999896	563	0	-0.10228
CAD	16	0.10268	0.37054	0.958219	293	6	0.19604	0.83388	0.83302	0.999896	564	0	0.19604
FUK	16	0.26603	0.63773	0.987266	491	9	-0.14034	0.83459	0.83372	0.999896	565	0	-0.14034
PLXNA3	16	0.1345	0.43515	0.972432	335	9	-0.12197	0.83507	0.83413	0.999896	566	0	-0.12197
DYRK3	16	0.63294	0.90889	0.999261	666	4	0.73644	0.83591	0.83502	0.999896	567	0	0.73644
PIK3R5	16	0.029369	0.15032	0.801437	141	11	-0.38416	0.83862	0.83776	0.999896	568	0	-0.38416
RET	16	0.0084895	0.055832	0.585478	72	11	-0.60112	0.83955	0.83894	0.999896	569	0	-0.60112
EPHA6	16	0.26868	0.64075	0.987266	493	9	-0.21278	0.83978	0.83919	0.999896	570	0	-0.21278
WNK1	16	0.2445	0.61221	0.987266	468	7	0.16087	0.84024	0.8396	0.999896	571	0	0.16087
PRKACG	16	0.034412	0.17118	0.817401	160	12	-0.33642	0.84186	0.84102	0.999896	572	0	-0.33642
MET	16	0.2865	0.66094	0.988636	509	7	0.19817	0.8486	0.84758	0.999896	573	0	0.19817
CKMT1B	16	0.19271	0.53703	0.972432	418	8	0.0013205	0.85057	0.84935	0.999896	574	0	0.0013205
STK19	16	0.27929	0.65298	0.987266	505	8	0.046954	0.85144	0.85013	0.999896	575	0	0.046954
PRKD3	16	0.054775	0.23841	0.888779	200	9	-0.070651	0.85252	0.8513	0.999896	576	0	-0.070651
NPR1	16	0.050067	0.22426	0.888779	190	10	-0.29595	0.85295	0.85173	0.999896	577	0	-0.29595
PCK1	16	0.0043431	0.031835	0.551471	41	7	0.020894	0.85401	0.85284	0.999896	578	0	0.020894
MTOR	16	0.042879	0.20114	0.873128	176	10	-0.20224	0.8555	0.8545	0.999896	579	0	-0.20224
OXSR1	16	0.094983	0.351	0.954111	278	7	0.27565	0.85634	0.85533	0.999896	580	0	0.27565
ROR1	16	0.17041	0.50026	0.972432	380	6	0.27419	0.85738	0.85634	0.999896	581	0	0.27419
WNK3	16	0.31109	0.6882	0.999261	523	6	0.15189	0.85945	0.85867	0.999896	582	0	0.15189
BCR	16	0.064457	0.26539	0.901431	224	11	-0.18139	0.86037	0.85963	0.999896	583	0	-0.18139
PSKH2	16	0.039112	0.18887	0.846243	169	9	-0.37057	0.86037	0.85963	0.999896	584	0	-0.37057
DYRK1B	16	0.0049292	0.035385	0.551471	49	11	-0.20125	0.86149	0.86083	0.999896	585	0	-0.20125
PFKFB4	16	0.29844	0.67419	0.999009	514	8	-0.031224	0.8621	0.8614	0.999896	586	0	-0.031224
PRKAR2A	14	0.2792	0.63833	0.987266	504	7	-0.15422	0.86268	0.86492	0.999896	587	0	-0.15422
PMVK	16	0.10317	0.37176	0.958219	295	11	-0.25058	0.8639	0.86319	0.999896	588	0	-0.25058
TNIK	16	0.25092	0.61975	0.987266	477	8	-0.22321	0.86529	0.8646	0.999896	589	0	-0.22321
NUAK1	16	0.15301	0.46875	0.972432	359	9	-0.16366	0.86647	0.86579	0.999896	590	0	-0.16366
PRPS1	16	0.094438	0.34947	0.954111	276	6	0.11316	0.86706	0.86645	0.999896	591	0	0.11316
BMPR1B	16	0.3864	0.76174	0.999261	563	9	-0.06239	0.86725	0.86669	0.999896	592	0	-0.06239
CSF1R	16	0.22098	0.58121	0.982393	452	10	-0.17859	0.86841	0.86775	0.999896	593	0	-0.17859
CDC42BPG	16	0.23301	0.59795	0.987266	461	6	0.22075	0.86918	0.8685	0.999896	594	0	0.22075
PASK	16	0.19315	0.53777	0.972432	420	9	-0.1589	0.87446	0.87398	0.999896	595	0	-0.1589
CHKA	16	0.070627	0.28365	0.930079	233	10	-0.28224	0.87538	0.87489	0.999896	596	0	-0.28224
SCYL2	16	0.41794	0.7865	0.999261	581	8	-0.1063	0.87556	0.87512	0.999896	597	0	-0.1063
CKS2	16	0.64094	0.91204	0.999261	672	7	0.066672	0.8772	0.87683	0.999896	598	0	0.066672
ITK	16	0.27714	0.65052	0.987266	502	9	-0.034272	0.8781	0.87764	0.999896	599	0	-0.034272
RIOK3	16	0.096896	0.35613	0.954111	283	9	-0.15898	0.87936	0.87902	0.999896	600	0	-0.15898
PRKCQ	16	0.03589	0.17684	0.828848	163	9	-0.25683	0.88024	0.87996	0.999896	601	0	-0.25683
HUNK	16	0.0095334	0.062227	0.585478	79	11	-0.37126	0.88235	0.88218	0.999896	602	0	-0.37126
MYLK	16	0.24607	0.61399	0.987266	473	9	-0.016975	0.88321	0.88303	0.999896	603	0	-0.016975
FGR	16	0.082436	0.31665	0.948708	255	9	-0.19133	0.88339	0.88315	0.999896	604	0	-0.19133
PRKAR1A	16	0.21676	0.57467	0.979188	448	8	0.019751	0.8851	0.88479	0.999896	605	0	0.019751
CDK6	16	0.11748	0.40168	0.972432	312	9	-0.073323	0.88829	0.88814	0.999896	606	0	-0.073323
FASTKD3	16	0.85392	0.9772	0.999261	728	6	0.17435	0.89091	0.89078	0.999896	607	0	0.17435
IRAK3	16	0.42266	0.78992	0.999261	582	5	0.13341	0.8922	0.89191	0.999896	608	0	0.13341
PAPSS2	16	0.037497	0.18304	0.842438	166	7	-0.046239	0.89267	0.89242	0.999896	609	0	-0.046239
SEPHS2	16	0.089608	0.33624	0.954111	261	9	-0.209	0.89363	0.89335	0.999896	610	0	-0.209
AK1	16	0.054946	0.23902	0.888779	202	11	-0.17653	0.89394	0.89362	0.999896	611	0	-0.17653
GLYCTK	14	0.40924	0.76938	0.999261	576	7	0.077772	0.89654	0.89778	0.999896	612	0	0.077772
EIF2AK4	16	0.55154	0.8701	0.999261	636	8	0.11804	0.89706	0.89653	0.999896	613	0	0.11804
VRK2	16	0.021145	0.11656	0.753418	117	7	0.052058	0.89828	0.89775	0.999896	614	0	0.052058
LRRK1	16	0.021118	0.11644	0.753418	116	8	-0.025919	0.89993	0.8997	0.999896	615	0	-0.025919
PGM2L1	16	0.88865	0.98508	0.999261	743	6	0.23007	0.90112	0.90078	0.999896	616	0	0.23007
HSPB8	16	0.069383	0.28002	0.929932	230	8	0.087051	0.90171	0.90143	0.999896	617	0	0.087051
PCK2	14	0.10175	0.35474	0.954111	291	7	-0.020758	0.90269	0.90369	0.999896	618	0	-0.020758
MARK4	16	0.52951	0.85737	0.999261	626	8	-0.012512	0.90317	0.90285	0.999896	619	0	-0.012512
TSSK6	16	0.63487	0.9097	0.999261	667	6	0.29622	0.90375	0.90345	0.999896	620	0	0.29622
PHKA1	16	0.040201	0.19241	0.846243	173	11	-0.26591	0.90475	0.90445	0.999896	621	0	-0.26591
TAOK3	16	0.10376	0.37311	0.958219	297	11	-0.14125	0.90518	0.90498	0.999896	622	0	-0.14125
PFKFB3	16	0.14825	0.46029	0.972432	350	10	-0.2318	0.90616	0.90619	0.999896	623	0	-0.2318
PDGFRA	16	0.023618	0.12661	0.767707	126	12	-0.34634	0.90701	0.90703	0.999896	624	0	-0.34634
ETNK2	16	0.34018	0.71745	0.999261	539	6	0.24184	0.90742	0.90746	0.999896	625	0	0.24184
CSNK1G3	16	0.57458	0.88254	0.999261	648	5	0.10494	0.9088	0.90863	0.999896	626	0	0.10494
CLK2	16	0.22035	0.58017	0.982393	451	9	-0.19116	0.90948	0.90922	0.999896	627	0	-0.19116
SRPK2	16	0.74276	0.94908	0.999261	702	7	0.13762	0.90976	0.90951	0.999896	628	0	0.13762
HIPK4	16	0.02392	0.12793	0.769596	127	11	-0.42915	0.91057	0.91036	0.999896	629	0	-0.42915
FN3KRP	16	0.37933	0.75572	0.999261	560	8	0.0066084	0.9111	0.91093	0.999896	630	0	0.0066084
NME1-NME2	16	0.17212	0.50335	0.972432	381	10	-0.14721	0.91163	0.91152	0.999896	631	0	-0.14721
PFKFB1	16	0.4264	0.79215	0.999261	584	8	-0.020329	0.91269	0.91269	0.999896	632	0	-0.020329
AK4	16	0.59409	0.89309	0.999261	656	7	0.27114	0.91361	0.91357	0.999896	633	0	0.27114
SPEG	16	0.038191	0.18575	0.84472	168	12	-0.14548	0.91693	0.91672	0.999896	634	0	-0.14548
PDK2	16	0.1701	0.49963	0.972432	379	8	-0.039577	0.91731	0.91707	0.999896	635	0	-0.039577
CIB4	16	0.32111	0.69823	0.999261	526	7	0.016167	0.91768	0.91747	0.999896	636	0	0.016167
GTF2H1	16	0.0058019	0.040561	0.553369	56	12	-0.4923	0.9178	0.91757	0.999896	637	0	-0.4923
CLK3	16	0.036368	0.17883	0.833079	164	11	-0.26527	0.91818	0.91792	0.999896	638	0	-0.26527
MAP3K5	16	0.68374	0.92842	0.999261	682	7	0.20855	0.91867	0.91844	0.999896	639	0	0.20855
KIT	16	0.093075	0.34577	0.954111	272	9	-0.47213	0.91879	0.91857	0.999896	640	0	-0.47213
ADCK4	16	0.22502	0.58739	0.986305	455	10	-0.21433	0.91928	0.91899	0.999896	641	0	-0.21433
CRKL	16	0.1582	0.478	0.972432	365	5	0.20796	0.92025	0.91991	0.999896	642	0	0.20796
CLK1	16	0.27554	0.64857	0.987266	499	6	0.15387	0.92037	0.92001	0.999896	643	0	0.15387
TRIM28	16	0.57364	0.88196	0.999261	647	8	0.031312	0.92133	0.92101	0.999896	644	0	0.031312
ARSG	16	0.0029779	0.022861	0.551471	31	11	-0.63133	0.92157	0.92131	0.999896	645	0	-0.63133
PTK7	16	0.45556	0.81173	0.999261	594	7	-0.0625	0.92415	0.92406	0.999896	646	0	-0.0625
SGK3	16	0.20895	0.56304	0.975426	441	9	-0.43028	0.92438	0.92425	0.999896	647	0	-0.43028
CDK5R1	16	0.070591	0.28358	0.930079	232	5	0.11205	0.92506	0.92497	0.999896	648	0	0.11205
SPHK2	16	0.01751	0.10068	0.712226	108	8	0.036214	0.92631	0.92596	0.999896	649	0	0.036214
MAP2K6	16	0.049302	0.22204	0.888779	186	10	-0.054372	0.92653	0.92616	0.999896	650	0	-0.054372
TWF2	16	0.49361	0.83608	0.999261	607	8	0.011688	0.92698	0.92657	0.999896	651	0	0.011688
PAK7	16	0.11205	0.39052	0.972432	302	9	-0.075837	0.92775	0.92728	0.999896	652	0	-0.075837
TNNI3K	16	0.3107	0.68781	0.999261	522	9	-0.11959	0.9283	0.92775	0.999896	653	0	-0.11959
KHK	16	0.26228	0.6336	0.987266	487	8	-0.011344	0.92841	0.92786	0.999896	654	0	-0.011344
ITPKC	16	0.55933	0.87417	0.999261	641	6	0.25448	0.93109	0.93075	0.999896	655	0	0.25448
MAP3K19	16	0.062698	0.26058	0.896755	222	11	-0.26959	0.9313	0.93094	0.999896	656	0	-0.26959
DLG3	16	0.87931	0.98326	0.999261	739	6	0.17881	0.93213	0.93177	0.999896	657	0	0.17881
PFKM	16	0.32211	0.69919	0.999261	527	8	0.015463	0.93265	0.93233	0.999896	658	0	0.015463
LIMK2	16	0.17563	0.50923	0.972432	389	5	0.27454	0.93347	0.93319	0.999896	659	0	0.27454
TIE1	16	0.039349	0.18952	0.846243	170	10	-0.38368	0.93378	0.93359	0.999896	660	0	-0.38368
PLK1	16	0.58892	0.89049	0.999261	654	5	0.083539	0.93418	0.93393	0.999896	661	0	0.083539
PGK2	16	0.27157	0.64423	0.987266	495	9	-0.034014	0.93518	0.93499	0.999896	662	0	-0.034014
FYN	16	0.32894	0.70595	0.999261	533	7	0.19487	0.93528	0.9351	0.999896	663	0	0.19487
TSSK1B	16	0.31265	0.6899	0.999261	524	7	0.11689	0.93538	0.93523	0.999896	664	0	0.11689
TRRAP	16	0.0089548	0.058846	0.585478	74	11	-0.20574	0.93558	0.93538	0.999896	665	0	-0.20574
PTK6	16	0.076597	0.30061	0.941645	242	8	-0.05051	0.93724	0.93726	0.999896	666	0	-0.05051
PIP4K2B	16	0.0096515	0.062882	0.585478	81	7	0.15549	0.93743	0.93743	0.999896	667	0	0.15549
PRKG2	16	0.11409	0.39475	0.972432	306	7	0.14491	0.93762	0.93765	0.999896	668	0	0.14491
PIM1	16	0.64902	0.91509	0.999261	674	6	0.13742	0.9381	0.9381	0.999896	669	0	0.13742
FRK	16	0.94729	0.99391	0.999261	754	5	0.34615	0.93914	0.93925	0.999896	670	0	0.34615
ERBB3	16	0.017298	0.099749	0.712226	106	12	-0.41995	0.94108	0.94128	0.999896	671	0	-0.41995
CD2	16	0.16039	0.48215	0.972432	369	7	0.0095649	0.94135	0.94156	0.999896	672	0	0.0095649
MELK	16	0.15057	0.4646	0.972432	356	10	-0.26656	0.9418	0.94198	0.999896	673	0	-0.26656
EPHB6	16	0.028181	0.14561	0.801437	137	11	-0.19904	0.94207	0.9422	0.999896	674	0	-0.19904
FES	16	0.00061362	0.005548	0.35092	12	12	-0.46014	0.94269	0.94289	0.999896	675	0	-0.46014
RPS6KA6	16	0.022207	0.12101	0.753418	122	11	-0.47055	0.94305	0.94329	0.999896	676	0	-0.47055
HIPK3	16	0.1223	0.41152	0.972432	319	8	-0.1495	0.9434	0.94361	0.999896	677	0	-0.1495
MAPK4	16	0.06748	0.27457	0.920039	228	8	-0.011076	0.94418	0.94435	0.999896	678	0	-0.011076
TTBK1	16	0.11962	0.40609	0.972432	315	9	-0.10954	0.94491	0.94521	0.999896	679	0	-0.10954
CHUK	16	0.05204	0.2305	0.888779	192	11	-0.22043	0.94663	0.94702	0.999896	680	0	-0.22043
SRM	16	0.11656	0.3997	0.972432	309	8	0.0071722	0.9468	0.94714	0.999896	681	0	0.0071722
PKN3	16	0.22737	0.59119	0.987266	456	8	-0.0039454	0.94883	0.94929	0.999896	682	0	-0.0039454
FGGY	16	0.059186	0.25118	0.888779	210	10	-0.26791	0.94942	0.94987	0.999896	683	0	-0.26791
CHEK2	16	0.72102	0.94166	0.999261	694	7	0.17009	0.94982	0.9503	0.999896	684	0	0.17009
PRKD2	16	0.0022503	0.0183	0.517817	27	12	-0.77951	0.95055	0.95097	0.999896	685	0	-0.77951
STK40	16	0.18889	0.5307	0.972432	412	8	-0.029298	0.95139	0.95169	0.999896	686	0	-0.029298
STK11	16	0.014283	0.086095	0.687781	95	10	-0.57473	0.95162	0.95185	0.999896	687	0	-0.57473
HK3	16	0.033431	0.16728	0.814918	154	11	-0.42402	0.95192	0.95208	0.999896	688	0	-0.42402
IP6K3	16	0.0047914	0.034582	0.551471	46	11	-0.47824	0.95463	0.9544	0.999896	689	0	-0.47824
TLK2	16	0.054866	0.23868	0.888779	201	9	-0.14334	0.95477	0.95454	0.999896	690	0	-0.14334
LYN	16	0.0024801	0.019797	0.528409	28	13	-0.63335	0.95527	0.95495	0.999896	691	0	-0.63335
UCK1	16	0.13588	0.43734	0.972432	337	10	-0.19998	0.95589	0.95543	0.999896	692	0	-0.19998
STKLD1	16	0.26667	0.63841	0.987266	492	8	0.033799	0.9561	0.95568	0.999896	693	0	0.033799
TYRO3	16	0.096557	0.35521	0.954111	282	9	-0.27881	0.95631	0.95592	0.999896	694	0	-0.27881
SBK1	16	0.055799	0.24132	0.888779	205	9	-0.10878	0.95712	0.95678	0.999896	695	0	-0.10878
DGKZ	16	0.0044276	0.032341	0.551471	42	12	-0.39252	0.95987	0.95947	0.999896	696	0	-0.39252
GK5	16	0.2049	0.55639	0.972432	436	10	-0.3073	0.96106	0.96074	0.999896	697	0	-0.3073
CCL2	16	0.0050878	0.036386	0.551471	50	12	-0.34163	0.96149	0.96125	0.999896	698	0	-0.34163
CASK	16	0.24159	0.60842	0.987266	467	7	0.17133	0.9621	0.96188	0.999896	699	0	0.17133
INSR	16	0.26261	0.63395	0.987266	488	8	0.0045667	0.96222	0.96203	0.999896	700	0	0.0045667
XRCC6BP1	16	0.28314	0.65738	0.988636	507	9	-0.035895	0.96293	0.96271	0.999896	701	0	-0.035895
NME2	16	0.0051536	0.036813	0.551471	51	12	-0.41266	0.96392	0.96385	0.999896	702	0	-0.41266
CDK10	16	0.0010289	0.0087706	0.394162	17	13	-0.53167	0.96409	0.96401	0.999896	703	0	-0.53167
GRK6	16	0.015197	0.090458	0.687781	100	12	-0.32336	0.96432	0.96421	0.999896	704	0	-0.32336
SCYL1	16	0.3502	0.72761	0.999261	547	8	0.0025253	0.96449	0.96434	0.999896	705	0	0.0025253
RIOK2	16	0.058361	0.24856	0.888779	209	11	-0.24942	0.9646	0.96447	0.999896	706	0	-0.24942
MAPK3	16	0.053172	0.23382	0.888779	196	11	-0.21954	0.96466	0.9645	0.999896	707	0	-0.21954
BAZ1B	16	0.20565	0.55764	0.972432	437	10	-0.016304	0.96521	0.9651	0.999896	708	0	-0.016304
STK17B	16	0.047391	0.21581	0.888779	184	11	-0.13886	0.96571	0.96564	0.999896	709	0	-0.13886
GCK	16	0.0070192	0.047879	0.583612	62	12	-0.50106	0.96674	0.96663	0.999896	710	0	-0.50106
RP2	16	0.37544	0.75234	0.999261	558	8	0.12252	0.96721	0.96704	0.999896	711	0	0.12252
TYK2	16	0.0025616	0.020263	0.528409	29	12	-0.50357	0.96755	0.96738	0.999896	712	0	-0.50357
MAP2K2	16	0.00034849	0.0033466	0.255682	10	12	-0.82912	0.9686	0.96856	0.999896	713	0	-0.82912
PAK6	14	0.0033549	0.024081	0.551471	33	12	-0.52164	0.9689	0.96938	0.999896	714	0	-0.52164
PRKCB	16	0.010932	0.069585	0.610322	86	8	0.065054	0.96964	0.96973	0.999896	715	0	0.065054
MAP4K1	16	0.12326	0.41342	0.972432	323	10	-0.31898	0.97037	0.97043	0.999896	716	0	-0.31898
EPHB3	16	0.15243	0.4678	0.972432	358	9	-0.1662	0.97204	0.97216	0.999896	717	0	-0.1662
EPHA8	16	0.097218	0.35688	0.954111	284	10	-0.12725	0.97217	0.97233	0.999896	718	0	-0.12725
RIPK3	16	0.00017257	0.0016807	0.168087	6	10	-0.59638	0.97262	0.97281	0.999896	719	0	-0.59638
NMRK2	16	0.0038894	0.02894	0.551471	38	11	-0.84054	0.97568	0.97569	0.999896	720	0	-0.84054
RAB11FIP5	16	0.0060913	0.042306	0.557275	58	11	-0.40752	0.97608	0.97612	0.999896	721	0	-0.40752
MAST2	16	0.11591	0.39838	0.972432	308	10	-0.1153	0.97611	0.97616	0.999896	722	0	-0.1153
PIK3C2A	16	0.2735	0.64623	0.987266	497	9	-0.18442	0.97631	0.97633	0.999896	723	0	-0.18442
CSNK1A1L	16	0.24484	0.61265	0.987266	470	8	-0.013653	0.97766	0.97759	0.999896	724	0	-0.013653
CDC42BPA	16	0.39877	0.77297	0.999261	571	9	-0.16275	0.97891	0.97903	0.999896	725	0	-0.16275
ACVR2B	16	0.0096537	0.062892	0.585478	82	13	-0.41413	0.9796	0.97998	0.999896	726	0	-0.41413
PDK3	16	0.4006	0.77444	0.999261	572	7	0.07895	0.97963	0.98	0.999896	727	0	0.07895
IDNK	16	0.19904	0.54721	0.972432	426	8	-0.059018	0.97983	0.98021	0.999896	728	0	-0.059018
CERK	16	0.0017074	0.014036	0.487431	22	11	-0.73446	0.98032	0.98075	0.999896	729	0	-0.73446
CAMKK2	16	0.020306	0.11291	0.753418	114	9	-0.091894	0.98074	0.98113	0.999896	730	0	-0.091894
PDIK1L	16	0.528	0.85636	0.999261	622	8	-0.017751	0.98192	0.98229	0.999896	731	0	-0.017751
PFKP	16	0.23006	0.59468	0.987266	459	8	-0.010961	0.98297	0.98332	0.999896	732	0	-0.010961
WNK2	16	0.0055957	0.039431	0.553369	54	13	-0.28322	0.98394	0.98419	0.999896	733	0	-0.28322
FASTK	16	0.029374	0.15036	0.801437	142	10	-0.31303	0.98454	0.98481	0.999896	734	0	-0.31303
AKT1	16	3.73e-05	0.00041151	0.135417	2	12	-0.85487	0.98483	0.98514	0.999896	735	0	-0.85487
CSNK1D	16	0.0083208	0.05478	0.585478	70	13	-0.25071	0.98485	0.98517	0.999896	736	0	-0.25071
PIM2	16	0.00058287	0.00531	0.35092	11	14	-0.25405	0.98692	0.98739	0.999896	737	0	-0.25405
AXL	16	0.029337	0.1502	0.801437	140	10	-0.099543	0.98757	0.98806	0.999896	738	0	-0.099543
YES1	16	0.34784	0.72535	0.999261	543	8	-0.16332	0.98889	0.98929	0.999896	739	0	-0.16332
PFKFB2	16	0.0034314	0.025767	0.551471	35	13	-0.18041	0.98921	0.98958	0.999896	740	0	-0.18041
IRAK1	16	0.1742	0.5068	0.972432	386	9	-0.13306	0.98952	0.98984	0.999896	741	0	-0.13306
MAP2K7	16	0.075116	0.29656	0.941645	238	10	-0.16144	0.99119	0.99141	0.999896	742	0	-0.16144
DMPK	16	0.0075947	0.050943	0.583612	66	13	-0.35652	0.99169	0.9919	0.999896	743	0	-0.35652
DCLK3	16	0.12091	0.40867	0.972432	317	9	-0.020058	0.99213	0.99234	0.999896	744	0	-0.020058
RPS6KA4	16	0.10306	0.37152	0.958219	294	11	-0.10127	0.99229	0.99254	0.999896	745	0	-0.10127
MYT1	16	0.15544	0.47304	0.972432	363	9	-0.23451	0.99405	0.99431	0.999896	746	0	-0.23451
DAPK2	16	0.018976	0.10712	0.732312	111	11	-0.4817	0.99466	0.99483	0.999896	747	0	-0.4817
WNK4	16	0.0054886	0.038856	0.553369	53	13	-0.45086	0.99533	0.99547	0.999896	748	0	-0.45086
DSTYK	16	0.010554	0.067731	0.608779	85	10	-0.65877	0.99556	0.99568	0.999896	749	0	-0.65877
CKM	16	0.001818	0.014968	0.495909	23	12	-0.51541	0.99638	0.99647	0.999896	750	0	-0.51541
MAPK1	16	0.1726	0.50408	0.972432	384	10	-0.23414	0.99666	0.99672	0.999896	751	0	-0.23414
NTRK2	16	0.077676	0.30365	0.942722	245	11	-0.13246	0.99674	0.99682	0.999896	752	0	-0.13246
OBSCN	16	0.015311	0.090924	0.687781	101	11	-0.4818	0.99676	0.99683	0.999896	753	0	-0.4818
DDR1	16	0.0072142	0.04897	0.583612	64	13	-0.49303	0.99678	0.99686	0.999896	754	0	-0.49303
AK7	16	0.41735	0.786	0.999261	579	8	0.050853	0.99702	0.99718	0.999896	755	0	0.050853
MAST1	16	0.092165	0.34359	0.954111	268	11	-0.27342	0.99709	0.99726	0.999896	756	0	-0.27342
IGF1R	16	0.032648	0.1641	0.814918	153	10	-0.42563	0.99745	0.99776	0.999896	757	0	-0.42563
FN3K	16	0.52166	0.85274	0.999261	616	8	-0.035064	0.99884	0.99894	0.999896	758	0	-0.035064
DCLK1	16	0.0089969	0.059143	0.585478	76	13	-0.24336	0.99895	0.99899	0.999896	759	0	-0.24336
AURKC	16	0.11927	0.40547	0.972432	314	10	-0.039896	0.99906	0.99912	0.999896	760	0	-0.039896
ACVR2A	16	0.0011637	0.0097622	0.414352	18	14	-0.40392	0.99932	0.99939	0.999896	761	0	-0.40392
CSNK1G2	16	0.00088573	0.0076303	0.364347	16	14	-0.66132	0.99985	0.99988	0.999896	762	0	-0.66132
Non-Targeting	198	0.053824	0.23562	0.888779	198	74	0.3066	0.99986	0.99989	0.999896	763	0	0.3066
MAP3K6	16	0.00072962	0.0064305	0.35092	14	14	-0.65198	0.9999	0.9999	0.999896	764	0	-0.65198

## Sheet: PXGL-P6 vs P0
id	num	neg|score	neg|p-value	neg|fdr	neg|rank	neg|goodsgrna	neg|lfc	pos|score	pos|p-value	pos|fdr	pos|rank	pos|goodsgrna	pos|lfc
PRKCG	16	0.72809	0.94416	0.997625	710	3	1.3726	4.21e-07	4.96e-06	0.001894	1	6	1.3726
NEK5	16	0.20636	0.55877	0.954945	446	7	-0.049329	4.89e-06	4.96e-06	0.001894	2	2	-0.049329
TPD52L3	16	0.68254	0.928	0.997625	700	3	0.22198	6e-05	0.00019336	0.049242	3	4	0.22198
PRKAR1B	16	0.19904	0.54721	0.954588	433	5	0.75344	0.00020509	0.00066932	0.105587	4	4	0.75344
DGKI	16	0.61538	0.90204	0.997625	680	7	0.22237	0.00023675	0.00081806	0.105587	5	3	0.22237
SNRK	16	0.6631	0.92038	0.997625	695	5	0.14016	0.000269	0.0009668	0.105587	6	3	0.14016
BRD2	16	0.15057	0.4646	0.941449	372	5	1.0056	0.00030013	0.0010957	0.105587	7	4	1.0056
SRPK3	16	0.35065	0.72805	0.994965	558	7	0.11897	0.00030181	0.0011056	0.105587	8	3	0.11897
RBKS	16	0.49201	0.83511	0.997625	633	4	0.16158	0.000425	0.001532	0.130051	9	2	0.16158
STK25	16	0.26778	0.63967	0.966791	500	6	0.25412	0.0010153	0.0030888	0.235985	10	2	0.25412
MAP3K14	16	0.15683	0.47549	0.941449	385	9	-0.049901	0.0011279	0.0034061	0.23657	11	2	-0.049901
PDK1	16	0.234	0.59907	0.954945	479	5	0.54706	0.0015001	0.0043085	0.274306	12	2	0.54706
LMTK3	16	0.095122	0.35142	0.941449	282	11	-0.13392	0.0019231	0.0053496	0.312737	13	2	-0.13392
BMP2K	16	0.50841	0.84516	0.997625	644	5	0.41503	0.0021535	0.0060537	0.312737	14	2	0.41503
PPIP5K2	16	0.609	0.89946	0.997625	679	7	0.27263	0.0023022	0.0064305	0.312737	15	3	0.27263
ATMIN	16	0.059333	0.25162	0.901463	211	10	-0.20917	0.0023964	0.0065495	0.312737	16	2	-0.20917
DCLK2	16	0.076607	0.30064	0.933667	245	7	0.16624	0.0029192	0.007898	0.354947	17	2	0.16624
PRKCA	16	0.50799	0.84503	0.997625	643	8	-0.017444	0.0037947	0.010179	0.409632	18	2	-0.017444
ROS1	16	0.47275	0.82253	0.997625	626	8	0.21071	0.0040039	0.010764	0.409632	19	2	0.21071
TWF1	16	0.97856	0.99758	0.997625	763	4	0.095513	0.0040713	0.010863	0.409632	20	3	0.095513
BTK	16	0.80848	0.96723	0.997625	729	6	0.24738	0.0042184	0.01126	0.409632	21	2	0.24738
PIK3C2B	16	0.15898	0.47935	0.941449	389	8	0.018521	0.0044831	0.011973	0.415806	22	3	0.018521
NME9	16	0.16877	0.49713	0.948066	398	10	-0.061369	0.0048934	0.012906	0.422576	23	2	-0.061369
ADCK2	16	0.70394	0.93531	0.997625	707	3	0.99026	0.0052244	0.013748	0.422576	24	3	0.99026
RPS6KL1	16	0.043029	0.2016	0.85754	178	10	-0.31041	0.0052484	0.013828	0.422576	25	2	-0.31041
EIF2AK2	16	0.66922	0.92282	0.997625	696	7	0.26334	0.0059932	0.015008	0.440997	26	2	0.26334
PIK3C2G	16	0.22913	0.59347	0.954945	469	9	-0.25776	0.0066486	0.016098	0.455527	27	2	-0.25776
STK32A	16	0.15601	0.47407	0.941449	383	10	-0.14903	0.0083489	0.018677	0.509605	28	2	-0.14903
GSK3B	16	0.58869	0.89038	0.997625	670	6	0.26021	0.00958	0.021076	0.555251	29	2	0.26021
NOL9	16	0.3658	0.74292	0.995899	569	7	0.31251	0.011226	0.023585	0.600631	30	2	0.31251
AURKA	16	0.37292	0.75008	0.995899	573	8	-0.0049502	0.01221	0.025152	0.619868	31	1	-0.0049502
PIK3R3	16	0.88962	0.9852	0.997625	744	4	0.34456	0.012989	0.026401	0.630051	32	2	0.34456
AK8	16	0.099348	0.36252	0.941449	293	9	-0.24718	0.013488	0.027214	0.630051	33	2	-0.24718
XYLB	16	0.69315	0.93161	0.997625	704	4	0.45452	0.014763	0.029396	0.660539	34	2	0.45452
TAOK1	16	0.34261	0.72001	0.994965	549	8	0.068528	0.015449	0.030417	0.663961	35	2	0.068528
TRIB2	16	0.004781	0.034512	0.59926	44	8	0.027022	0.016647	0.032162	0.673116	36	2	0.027022
MAST3	16	0.024702	0.13149	0.795962	123	11	-0.26859	0.016851	0.032599	0.673116	37	2	-0.26859
GALK2	16	0.76079	0.95498	0.997625	716	3	0.6745	0.017468	0.03365	0.675074	38	2	0.6745
MAPK14	16	0.62023	0.90417	0.997625	681	7	-0.013157	0.018306	0.035008	0.675074	39	2	-0.013157
EPHB2	16	0.19191	0.5357	0.954588	424	7	0.044948	0.018518	0.035464	0.675074	40	2	0.044948
PIP5K1B	16	0.4402	0.80165	0.997625	608	7	0.044558	0.018945	0.036228	0.675074	41	2	0.044558
TGFBR2	16	0.31631	0.6935	0.985952	536	8	-0.095371	0.020253	0.03831	0.689631	42	2	-0.095371
MAPK10	16	0.18625	0.52633	0.953154	421	9	-0.094029	0.021118	0.039599	0.689631	43	1	-0.094029
TP53RK	16	0.54646	0.86721	0.997625	657	8	0.0039206	0.021597	0.040234	0.689631	44	2	0.0039206
SH3BP5	16	0.52055	0.85211	0.997625	650	6	0.23104	0.022979	0.042415	0.689631	45	2	0.23104
SBK2	16	0.12795	0.42302	0.941449	331	8	0.039393	0.023212	0.042752	0.689631	46	2	0.039393
LRPPRC	16	0.12686	0.42094	0.941449	330	6	0.32965	0.023447	0.04308	0.689631	47	2	0.32965
CDK13	16	0.013229	0.080849	0.744582	80	11	-0.22844	0.023649	0.043328	0.689631	48	1	-0.22844
EPHA3	16	0.44374	0.80412	0.997625	612	6	0.40211	0.026589	0.047919	0.74714	49	2	0.40211
NRK	16	0.44225	0.80309	0.997625	609	6	0.29117	0.027841	0.050041	0.760562	50	2	0.29117
PAK3	16	0.50176	0.8411	0.997625	638	4	0.44505	0.028693	0.051478	0.760562	51	1	0.44505
MYO3B	16	0.26531	0.63691	0.966791	498	7	0.05053	0.028859	0.051766	0.760562	52	2	0.05053
PRPF4B	16	0.12548	0.41815	0.941449	326	9	-0.039952	0.032005	0.056982	0.800207	53	2	-0.039952
CDK11A	16	0.15065	0.46477	0.941449	373	5	-0.0015802	0.032273	0.057378	0.800207	54	2	-0.0015802
PDGFRB	16	0.22987	0.59448	0.954945	471	8	-0.018412	0.03246	0.057606	0.800207	55	1	-0.018412
MVK	16	0.094438	0.34947	0.941449	278	6	0.38848	0.034176	0.060323	0.817361	56	2	0.38848
CDK15	16	0.1926	0.53682	0.954588	425	9	-0.032611	0.035282	0.06194	0.817361	57	2	-0.032611
MAP3K11	16	0.069206	0.27959	0.920742	228	9	-0.4986	0.036121	0.063149	0.817361	58	2	-0.4986
DOLK	16	0.30673	0.68357	0.981922	531	6	0.43066	0.036213	0.063318	0.817361	59	1	0.43066
MAPK6	16	0.12073	0.40828	0.941449	320	7	0.36661	0.036685	0.064191	0.817361	60	2	0.36661
DGKE	16	0.78961	0.96259	0.997625	725	6	0.56574	0.037824	0.066233	0.829545	61	2	0.56574
NLK	16	0.181	0.51822	0.94945	417	4	0.32402	0.040141	0.070091	0.846644	62	2	0.32402
PBK	16	0.16811	0.49578	0.948066	397	10	-0.21729	0.041024	0.07135	0.846644	63	2	-0.21729
FASTKD1	16	0.35238	0.72993	0.994965	559	5	0.25046	0.04132	0.071757	0.846644	64	2	0.25046
PRPS2	16	0.30336	0.67988	0.980053	530	5	0.63234	0.042813	0.074146	0.846644	65	2	0.63234
CDK4	16	0.0037947	0.028364	0.570275	38	9	-0.058429	0.043114	0.074652	0.846644	66	2	-0.058429
NME8	16	0.097332	0.35728	0.941449	286	11	-0.16508	0.043679	0.075515	0.846644	67	1	-0.16508
MAP3K4	16	0.55666	0.87271	0.997625	662	3	0.88714	0.044021	0.07611	0.846644	68	2	0.88714
FGFR1	16	0.046155	0.21185	0.85754	188	7	0.1394	0.044631	0.07729	0.846644	69	2	0.1394
DYRK4	16	0.21198	0.56767	0.954945	452	9	-0.045434	0.045551	0.078827	0.846644	70	2	-0.045434
SIK2	16	0.70798	0.93693	0.997625	709	4	1.0294	0.045859	0.079312	0.846644	71	2	1.0294
CAMK2A	16	0.35943	0.73658	0.995899	565	5	1.1421	0.046168	0.079788	0.846644	72	2	1.1421
MYLK4	16	0.5547	0.87165	0.997625	659	5	0.34615	0.0471	0.081484	0.852792	73	2	0.34615
JAK3	16	0.2828	0.657	0.966791	518	9	-0.10087	0.048353	0.083388	0.854899	74	2	-0.10087
MAP3K15	16	0.87286	0.98178	0.997625	741	6	0.32335	0.048669	0.083923	0.854899	75	2	0.32335
MORN2	16	0.038708	0.1875	0.841862	169	8	0.23598	0.049619	0.08549	0.8594	76	2	0.23598
DTYMK	16	0.010782	0.068831	0.718434	72	9	-0.27832	0.05109	0.087017	0.86339	77	1	-0.27832
ABCC1	16	0.033652	0.16805	0.832938	150	6	0.29997	0.053548	0.088881	0.870581	78	1	0.29997
NEK3	16	0.8037	0.96608	0.997625	726	5	0.4376	0.058447	0.092302	0.892645	79	1	0.4376
PLXNA4	16	0.86238	0.97926	0.997625	738	5	0.50925	0.076607	0.1065	0.999142	80	1	0.50925
TJP2	14	0.009354	0.057031	0.667967	67	9	-0.63174	0.078957	0.099263	0.947964	81	1	-0.63174
TAB1	16	0.14554	0.45503	0.941449	360	10	-0.3415	0.081394	0.11029	0.999142	82	1	-0.3415
EPHB4	16	0.17336	0.50544	0.948066	405	6	0.33324	0.082587	0.11127	0.999142	83	1	0.33324
MEX3B	16	0.074205	0.29401	0.931275	240	5	0.30498	0.086158	0.11401	0.999142	84	1	0.30498
FER	16	0.89867	0.9869	0.997625	746	5	0.56482	0.096791	0.1221	0.999142	85	1	0.56482
FASTKD2	16	0.2208	0.58093	0.954945	464	5	0.89739	0.097966	0.12305	0.999142	86	1	0.89739
PDK4	16	0.38233	0.75824	0.995899	580	9	-0.036595	0.099139	0.12398	0.999142	87	1	-0.036595
MAPK11	16	0.27416	0.64697	0.966791	502	7	0.13251	0.10265	0.12643	0.999142	88	1	0.13251
MKNK2	16	0.0073583	0.049773	0.644517	59	7	0.051826	0.10498	0.12835	0.999142	89	1	0.051826
GK	16	0.25424	0.62357	0.962435	494	8	0.046372	0.10615	0.12918	0.999142	90	1	0.046372
MYLK3	16	0.018282	0.10386	0.76901	103	11	-0.26501	0.11195	0.13335	0.999142	91	1	-0.26501
FGFR4	16	0.055388	0.24023	0.88748	206	8	0.015625	0.1131	0.13419	0.999142	92	1	0.015625
ALK	16	0.15564	0.47341	0.941449	382	9	-0.14642	0.11426	0.13526	0.999142	93	1	-0.14642
CDKL2	16	0.36506	0.74224	0.995899	568	6	0.18282	0.11771	0.13812	0.999142	94	1	0.18282
TXK	16	0.45685	0.81259	0.997625	620	4	0.55003	0.11886	0.139	0.999142	95	1	0.55003
MATK	16	0.028693	0.14764	0.819844	135	9	-0.19492	0.1223	0.1418	0.999142	96	1	-0.19492
VRK1	16	0.21197	0.56766	0.954945	451	9	-0.17604	0.12344	0.14276	0.999142	97	1	-0.17604
TK1	16	0.37602	0.75276	0.995899	577	9	-0.15951	0.12458	0.14361	0.999142	98	1	-0.15951
ROCK2	16	0.043679	0.20366	0.85754	181	8	-0.049276	0.12914	0.14714	0.999142	99	1	-0.049276
HUS1	16	0.08996	0.33732	0.941449	269	9	-0.14257	0.13141	0.1492	0.999142	100	1	-0.14257
RNASEL	16	0.14584	0.45552	0.941449	362	10	-0.15904	0.1348	0.1519	0.999142	101	1	-0.15904
MAP2K1	16	0.0019373	0.01592	0.488333	24	9	-0.060317	0.13593	0.15269	0.999142	102	1	-0.060317
NIM1K	16	0.48118	0.82771	0.997625	629	6	0.14898	0.13705	0.1535	0.999142	103	1	0.14898
PIK3R4	16	0.59234	0.89225	0.997625	673	8	-0.070242	0.13818	0.15443	0.999142	104	1	-0.070242
CDK19	16	0.76759	0.95715	0.997625	718	3	0.36297	0.14154	0.15698	0.999142	105	1	0.36297
MOK	16	0.64366	0.91301	0.997625	686	7	0.029639	0.14266	0.15815	0.999142	106	1	0.029639
GRK6	16	0.075146	0.29664	0.931275	242	10	-0.048562	0.14378	0.15937	0.999142	107	1	-0.048562
IRAK4	16	0.020146	0.11221	0.778263	108	11	-0.39093	0.1449	0.16022	0.999142	108	1	-0.39093
NTRK2	16	0.08529	0.32444	0.941449	260	9	-0.11215	0.14713	0.16212	0.999142	109	1	-0.11215
MPP1	16	0.33547	0.71277	0.994965	546	9	-0.15543	0.14824	0.16292	0.999142	110	1	-0.15543
EGFR	16	0.24301	0.61033	0.959448	486	7	0.05577	0.14935	0.16378	0.999142	111	1	0.05577
CHEK1	16	0.37393	0.75109	0.995899	574	7	0.11948	0.15157	0.16568	0.999142	112	1	0.11948
ACVR1C	16	0.040876	0.19455	0.844503	176	7	0.16236	0.15268	0.16663	0.999142	113	1	0.16236
NME4	16	0.65805	0.91872	0.997625	693	5	0.34621	0.15379	0.16758	0.999142	114	1	0.34621
ACVR1	16	0.20957	0.56404	0.954945	448	5	0.07984	0.15489	0.16836	0.999142	115	1	0.07984
ERN1	16	0.17221	0.50341	0.948066	401	9	-0.10505	0.1593	0.17199	0.999142	116	1	-0.10505
PKLR	16	0.40537	0.77802	0.996859	595	8	0.014351	0.16039	0.17297	0.999142	117	1	0.014351
GUCY2C	16	0.19144	0.53495	0.954588	423	9	-0.14156	0.16477	0.17692	0.999142	118	1	-0.14156
EPHA1	16	0.1429	0.45036	0.941449	355	6	0.2975	0.16586	0.17808	0.999142	119	1	0.2975
DGKG	16	0.50791	0.84497	0.997625	642	8	-0.0024242	0.16695	0.17932	0.999142	120	1	-0.0024242
FLT4	16	0.15609	0.47413	0.941449	384	9	-0.10182	0.16913	0.18112	0.999142	121	1	-0.10182
ERBB4	16	0.19799	0.54554	0.954588	430	8	-0.0034486	0.17022	0.182	0.999142	122	1	-0.0034486
CPNE3	16	0.24938	0.61786	0.962406	489	7	0.04391	0.1713	0.1828	0.999142	123	1	0.04391
CKMT2	16	0.38579	0.76121	0.995899	583	7	0.059392	0.17238	0.18387	0.999142	124	1	0.059392
GUK1	16	0.1357	0.43712	0.941449	344	10	-0.30175	0.17347	0.18474	0.999142	125	1	-0.30175
PANK1	16	0.1019	0.36885	0.941449	296	9	-0.19876	0.17455	0.18566	0.999142	126	1	-0.19876
IRAK2	16	0.19869	0.5466	0.954588	431	9	-0.11731	0.1767	0.18738	0.999142	127	1	-0.11731
MUSK	16	0.915	0.98924	0.997625	749	5	0.32069	0.17778	0.18828	0.999142	128	1	0.32069
STK33	16	0.0089126	0.058578	0.667967	66	7	0.36186	0.17886	0.18914	0.999142	129	1	0.36186
PANK3	16	0.00085719	0.0073923	0.419643	13	10	-0.30821	0.18421	0.19387	0.999142	130	1	-0.30821
ITPKA	16	0.34638	0.72399	0.994965	554	9	-0.032402	0.18528	0.19474	0.999142	131	1	-0.032402
PI4KA	16	0.077806	0.3041	0.933667	247	8	0.074517	0.18741	0.1967	0.999142	132	1	0.074517
DYRK2	16	0.94222	0.99315	0.997625	756	5	0.54798	0.18847	0.19745	0.999142	133	1	0.54798
DAPK3	16	0.967	0.99653	0.997625	760	4	0.89031	0.18954	0.19833	0.999142	134	1	0.89031
ROR2	16	0.14862	0.46095	0.941449	367	9	-0.042662	0.19483	0.20242	0.999142	135	1	-0.042662
MPP4	16	0.76943	0.95791	0.997625	720	3	0.29611	0.19588	0.20321	0.999142	136	1	0.29611
CSNK1D	16	0.2815	0.65546	0.966791	515	6	0.16984	0.19694	0.2041	0.999142	137	1	0.16984
LIMK1	16	0.65311	0.91652	0.997625	690	7	0.11455	0.19799	0.20493	0.999142	138	1	0.11455
EPHA4	16	0.17455	0.50746	0.948066	408	7	0.23283	0.19904	0.20576	0.999142	139	1	0.23283
ZAP70	16	0.02092	0.11547	0.778263	111	7	0.41412	0.20218	0.20847	0.999142	140	1	0.41412
PKN1	16	0.49387	0.83626	0.997625	634	8	-0.025168	0.20323	0.20934	0.999142	141	1	-0.025168
MKNK1	16	0.8338	0.97279	0.997625	733	3	0.49221	0.20427	0.21025	0.999142	142	1	0.49221
CDK18	16	0.18342	0.52205	0.951897	419	7	-0.01391	0.20531	0.21099	0.999142	143	1	-0.01391
PIK3CD	16	0.016392	0.095753	0.762926	94	9	-0.035277	0.2074	0.21309	0.999142	144	1	-0.035277
CDKL1	16	0.80519	0.96647	0.997625	727	6	0.13476	0.20843	0.21397	0.999142	145	1	0.13476
HIPK2	16	0.02841	0.14644	0.819844	134	12	-0.13828	0.20947	0.21482	0.999142	146	1	-0.13828
ICK	16	0.099511	0.36304	0.941449	294	6	0.2211	0.21051	0.21582	0.999142	147	1	0.2211
PRKD1	16	0.34193	0.71925	0.994965	548	3	0.28765	0.21154	0.21664	0.999142	148	1	0.28765
MAPK15	16	0.017729	0.10177	0.76901	100	12	-0.33137	0.21567	0.22051	0.999142	149	1	-0.33137
EEF2K	16	0.14336	0.45108	0.941449	357	10	-0.10203	0.21773	0.22236	0.999142	150	1	-0.10203
NAGK	16	0.087345	0.33016	0.941449	262	5	0.42349	0.2208	0.22516	0.999142	151	1	0.42349
GUCY2D	16	0.20033	0.54928	0.954588	434	8	0.035564	0.22285	0.22699	0.999142	152	1	0.035564
MYLK2	16	0.071214	0.28522	0.920742	236	9	-0.08173	0.22489	0.22885	0.999142	153	1	-0.08173
PLK2	16	0.97057	0.99686	0.997625	761	3	0.35775	0.22692	0.2307	0.999142	154	1	0.35775
MAP4K4	16	0.19271	0.53703	0.954588	426	8	0.072881	0.22895	0.23263	0.999142	155	1	0.072881
PCK2	14	0.087305	0.32255	0.941449	261	6	0.12948	0.22963	0.23081	0.999142	156	1	0.12948
ADCK3	16	0.14185	0.44843	0.941449	352	8	-0.09004	0.22996	0.23367	0.999142	157	1	-0.09004
NEK6	16	0.027777	0.14405	0.819844	132	9	-0.081339	0.23097	0.2346	0.999142	158	1	-0.081339
PRKG1	16	0.040308	0.19273	0.844503	173	7	0.12882	0.234	0.23723	0.999142	159	1	0.12882
TRRAP	16	0.044508	0.20656	0.85754	183	10	-0.24169	0.235	0.23796	0.999142	160	1	-0.24169
TSSK2	16	0.45277	0.80989	0.997625	616	7	0.025172	0.23601	0.23888	0.999142	161	1	0.025172
MPP6	16	0.21875	0.57761	0.954945	460	8	0.040968	0.24002	0.2426	0.999142	162	1	0.040968
DYRK1A	16	0.29395	0.6693	0.97399	525	9	-0.16591	0.24102	0.24345	0.999142	163	1	-0.16591
TSSK3	16	0.16295	0.48676	0.945787	393	4	0.2996	0.24201	0.24435	0.999142	164	1	0.2996
SRC	16	0.72815	0.94417	0.997625	711	7	0.21001	0.24301	0.24528	0.999142	165	1	0.21001
CDKL3	16	0.40618	0.7787	0.996859	596	6	0.22045	0.244	0.2462	0.999142	166	1	0.22045
PRKDC	16	0.63185	0.9083	0.997625	684	5	0.43193	0.245	0.24717	0.999142	167	1	0.43193
DCAKD	16	0.45992	0.81442	0.997625	622	6	0.27714	0.24599	0.24793	0.999142	168	1	0.27714
ERN2	16	0.0017571	0.014482	0.488333	19	9	-0.3403	0.24698	0.24882	0.999142	169	1	-0.3403
ERBB2	16	0.24912	0.61761	0.962406	488	8	0.041153	0.25094	0.25236	0.999142	170	1	0.041153
MAPK7	16	0.69888	0.93345	0.997625	706	4	0.31839	0.25192	0.25316	0.999142	171	1	0.31839
MAPKAPK5	14	0.0028241	0.02065	0.515476	30	7	-0.02161	0.25239	0.25293	0.999142	172	1	-0.02161
MPP7	16	0.39434	0.76913	0.995899	588	7	0.23189	0.25389	0.25487	0.999142	173	1	0.23189
PRKAB2	16	0.027434	0.14241	0.819844	131	11	-0.28906	0.25487	0.25573	0.999142	174	1	-0.28906
DGKB	16	0.82809	0.97157	0.997625	731	6	0.2696	0.25878	0.25922	0.999142	175	1	0.2696
NUP62	16	0.27625	0.64938	0.966791	505	9	-0.079027	0.26462	0.26486	0.999142	176	1	-0.079027
STK35	16	0.01691	0.098034	0.763889	98	6	0.14409	0.26752	0.26764	0.999142	177	1	0.14409
DGKQ	16	0.068557	0.27778	0.920742	226	11	-0.42212	0.26849	0.26855	0.999142	178	1	-0.42212
PKN2	16	0.0018127	0.014918	0.488333	21	12	-0.48038	0.27041	0.2705	0.999142	179	1	-0.48038
LTK	16	0.90447	0.98782	0.997625	747	4	0.37827	0.27138	0.27158	0.999142	180	1	0.37827
IKBKE	16	0.176	0.51002	0.948066	411	9	-0.21916	0.27329	0.27343	0.999142	181	1	-0.21916
SHPK	16	0.16346	0.48775	0.945787	394	5	0.11706	0.27425	0.27438	0.999142	182	1	0.11706
PRKX	15	0.83273	0.97163	0.997625	732	6	0.17172	0.27677	0.27532	0.999142	183	1	0.17172
STK38L	16	0.52002	0.85176	0.997625	649	6	0.18065	0.27807	0.2783	0.999142	184	1	0.18065
ADPGK	16	0.38549	0.76097	0.995899	582	4	0.71215	0.28376	0.28353	0.999142	185	1	0.71215
FLT3	16	0.12515	0.41745	0.941449	325	8	-0.031261	0.28754	0.28709	0.999142	186	1	-0.031261
FGFR3	16	0.92119	0.99011	0.997625	750	5	0.3892	0.28848	0.28786	0.999142	187	1	0.3892
GSK3A	16	0.77236	0.95885	0.997625	722	5	0.14328	0.29689	0.29601	0.999142	188	1	0.14328
IPPK	16	0.091334	0.34135	0.941449	272	7	0.061495	0.29782	0.29686	0.999142	189	1	0.061495
PIP5K1A	16	0.13141	0.42959	0.941449	337	10	-0.20253	0.29967	0.29878	0.999142	190	1	-0.20253
SH3BP4	16	0.038025	0.18523	0.841862	167	7	0.073439	0.30059	0.29968	0.999142	191	1	0.073439
MPP2	16	0.20057	0.54972	0.954588	435	7	0.23025	0.30152	0.30072	0.999142	192	1	0.23025
PIKFYVE	16	0.037012	0.18114	0.841799	164	8	-0.033421	0.30428	0.30344	0.999142	193	1	-0.033421
CKB	16	0.85667	0.97786	0.997625	736	6	0.31171	0.3052	0.3044	0.999142	194	1	0.31171
DGKK	16	0.38835	0.76365	0.995899	584	6	0.20409	0.30887	0.30805	0.999142	195	0	0.20409
TTBK2	16	0.77461	0.95934	0.997625	723	5	0.64211	0.30978	0.30906	0.999142	196	0	0.64211
CSNK2A1	16	0.049858	0.22358	0.875971	195	7	0.072509	0.3107	0.30984	0.999142	197	0	0.072509
SPHK2	16	0.10992	0.38601	0.941449	307	9	-0.026214	0.31252	0.31161	0.999142	198	0	-0.026214
MST1	16	0.45526	0.81155	0.997625	618	7	0.48366	0.31343	0.31256	0.999142	199	0	0.48366
MAP4K2	16	0.20113	0.5506	0.954588	436	7	0.14204	0.31433	0.31355	0.999142	200	0	0.14204
MARK1	16	0.0017765	0.014591	0.488333	20	10	-0.15804	0.31524	0.31457	0.999142	201	0	-0.15804
MINK1	16	0.443	0.80357	0.997625	610	4	0.46441	0.31615	0.3153	0.999142	202	0	0.46441
CERKL	16	0.68319	0.92822	0.997625	701	6	0.15698	0.31705	0.31604	0.999142	203	0	0.15698
STK39	16	0.20528	0.557	0.954945	444	10	-0.24085	0.31796	0.31696	0.999142	204	0	-0.24085
IKBKB	16	0.19599	0.54232	0.954588	429	6	0.40543	0.32156	0.32044	0.999142	205	0	0.40543
CROT	16	0.084669	0.32292	0.941449	258	8	0.054665	0.32425	0.3226	0.999142	206	0	0.054665
ARAF	16	0.13603	0.4376	0.941449	346	10	-0.1216	0.32693	0.32541	0.999142	207	0	-0.1216
GALK1	16	0.28246	0.65664	0.966791	516	8	-0.043049	0.32782	0.32644	0.999142	208	0	-0.043049
BRD4	16	0.013488	0.082089	0.744582	83	11	-0.28857	0.33138	0.32992	0.999142	209	0	-0.28857
STK36	16	0.089569	0.3361	0.941449	267	5	0.50368	0.33226	0.33094	0.999142	210	0	0.50368
KIAA1804	16	0.057225	0.24529	0.896676	209	6	0.45288	0.33315	0.33184	0.999142	211	0	0.45288
ANKK1	16	0.32387	0.70096	0.98807	542	9	-0.074479	0.33491	0.33373	0.999142	212	0	-0.074479
C8orf44-SGK3	16	0.069383	0.28002	0.920742	230	6	0.17081	0.33579	0.33481	0.999142	213	0	0.17081
LATS2	16	0.85689	0.97794	0.997625	737	6	0.41789	0.33667	0.33554	0.999142	214	0	0.41789
PLK4	16	0.59205	0.89213	0.997625	672	5	0.29657	0.33755	0.33651	0.999142	215	0	0.29657
CAMKV	16	0.21321	0.56938	0.954945	454	8	0.13124	0.33931	0.33825	0.999142	216	0	0.13124
BRD3	16	0.075236	0.29687	0.931275	243	10	-0.48682	0.34018	0.33925	0.999142	217	0	-0.48682
DMPK	16	0.071084	0.28489	0.920742	235	11	-0.22451	0.34106	0.34008	0.999142	218	0	-0.22451
AK5	16	0.11548	0.39745	0.941449	314	8	0.023667	0.34368	0.3428	0.999142	219	0	0.023667
DGKA	16	0.0018806	0.015414	0.488333	23	11	-0.54689	0.34542	0.34451	0.999142	220	0	-0.54689
IPMK	16	0.92228	0.99028	0.997625	751	5	0.70949	0.34629	0.34543	0.999142	221	0	0.70949
HK2	16	0.040575	0.1936	0.844503	175	8	0.0318	0.34802	0.34697	0.999142	222	0	0.0318
EPHA10	16	0.88039	0.98347	0.997625	743	4	0.30839	0.34888	0.34783	0.999142	223	0	0.30839
MAPK1	16	0.17572	0.50943	0.948066	410	10	-0.14234	0.35061	0.34956	0.999142	224	0	-0.14234
IP6K1	16	0.1551	0.47237	0.941449	380	9	-0.21508	0.35147	0.35046	0.999142	225	0	-0.21508
CSNK1E	16	0.30152	0.6777	0.979084	528	5	0.44838	0.35233	0.35123	0.999142	226	0	0.44838
MAP3K5	16	0.28038	0.65428	0.966791	513	8	-0.10231	0.35319	0.35194	0.999142	227	0	-0.10231
CDK12	16	0.9508	0.99447	0.997625	757	4	0.25428	0.35491	0.35357	0.999142	228	0	0.25428
SGK223	16	0.27538	0.64837	0.966791	504	4	0.20823	0.35662	0.35525	0.999142	229	0	0.20823
MAP3K2	16	0.90836	0.98825	0.997625	748	5	0.39745	0.35918	0.35799	0.999142	230	0	0.39745
STK31	16	0.25056	0.61925	0.962406	490	6	0.16863	0.36088	0.35969	0.999142	231	0	0.16863
MAPK9	16	0.0063228	0.043734	0.614669	52	7	0.10486	0.36512	0.36411	0.999142	232	0	0.10486
MARK2	16	0.21257	0.56844	0.954945	453	6	0.21705	0.36681	0.36564	0.999142	233	0	0.21705
SRM	16	0.17778	0.51277	0.94945	412	4	0.11996	0.36849	0.36735	0.999142	234	0	0.11996
PAK4	16	0.37601	0.75274	0.995899	576	6	0.39353	0.37017	0.36903	0.999142	235	0	0.39353
EPHB1	16	0.079213	0.30796	0.933667	252	9	-0.14671	0.37268	0.37154	0.999142	236	0	-0.14671
GSAP	16	0.76857	0.95755	0.997625	719	5	0.49885	0.37351	0.3724	0.999142	237	0	0.49885
CAMK2B	15	0.10863	0.375	0.941449	305	7	-0.28644	0.37515	0.3721	0.999142	238	0	-0.28644
MAP3K12	15	0.024935	0.13155	0.795962	127	8	-0.32908	0.37515	0.3721	0.999142	239	0	-0.32908
TESK2	16	0.089715	0.33658	0.941449	268	5	0.34064	0.37601	0.37473	0.999142	240	0	0.34064
EIF2AK4	16	0.23801	0.60408	0.954945	482	7	0.14532	0.37684	0.3755	0.999142	241	0	0.14532
PRKAA2	16	0.1713	0.50197	0.948066	400	5	0.38658	0.37767	0.37645	0.999142	242	0	0.38658
HIPK1	16	0.62497	0.90589	0.997625	683	6	0.13206	0.37849	0.37725	0.999142	243	0	0.13206
CIB4	16	0.63351	0.90918	0.997625	685	7	0.58083	0.37932	0.37796	0.999142	244	0	0.58083
CARD11	16	0.33667	0.71388	0.994965	547	3	0.75124	0.3818	0.38052	0.999142	245	0	0.75124
NADK	16	0.096791	0.35578	0.941449	285	7	0.13681	0.38426	0.38291	0.999142	246	0	0.13681
TRIM33	16	0.29676	0.67229	0.976488	526	8	-0.25874	0.38508	0.38374	0.999142	247	0	-0.25874
CALM1	16	0.078739	0.30671	0.933667	250	8	-0.0040848	0.38672	0.38528	0.999142	248	0	-0.0040848
GUCY2F	16	0.093903	0.34793	0.941449	274	8	0.072102	0.38917	0.38753	0.999142	249	0	0.072102
TLK1	16	0.029076	0.14916	0.819844	137	8	0.018099	0.38998	0.38844	0.999142	250	0	0.018099
PANK4	16	0.0058014	0.040561	0.614669	50	7	-0.16722	0.39444	0.39284	0.999142	251	0	-0.16722
RPS6KA5	16	0.14161	0.448	0.941449	351	9	-0.13351	0.39806	0.39609	0.999142	252	0	-0.13351
TESK1	16	0.0063955	0.04425	0.614669	55	10	-0.62386	0.40007	0.39799	0.999142	253	0	-0.62386
STK17B	16	0.14569	0.45524	0.941449	361	7	-0.08417	0.40127	0.39907	0.999142	254	0	-0.08417
AK2	16	0.76265	0.95559	0.997625	717	4	0.64976	0.40207	0.3999	0.999142	255	0	0.64976
TBCK	16	0.016647	0.096864	0.762926	97	7	0.1132	0.40366	0.40169	0.999142	256	0	0.1132
DSTYK	16	0.030182	0.15398	0.832938	141	9	-0.19369	0.40446	0.40251	0.999142	257	0	-0.19369
PIP5K1C	16	0.56492	0.87732	0.997625	664	5	1.0773	0.40525	0.40347	0.999142	258	0	1.0773
AKT2	15	0.039495	0.1865	0.841862	171	8	-0.19707	0.40532	0.40198	0.999142	259	0	-0.19707
KDR	16	0.32156	0.69873	0.98807	540	5	0.30765	0.40684	0.40515	0.999142	260	0	0.30765
PGK1	16	0.21631	0.57405	0.954945	457	6	0.38442	0.40763	0.40585	0.999142	261	0	0.38442
TK2	16	0.13716	0.44001	0.941449	348	6	0.29133	0.40842	0.4067	0.999142	262	0	0.29133
PDXK	16	0.030666	0.15602	0.832938	143	12	-0.12289	0.40921	0.4076	0.999142	263	0	-0.12289
IGFN1	16	0.07838	0.30566	0.933667	249	10	-0.217	0.41	0.40837	0.999142	264	0	-0.217
TRIM24	16	0.11656	0.3997	0.941449	317	8	-0.0018042	0.41157	0.40978	0.999142	265	0	-0.0018042
PAK1	16	0.15532	0.47279	0.941449	381	9	-0.16452	0.41314	0.41135	0.999142	266	0	-0.16452
PXK	16	0.24076	0.60747	0.956928	485	8	-0.0024047	0.41549	0.41383	0.999142	267	0	-0.0024047
C17orf75	16	0.11541	0.39734	0.941449	313	8	0.034431	0.41861	0.41671	0.999142	268	0	0.034431
CDK9	16	0.38465	0.76031	0.995899	581	9	-0.01546	0.42094	0.41895	0.999142	269	0	-0.01546
CDC42BPB	16	0.36354	0.74071	0.995899	567	6	0.21291	0.42249	0.42034	0.999142	270	0	0.21291
SRMS	16	0.22706	0.59078	0.954945	466	9	-0.072788	0.42403	0.422	0.999142	271	0	-0.072788
FLT1	16	0.20208	0.55223	0.954588	439	8	-0.026735	0.42634	0.42422	0.999142	272	0	-0.026735
PLK3	16	0.25574	0.62546	0.963412	495	8	-0.14824	0.4271	0.42501	0.999142	273	0	-0.14824
JAK2	16	0.05232	0.2313	0.88358	200	7	0.35671	0.42787	0.42579	0.999142	274	0	0.35671
RPS6KA2	16	0.097548	0.35787	0.941449	288	10	-0.18596	0.4294	0.42731	0.999142	275	0	-0.18596
PNKP	16	0.20187	0.55189	0.954588	437	7	0.17488	0.43093	0.4289	0.999142	276	0	0.17488
NTRK1	16	0.10971	0.38552	0.941449	306	9	-0.15467	0.43775	0.43632	0.999142	277	0	-0.15467
EIF2AK1	16	0.14185	0.44843	0.941449	353	8	-0.059441	0.44	0.43861	0.999142	278	0	-0.059441
ADRBK2	16	0.74434	0.94963	0.997625	714	6	0.30389	0.4415	0.44014	0.999142	279	0	0.30389
CDKL5	16	0.0017134	0.014105	0.488333	18	12	-0.28352	0.443	0.44158	0.999142	280	0	-0.28352
MST1R	16	0.08928	0.33526	0.941449	265	10	-0.14666	0.44374	0.4424	0.999142	281	0	-0.14666
TEC	16	0.02173	0.11879	0.778263	116	10	-0.38307	0.44523	0.44392	0.999142	282	0	-0.38307
DYRK1B	16	0.050861	0.22684	0.877889	197	9	-0.23163	0.44598	0.44475	0.999142	283	0	-0.23163
POMK	16	0.128	0.42315	0.941449	332	4	0.69008	0.44672	0.44564	0.999142	284	0	0.69008
PIK3CA	16	0.34403	0.72155	0.994965	551	7	0.045769	0.44746	0.44636	0.999142	285	0	0.045769
STK4	16	0.35704	0.73421	0.995899	563	6	0.32892	0.44968	0.44857	0.999142	286	0	0.32892
ADCK1	16	0.93732	0.99245	0.997625	755	3	0.49062	0.45336	0.45197	0.999142	287	0	0.49062
CSNK2A2	16	0.10645	0.37885	0.941449	303	9	-0.096546	0.4541	0.45271	0.999142	288	0	-0.096546
SGK494	16	0.53749	0.862	0.997625	655	8	-0.059084	0.45483	0.45337	0.999142	289	0	-0.059084
NEK2	16	0.52745	0.85604	0.997625	653	4	0.22595	0.45775	0.45659	0.999142	290	0	0.22595
PKD2	16	0.74041	0.9482	0.997625	712	4	0.2589	0.45993	0.45849	0.999142	291	0	0.2589
NRBP1	16	0.54412	0.86585	0.997625	656	8	-0.011989	0.46065	0.45923	0.999142	292	0	-0.011989
PRKCZ	16	0.68032	0.9271	0.997625	699	5	0.32291	0.4621	0.46065	0.999142	293	0	0.32291
CDK11B	16	0.075407	0.29742	0.931275	244	9	-0.070249	0.46282	0.46136	0.999142	294	0	-0.070249
LRRK2	15	0.062104	0.25958	0.901463	218	7	-0.16596	0.46365	0.46172	0.999142	295	0	-0.16596
PRKAA1	16	0.13582	0.43724	0.941449	345	9	-0.1979	0.46427	0.46287	0.999142	296	0	-0.1979
TRIB3	16	0.081685	0.31451	0.93861	256	10	-0.24049	0.46571	0.46468	0.999142	297	0	-0.24049
PI4KB	16	0.34272	0.72016	0.994965	550	6	0.095932	0.47	0.46922	0.999142	298	0	0.095932
PRKCH	16	0.11649	0.39947	0.941449	316	10	-0.19272	0.47284	0.47192	0.999142	299	0	-0.19272
ABL1	16	0.052046	0.23052	0.88358	199	8	0.023709	0.47426	0.47314	0.999142	300	0	0.023709
TYK2	16	0.00011041	0.0011255	0.286616	3	12	-0.43997	0.47567	0.47468	0.999142	301	0	-0.43997
PACSIN1	16	0.45556	0.81173	0.997625	619	4	0.56224	0.47638	0.47524	0.999142	302	0	0.56224
GAK	16	0.0040441	0.029901	0.572633	39	11	-0.56234	0.47779	0.47638	0.999142	303	0	-0.56234
NMRK2	16	0.00074845	0.0065395	0.419643	11	10	-0.23323	0.47849	0.47714	0.999142	304	0	-0.23323
ATM	16	0.061653	0.25769	0.901463	217	8	0.027192	0.47989	0.47844	0.999142	305	0	0.027192
FYN	16	0.034831	0.17272	0.832938	156	11	-0.19282	0.48059	0.47907	0.999142	306	0	-0.19282
HUNK	16	0.0035908	0.026837	0.554156	37	9	-0.15439	0.48269	0.4814	0.999142	307	0	-0.15439
ROCK1	16	0.20526	0.55697	0.954945	443	7	0.22641	0.48338	0.48209	0.999142	308	0	0.22641
DGKH	16	0.021825	0.11918	0.778263	117	5	0.10951	0.48408	0.48282	0.999142	309	0	0.10951
TRPM7	16	0.031164	0.15829	0.832938	144	8	-0.078141	0.48616	0.48481	0.999142	310	0	-0.078141
CIB1	16	0.65776	0.91857	0.997625	692	6	0.20385	0.48685	0.48546	0.999142	311	0	0.20385
PIM3	16	0.28376	0.65802	0.966791	520	8	0.0012235	0.48754	0.48605	0.999142	312	0	0.0012235
BCKDK	16	0.083765	0.32026	0.941449	257	9	-0.18347	0.48892	0.48744	0.999142	313	0	-0.18347
MAST4	16	0.5236	0.85383	0.997625	652	6	0.19486	0.49099	0.48962	0.999142	314	0	0.19486
CDKL4	16	0.21769	0.57601	0.954945	458	10	-0.096813	0.49167	0.49049	0.999142	315	0	-0.096813
PFKL	14	0.26233	0.61878	0.962406	497	6	0.61118	0.492	0.49434	0.999142	316	0	0.61118
BUB1	16	0.34945	0.72692	0.994965	557	6	0.26407	0.49441	0.49321	0.999142	317	0	0.26407
BRSK2	16	0.15459	0.47157	0.941449	379	9	-0.086504	0.49577	0.49468	0.999142	318	0	-0.086504
CAD	16	0.062106	0.259	0.901463	219	9	-0.075207	0.49848	0.49744	0.999142	319	0	-0.075207
ADRBK1	16	0.002979	0.022871	0.515476	32	9	-0.27963	0.49916	0.49819	0.999142	320	0	-0.27963
MAGI3	16	0.094203	0.34873	0.941449	276	10	-0.2541	0.50051	0.49981	0.999142	321	0	-0.2541
MAP2K6	16	0.038976	0.18843	0.841862	170	11	-0.12422	0.50387	0.50308	0.999142	322	0	-0.12422
CMPK1	16	0.8734	0.98188	0.997625	742	6	0.18579	0.50454	0.50368	0.999142	323	0	0.18579
RIPK1	16	0.34934	0.72684	0.994965	556	6	0.21315	0.50521	0.50436	0.999142	324	0	0.21315
TSSK1B	16	0.45863	0.81368	0.997625	621	7	0.289	0.50654	0.50585	0.999142	325	0	0.289
AMHR2	16	0.11617	0.39889	0.941449	315	9	-0.2363	0.50721	0.50648	0.999142	326	0	-0.2363
STK32B	16	0.089524	0.33596	0.941449	266	9	-0.084114	0.50788	0.50714	0.999142	327	0	-0.084114
EPHA7	16	0.088284	0.33258	0.941449	264	8	0.019516	0.50854	0.50775	0.999142	328	0	0.019516
CDC42BPA	16	0.05464	0.23802	0.88748	203	7	0.060426	0.5092	0.50839	0.999142	329	0	0.060426
DDR2	16	0.50754	0.84476	0.997625	641	6	0.14637	0.51053	0.50969	0.999142	330	0	0.14637
MAGI1	16	0.4445	0.80468	0.997625	613	3	0.44622	0.51119	0.51038	0.999142	331	0	0.44622
GRK7	16	0.037454	0.18289	0.841799	165	10	-0.25818	0.51317	0.51221	0.999142	332	0	-0.25818
PNCK	16	0.02105	0.11611	0.778263	112	11	-0.26512	0.51383	0.51274	0.999142	333	0	-0.26512
CDC7	16	0.021118	0.11644	0.778263	114	8	0.00098011	0.51448	0.51341	0.999142	334	0	0.00098011
HCK	16	0.042848	0.20105	0.85754	177	11	-0.19811	0.51514	0.51393	0.999142	335	0	-0.19811
TTK	16	0.43033	0.79475	0.997625	605	6	0.35945	0.51645	0.5151	0.999142	336	0	0.35945
PIK3C3	16	0.15018	0.46382	0.941449	369	9	-0.056967	0.5171	0.51577	0.999142	337	0	-0.056967
ULK4	16	0.48256	0.82858	0.997625	631	7	0.46116	0.51776	0.51648	0.999142	338	0	0.46116
SBK1	16	0.12906	0.42511	0.941449	335	9	-0.079437	0.51841	0.51712	0.999142	339	0	-0.079437
PIK3CB	16	0.97238	0.99699	0.997625	762	4	0.35123	0.5223	0.52117	0.999142	340	0	0.35123
SH3BP5L	16	0.50466	0.84284	0.997625	640	7	0.14579	0.52295	0.52192	0.999142	341	0	0.14579
TNK1	16	0.74755	0.95065	0.997625	715	5	0.26022	0.52553	0.52423	0.999142	342	0	0.26022
MYLK	16	0.14978	0.46304	0.941449	368	9	-0.13303	0.52617	0.5248	0.999142	343	0	-0.13303
RAF1	16	0.10298	0.3713	0.941449	299	10	-0.20741	0.52681	0.52548	0.999142	344	0	-0.20741
ADCK4	16	0.077961	0.3045	0.933667	248	11	-0.30497	0.52745	0.52625	0.999142	345	0	-0.30497
NPR2	16	0.67528	0.92518	0.997625	698	5	0.47643	0.53064	0.5294	0.999142	346	0	0.47643
ALPK1	16	0.15291	0.4686	0.941449	374	7	0.073809	0.53128	0.53009	0.999142	347	0	0.073809
AATK	16	0.36209	0.73927	0.995899	566	6	0.1758	0.53255	0.53123	0.999142	348	0	0.1758
CASK	16	0.011743	0.073373	0.728011	77	9	-0.091531	0.53571	0.5345	0.999142	349	0	-0.091531
KSR1	16	0.35858	0.73583	0.995899	564	9	-0.10386	0.53822	0.53699	0.999142	350	0	-0.10386
PFKP	16	0.20211	0.5523	0.954588	440	6	0.20798	0.5432	0.54204	0.999142	351	0	0.20798
PIM2	16	0.29162	0.66663	0.97196	524	8	-0.052448	0.54444	0.54327	0.999142	352	0	-0.052448
MAP2K3	16	0.38917	0.76449	0.995899	585	9	-0.017211	0.54568	0.54442	0.999142	353	0	-0.017211
LATS1	16	0.18504	0.5244	0.953154	420	7	0.20586	0.5463	0.54509	0.999142	354	0	0.20586
CDC42BPG	16	0.061195	0.25649	0.901463	214	10	-0.092953	0.54753	0.54623	0.999142	355	0	-0.092953
AKT3	16	0.37932	0.75571	0.995899	578	7	0.27177	0.54937	0.54814	0.999142	356	0	0.27177
EPHA2	16	0.26577	0.63742	0.966791	499	8	-0.0135	0.55059	0.54919	0.999142	357	0	-0.0135
CIT	16	0.34455	0.72211	0.994965	552	7	0.056865	0.5512	0.54991	0.999142	358	0	0.056865
PASK	16	0.1075	0.38124	0.941449	304	10	-0.2866	0.55242	0.55119	0.999142	359	0	-0.2866
VRK3	16	0.034219	0.17043	0.832938	153	7	0.015835	0.55485	0.55331	0.999142	360	0	0.015835
ULK1	16	0.18635	0.52648	0.953154	422	7	0.16782	0.55726	0.55589	0.999142	361	0	0.16782
HIPK3	16	0.21119	0.56649	0.954945	450	10	-0.2039	0.55906	0.55779	0.999142	362	0	-0.2039
LCK	16	0.047236	0.21537	0.85754	191	10	-0.32772	0.55966	0.55833	0.999142	363	0	-0.32772
ADK	16	0.031206	0.15843	0.832938	145	9	-0.10122	0.56086	0.55962	0.999142	364	0	-0.10122
STK3	16	0.39287	0.7677	0.995899	586	4	0.43654	0.56205	0.56092	0.999142	365	0	0.43654
CSNK1G3	16	0.56259	0.8761	0.997625	663	8	-0.0035226	0.56265	0.56155	0.999142	366	0	-0.0035226
ULK3	16	0.015646	0.092312	0.762926	91	6	0.22225	0.56324	0.56205	0.999142	367	0	0.22225
PIK3R5	16	0.094698	0.35016	0.941449	280	9	-0.10529	0.56739	0.56615	0.999142	368	0	-0.10529
STK17A	16	0.86677	0.98023	0.997625	739	4	0.18427	0.56798	0.56674	0.999142	369	0	0.18427
PIK3R1	16	0.034289	0.17073	0.832938	154	12	-0.20612	0.56857	0.56734	0.999142	370	0	-0.20612
RPS6KA1	16	0.22183	0.58258	0.954945	465	8	-0.085026	0.56915	0.568	0.999142	371	0	-0.085026
HKDC1	16	0.22994	0.59457	0.954945	472	5	0.7203	0.56974	0.56847	0.999142	372	0	0.7203
WEE2	16	0.92381	0.99052	0.997625	752	3	0.54181	0.57033	0.56898	0.999142	373	0	0.54181
LRGUK	16	0.035618	0.1759	0.832938	159	9	-0.1553	0.57091	0.56963	0.999142	374	0	-0.1553
PRKCD	16	0.0013703	0.011279	0.488333	17	8	-0.063042	0.57266	0.57112	0.999142	375	0	-0.063042
CRKL	16	0.1571	0.47604	0.941449	386	8	0.018832	0.57441	0.57312	0.999142	376	0	0.018832
FASTKD5	16	0.80732	0.96695	0.997625	728	6	0.59436	0.57788	0.5763	0.999142	377	0	0.59436
MPP3	14	0.42938	0.78392	0.997625	604	7	0.0070812	0.5784	0.581	0.999142	378	0	0.0070812
MARK3	16	0.018842	0.10662	0.76901	105	12	-0.38705	0.5796	0.57798	0.999142	379	0	-0.38705
PRKACA	16	0.56702	0.87836	0.997625	665	7	0.04694	0.58189	0.5802	0.999142	380	0	0.04694
SRPK2	16	0.27784	0.65135	0.966791	508	7	0.10364	0.58473	0.58301	0.999142	381	0	0.10364
FXN	16	0.15373	0.47023	0.941449	376	8	0.013788	0.58587	0.58418	0.999142	382	0	0.013788
MTOR	16	0.0018622	0.015256	0.488333	22	14	-0.3423	0.587	0.58521	0.999142	383	0	-0.3423
FGFR2	16	0.87076	0.98105	0.997625	740	6	0.33243	0.58756	0.58574	0.999142	384	0	0.33243
SGK1	16	0.0070863	0.048226	0.635253	58	11	-0.2365	0.58925	0.58733	0.999142	385	0	-0.2365
CDK5R1	16	0.0024526	0.019629	0.515476	28	10	-0.34365	0.58981	0.58796	0.999142	386	0	-0.34365
BMPR1B	16	0.095616	0.35265	0.941449	283	6	0.17867	0.59037	0.58849	0.999142	387	0	0.17867
MASTL	16	0.13169	0.4301	0.941449	338	9	-0.056842	0.59093	0.58921	0.999142	388	0	-0.056842
GNE	16	0.27523	0.6482	0.966791	503	8	-0.046662	0.5926	0.5907	0.999142	389	0	-0.046662
GRK5	16	0.42787	0.79321	0.997625	603	7	0.072992	0.59316	0.59119	0.999142	390	0	0.072992
MAP4K3	16	0.22079	0.58092	0.954945	463	10	-0.19123	0.59427	0.5921	0.999142	391	0	-0.19123
PRKRA	16	0.10382	0.37328	0.941449	300	5	0.1707	0.59538	0.59344	0.999142	392	0	0.1707
MAP3K1	16	0.099995	0.36421	0.941449	295	10	-0.31387	0.59704	0.59518	0.999142	393	0	-0.31387
INSRR	16	0.0031045	0.023615	0.515476	35	12	-0.55797	0.59814	0.59632	0.999142	394	0	-0.55797
MAP3K8	16	0.55603	0.87233	0.997625	661	6	0.23045	0.59924	0.59747	0.999142	395	0	0.23045
ULK2	16	0.27887	0.65253	0.966791	510	8	0.070753	0.60306	0.60111	0.999142	396	0	0.070753
CAMK1D	16	0.1823	0.52029	0.950966	418	6	0.11197	0.60469	0.60294	0.999142	397	0	0.11197
DCLK1	16	0.18	0.51642	0.94945	414	8	-0.067647	0.60523	0.60339	0.999142	398	0	-0.067647
SEPHS2	16	0.094284	0.34906	0.941449	277	11	-0.14901	0.60577	0.60385	0.999142	399	0	-0.14901
TPR	16	0.033712	0.1683	0.832938	152	10	-0.051015	0.60739	0.60538	0.999142	400	0	-0.051015
SGK3	16	0.05708	0.24485	0.896676	208	11	-0.40205	0.609	0.6071	0.999142	401	0	-0.40205
ALDH18A1	16	0.13561	0.43696	0.941449	343	9	-0.22015	0.61007	0.60839	0.999142	402	0	-0.22015
ATR	16	0.12344	0.4138	0.941449	322	9	-0.096283	0.6106	0.60891	0.999142	403	0	-0.096283
SNX16	16	0.57324	0.88179	0.997625	666	7	0.15496	0.61114	0.60939	0.999142	404	0	0.15496
TGFBR3	16	0.44766	0.8066	0.997625	615	8	0.00017251	0.6122	0.61035	0.999142	405	0	0.00017251
PRPS1L1	16	0.032005	0.16156	0.832938	147	11	-0.11695	0.61379	0.61218	0.999142	406	0	-0.11695
PGM2L1	16	0.74295	0.94911	0.997625	713	5	0.35516	0.61485	0.61327	0.999142	407	0	0.35516
PIP4K2B	16	0.59759	0.89509	0.997625	675	5	0.13702	0.61749	0.61616	0.999142	408	0	0.13702
MAK	16	0.95871	0.99563	0.997625	758	5	0.42003	0.61958	0.61844	0.999142	409	0	0.42003
PRKCB	16	0.49753	0.83848	0.997625	636	6	0.17912	0.6201	0.61886	0.999142	410	0	0.17912
PSKH1	16	0.50002	0.84011	0.997625	637	6	0.29261	0.6227	0.62147	0.999142	411	0	0.29261
HSPB8	16	0.31493	0.69214	0.985952	535	9	-0.092783	0.62477	0.62349	0.999142	412	0	-0.092783
PFKM	16	0.22712	0.59084	0.954945	467	9	-0.17024	0.62529	0.624	0.999142	413	0	-0.17024
CKMT1A	14	0.1247	0.40201	0.941449	324	5	0.13903	0.62684	0.62959	0.999142	414	0	0.13903
PFKFB4	16	0.60165	0.89647	0.997625	677	7	0.10357	0.62888	0.62786	0.999142	415	0	0.10357
RIPK2	16	0.14687	0.45776	0.941449	363	8	0.0083696	0.62989	0.62866	0.999142	416	0	0.0083696
RFK	16	0.23844	0.60457	0.954945	483	7	0.25171	0.63091	0.62975	0.999142	417	0	0.25171
MAP3K7	16	0.95956	0.99577	0.997625	759	5	1.2325	0.63243	0.63137	0.999142	418	0	1.2325
SRPK1	16	0.066963	0.27302	0.920742	223	9	-0.19945	0.63395	0.63278	0.999142	419	0	-0.19945
NME3	16	0.077715	0.3038	0.933667	246	8	0.075034	0.63696	0.63579	0.999142	420	0	0.075034
CAMK2G	16	0.081394	0.31372	0.93861	254	6	0.12594	0.63895	0.63778	0.999142	421	0	0.12594
PLK1	16	0.0067835	0.046421	0.622209	57	12	-0.47119	0.63945	0.63821	0.999142	422	0	-0.47119
DCLK3	16	0.065948	0.26996	0.920742	221	8	0.0051131	0.64094	0.63982	0.999142	423	0	0.0051131
CLK1	16	0.16779	0.49522	0.948066	395	5	0.47573	0.64291	0.64193	0.999142	424	0	0.47573
PTK2	16	0.17277	0.5044	0.948066	402	10	-0.12886	0.64585	0.64503	0.999142	425	0	-0.12886
SLAMF6	16	0.51035	0.84625	0.997625	647	7	0.033009	0.64634	0.64549	0.999142	426	0	0.033009
ACVRL1	16	0.23339	0.59833	0.954945	477	6	0.24807	0.6478	0.64698	0.999142	427	0	0.24807
MLKL	16	0.20296	0.55351	0.954588	442	7	0.018443	0.65119	0.65036	0.999142	428	0	0.018443
TAOK2	16	0.67329	0.92436	0.997625	697	6	0.032968	0.65263	0.65184	0.999142	429	0	0.032968
DCK	16	0.57956	0.88546	0.997625	668	7	0.25716	0.65311	0.6523	0.999142	430	0	0.25716
PKDCC	16	0.003082	0.023526	0.515476	34	11	-0.57407	0.65407	0.6534	0.999142	431	0	-0.57407
DAPK1	16	0.22005	0.57964	0.954945	461	7	0.080869	0.65455	0.65389	0.999142	432	0	0.080869
AGK	16	0.23085	0.59557	0.954945	474	9	-0.23629	0.65692	0.65646	0.999142	433	0	-0.23629
ABL2	16	0.030002	0.1532	0.832938	140	8	0.017375	0.65787	0.65739	0.999142	434	0	0.017375
BLK	16	0.47708	0.82503	0.997625	628	6	0.22605	0.65834	0.65787	0.999142	435	0	0.22605
CSNK1A1	16	0.25331	0.62247	0.962435	492	9	-0.23837	0.65929	0.65883	0.999142	436	0	-0.23837
GTF2H1	16	0.090898	0.34	0.941449	270	9	-0.047932	0.65976	0.65922	0.999142	437	0	-0.047932
ITPK1	16	0.016397	0.095773	0.762926	95	12	-0.33456	0.6621	0.6616	0.999142	438	0	-0.33456
TBK1	16	0.37103	0.74817	0.995899	571	9	-0.13926	0.66257	0.66205	0.999142	439	0	-0.13926
MPP5	16	0.27999	0.65387	0.966791	512	8	0.067498	0.66443	0.66378	0.999142	440	0	0.067498
CAMKK2	16	0.0077465	0.051855	0.66029	60	10	-0.26267	0.6649	0.6643	0.999142	441	0	-0.26267
TBRG4	16	0.6062	0.89827	0.997625	678	7	0.088138	0.66536	0.66474	0.999142	442	0	0.088138
NUAK2	16	0.60103	0.89625	0.997625	676	6	0.14307	0.66629	0.66588	0.999142	443	0	0.14307
TSSK6	16	0.83447	0.97296	0.997625	735	5	0.40628	0.66675	0.6663	0.999142	444	0	0.40628
NPR1	16	0.006008	0.04191	0.614669	51	8	0.049933	0.66813	0.66772	0.999142	445	0	0.049933
PRKAG1	16	0.17434	0.50702	0.948066	407	9	-0.1384	0.66859	0.66814	0.999142	446	0	-0.1384
PCK1	16	0.35269	0.73012	0.994965	560	8	-0.0062572	0.67133	0.67108	0.999142	447	0	-0.0062572
GK2	16	0.079003	0.3074	0.933667	251	6	0.13609	0.6727	0.67244	0.999142	448	0	0.13609
TNK2	16	0.22889	0.59324	0.954945	468	7	0.052185	0.67405	0.67378	0.999142	449	0	0.052185
TGFBR1	16	0.0053875	0.0383	0.611821	47	9	-0.25712	0.67631	0.67614	0.999142	450	0	-0.25712
DYRK3	16	0.050513	0.2256	0.877889	196	8	0.038108	0.67765	0.67731	0.999142	451	0	0.038108
NUAK1	16	0.015419	0.091301	0.762926	89	11	-0.42065	0.67899	0.6785	0.999142	452	0	-0.42065
PHKB	16	0.0094766	0.06191	0.686704	68	12	-0.20737	0.68121	0.68106	0.999142	453	0	-0.20737
RIPK4	16	0.9326	0.99185	0.997625	754	3	0.68313	0.68298	0.68257	0.999142	454	0	0.68313
LIMK2	16	0.0045149	0.033025	0.586769	43	5	0.61655	0.68342	0.68294	0.999142	455	0	0.61655
CHEK2	16	0.59043	0.89124	0.997625	671	8	0.045648	0.68386	0.68331	0.999142	456	0	0.045648
PRKAR2A	14	0.77849	0.95578	0.997625	724	6	0.28417	0.68509	0.68736	0.999142	457	0	0.28417
ROR1	16	0.32707	0.70413	0.990715	543	9	-0.062901	0.68822	0.68758	0.999142	458	0	-0.062901
WNK1	16	0.097562	0.35794	0.941449	289	10	-0.18641	0.68865	0.688	0.999142	459	0	-0.18641
AK9	16	0.12833	0.42379	0.941449	333	10	-0.1782	0.69081	0.68983	0.999142	460	0	-0.1782
FES	16	0.024127	0.12901	0.795962	122	7	0.11646	0.69167	0.69062	0.999142	461	0	0.11646
SYK	16	0.69038	0.93056	0.997625	702	6	0.39007	0.6921	0.69127	0.999142	462	0	0.39007
PKMYT1	16	0.47019	0.82105	0.997625	624	6	0.41768	0.69295	0.69228	0.999142	463	0	0.41768
CSNK1A1L	16	0.83447	0.97296	0.997625	734	3	0.37328	0.69551	0.69495	0.999142	464	0	0.37328
CDK2	16	0.58017	0.88577	0.997625	669	7	0.054049	0.69635	0.69596	0.999142	465	0	0.054049
PI4K2B	16	0.21345	0.56979	0.954945	455	7	0.00062984	0.6972	0.69705	0.999142	466	0	0.00062984
TNNI3K	16	0.92968	0.99143	0.997625	753	5	0.34535	0.69846	0.69813	0.999142	467	0	0.34535
PAPSS1	14	0.20633	0.54749	0.954588	445	9	-0.11046	0.69911	0.70127	0.999142	468	0	-0.11046
PIP5KL1	16	0.072769	0.28963	0.929733	238	8	-0.22429	0.70056	0.70014	0.999142	469	0	-0.22429
PLXNA3	16	0.16088	0.483	0.943763	391	6	0.32636	0.70139	0.70097	0.999142	470	0	0.32636
FN3K	16	0.37434	0.75151	0.995899	575	8	-0.032221	0.70264	0.7021	0.999142	471	0	-0.032221
TAF1L	16	0.17319	0.50514	0.948066	403	10	-0.065128	0.70429	0.70393	0.999142	472	0	-0.065128
PIP4K2C	16	0.13988	0.44488	0.941449	349	9	-0.24127	0.70553	0.70515	0.999142	473	0	-0.24127
PRKD2	16	0.025839	0.13595	0.805174	128	9	-0.09984	0.70594	0.70547	0.999142	474	0	-0.09984
TSSK4	16	0.20283	0.5533	0.954588	441	8	0.011757	0.70716	0.7065	0.999142	475	0	0.011757
CLP1	16	0.476	0.82445	0.997625	627	8	-0.0048117	0.71001	0.70932	0.999142	476	0	-0.0048117
DGUOK	16	0.19899	0.54712	0.954588	432	9	-0.17005	0.71284	0.71202	0.999142	477	0	-0.17005
STK26	16	0.096475	0.35492	0.941449	284	10	-0.44156	0.71364	0.71268	0.999142	478	0	-0.44156
RIOK1	16	0.021088	0.1163	0.778263	113	10	-0.47912	0.71404	0.71305	0.999142	479	0	-0.47912
XRCC6BP1	16	0.57352	0.88191	0.997625	667	7	0.058022	0.71484	0.71387	0.999142	480	0	0.058022
MAPKAPK2	16	0.42452	0.79098	0.997625	602	6	0.3616	0.71523	0.71429	0.999142	481	0	0.3616
GSG2	16	0.023696	0.12698	0.795962	121	11	-0.31637	0.71563	0.71465	0.999142	482	0	-0.31637
ZAK	16	0.15376	0.47028	0.941449	377	9	-0.20276	0.71997	0.71917	0.999142	483	0	-0.20276
PDPK1	16	0.50971	0.84588	0.997625	645	6	0.086568	0.72037	0.71962	0.999142	484	0	0.086568
MERTK	16	0.033691	0.16822	0.832938	151	10	-0.31572	0.72348	0.72238	0.999142	485	0	-0.31572
SPHK1	16	0.016274	0.095356	0.762926	93	8	-0.021755	0.72387	0.72282	0.999142	486	0	-0.021755
TWF2	16	0.31718	0.69424	0.985952	537	7	0.14394	0.72503	0.72408	0.999142	487	0	0.14394
NEK11	16	0.21378	0.57028	0.954945	456	8	0.03448	0.72541	0.72451	0.999142	488	0	0.03448
TAOK3	16	0.003191	0.024398	0.517782	36	13	-0.45317	0.72618	0.7253	0.999142	489	0	-0.45317
BCR	16	0.039518	0.19014	0.844503	172	9	-0.25182	0.72656	0.72556	0.999142	490	0	-0.25182
MAP2K5	16	0.047265	0.21551	0.85754	192	11	-0.25062	0.72733	0.72642	0.999142	491	0	-0.25062
PHKA1	16	0.23656	0.60228	0.954945	480	9	-0.23319	0.72886	0.72788	0.999142	492	0	-0.23319
PINK1	16	0.073911	0.2932	0.931275	239	9	-0.25513	0.73075	0.72989	0.999142	493	0	-0.25513
CALM3	16	0.34805	0.72557	0.994965	555	6	0.26833	0.73113	0.73025	0.999142	494	0	0.26833
RPS6KB1	16	0.59683	0.89462	0.997625	674	6	0.32252	0.73263	0.73177	0.999142	495	0	0.32252
NME1-NME2	16	0.018202	0.10358	0.76901	102	11	-0.34139	0.73338	0.73248	0.999142	496	0	-0.34139
UCKL1	16	0.12284	0.41257	0.941449	321	6	0.21397	0.7371	0.73624	0.999142	497	0	0.21397
PKM	16	0.12577	0.41879	0.941449	328	9	-0.14242	0.73821	0.73736	0.999142	498	0	-0.14242
EPHA6	16	0.0605	0.25472	0.901463	212	9	-0.44041	0.74223	0.7417	0.999142	499	0	-0.44041
FUK	16	0.14779	0.4594	0.941449	365	9	-0.039915	0.74367	0.74296	0.999142	500	0	-0.039915
TIE1	16	0.0029399	0.022633	0.515476	31	11	-0.54049	0.74797	0.74747	0.999142	501	0	-0.54049
ETNK2	16	0.0054191	0.038439	0.611821	48	9	-0.301	0.74939	0.74886	0.999142	502	0	-0.301
OBSCN	16	0.00065955	0.0059148	0.419643	10	13	-0.29416	0.75009	0.74961	0.999142	503	0	-0.29416
SPEG	16	0.034908	0.17306	0.832938	157	11	-0.24106	0.75079	0.7502	0.999142	504	0	-0.24106
IDNK	16	0.43589	0.79873	0.997625	606	7	0.063383	0.75115	0.75052	0.999142	505	0	0.063383
TTN	16	0.40665	0.77896	0.996859	597	7	0.029721	0.7515	0.75092	0.999142	506	0	0.029721
NADK2	16	0.061336	0.25683	0.901463	215	11	-0.25651	0.75255	0.75179	0.999142	507	0	-0.25651
PTK2B	16	0.23096	0.5957	0.954945	475	9	-0.14737	0.75567	0.75503	0.999142	508	0	-0.14737
HK1	16	0.27692	0.65017	0.966791	506	9	-0.1189	0.75636	0.75565	0.999142	509	0	-0.1189
UCK2	16	0.48685	0.83139	0.997625	632	8	0.017847	0.75807	0.75739	0.999142	510	0	0.017847
KALRN	16	0.89147	0.98561	0.997625	745	6	0.17284	0.76011	0.75935	0.999142	511	0	0.17284
CDK20	16	6.5e-05	0.00073874	0.286616	1	15	-0.69733	0.76079	0.76002	0.999142	512	0	-0.69733
ACTR2	16	0.14489	0.45388	0.941449	359	9	-0.023021	0.7618	0.76103	0.999142	513	0	-0.023021
LMTK2	16	0.27856	0.65212	0.966791	509	7	0.006416	0.76281	0.76202	0.999142	514	0	0.006416
TRIB1	16	0.12978	0.42636	0.941449	336	9	-0.091887	0.76315	0.7624	0.999142	515	0	-0.091887
RET	16	0.043127	0.20196	0.85754	179	10	-0.36491	0.76348	0.76271	0.999142	516	0	-0.36491
PTK7	16	0.04606	0.21158	0.85754	187	10	-0.21628	0.76482	0.76411	0.999142	517	0	-0.21628
RPS6KA3	16	0.48169	0.82802	0.997625	630	8	0.041467	0.76515	0.76446	0.999142	518	0	0.041467
SCYL2	16	0.013286	0.081077	0.744582	81	12	-0.47421	0.76714	0.76653	0.999142	519	0	-0.47421
PDK3	16	0.39473	0.7695	0.995899	589	7	-0.013603	0.76812	0.76754	0.999142	520	0	-0.013603
PRKCQ	16	0.1578	0.47733	0.941449	387	8	-0.0208	0.76943	0.76874	0.999142	521	0	-0.0208
TNIK	16	0.27712	0.65044	0.966791	507	4	0.27463	0.77171	0.77093	0.999142	522	0	0.27463
TTBK1	16	0.00064616	0.0057859	0.419643	8	8	-0.019824	0.77332	0.77245	0.999142	523	0	-0.019824
CDK14	16	0.65502	0.91729	0.997625	691	5	0.39466	0.77397	0.77308	0.999142	524	0	0.39466
ADCK5	16	0.061176	0.25645	0.901463	213	11	-0.3964	0.77588	0.7748	0.999142	525	0	-0.3964
STK10	16	0.013355	0.081395	0.744582	82	11	-0.49517	0.7762	0.77508	0.999142	526	0	-0.49517
BMX	16	0.36945	0.74665	0.995899	570	8	0.15152	0.77652	0.77532	0.999142	527	0	0.15152
IRAK3	16	0.053147	0.23376	0.88748	201	8	-0.19366	0.77715	0.77607	0.999142	528	0	-0.19366
PKD1	16	0.043642	0.20359	0.85754	180	10	-0.1923	0.77747	0.77644	0.999142	529	0	-0.1923
CDK16	16	0.42382	0.79055	0.997625	601	8	0.07138	0.78185	0.78074	0.999142	530	0	0.07138
PRKCE	16	0.16259	0.48606	0.945787	392	8	0.042918	0.78309	0.78207	0.999142	531	0	0.042918
CDK17	16	0.14326	0.45096	0.941449	356	8	-0.0040275	0.7834	0.78236	0.999142	532	0	-0.0040275
PHKA2	16	0.036124	0.17771	0.832938	163	9	-0.1542	0.7837	0.78263	0.999142	533	0	-0.1542
COL4A3BP	16	0.47	0.82097	0.997625	623	7	0.091932	0.78554	0.78463	0.999142	534	0	0.091932
PFKFB2	16	0.1203	0.40741	0.941449	319	7	0.14713	0.78737	0.78642	0.999142	535	0	0.14713
AKT1	16	0.020533	0.11383	0.778263	110	9	-0.22627	0.78797	0.787	0.999142	536	0	-0.22627
STKLD1	16	0.16781	0.49523	0.948066	396	8	0.0094123	0.78888	0.78802	0.999142	537	0	0.0094123
MAPKAPK3	14	0.02976	0.14834	0.819844	139	7	-0.084159	0.78891	0.79192	0.999142	538	0	-0.084159
BAZ1B	16	0.055363	0.24018	0.88748	205	9	-0.14978	0.78978	0.78885	0.999142	539	0	-0.14978
PPIP5K1	16	0.2019	0.55192	0.954588	438	6	0.053049	0.79157	0.79063	0.999142	540	0	0.053049
IP6K2	16	0.39308	0.768	0.995899	587	9	-0.056394	0.7951	0.7941	0.999142	541	0	-0.056394
CAMK4	16	0.035588	0.17575	0.832938	158	7	-0.0091365	0.79569	0.79466	0.999142	542	0	-0.0091365
PLAU	16	0.44746	0.8065	0.997625	614	7	0.02342	0.79598	0.79482	0.999142	543	0	0.02342
TRIM28	16	0.046788	0.21401	0.85754	189	9	-0.10059	0.79714	0.79595	0.999142	544	0	-0.10059
RP2	16	0.11801	0.40285	0.941449	318	7	0.21795	0.79743	0.7963	0.999142	545	0	0.21795
FGFRL1	16	0.14472	0.45343	0.941449	358	10	-0.098102	0.79859	0.79744	0.999142	546	0	-0.098102
CLK4	16	0.3017	0.67793	0.979084	529	7	0.039486	0.79916	0.79797	0.999142	547	0	0.039486
NRBP2	16	0.28274	0.65697	0.966791	517	6	0.12983	0.80286	0.8021	0.999142	548	0	0.12983
NTRK3	16	0.033104	0.16599	0.832938	149	10	-0.10987	0.80314	0.80239	0.999142	549	0	-0.10987
CCL2	16	0.0019404	0.015979	0.488333	25	12	-0.28539	0.8051	0.80414	0.999142	550	0	-0.28539
NME7	16	0.3725	0.74966	0.995899	572	8	-0.064571	0.80566	0.80455	0.999142	551	0	-0.064571
BRSK1	16	0.11156	0.38937	0.941449	308	9	-0.13232	0.80677	0.80557	0.999142	552	0	-0.13232
TPK1	16	0.25373	0.62305	0.962435	493	9	-0.038379	0.8076	0.80645	0.999142	553	0	-0.038379
FASTKD3	16	0.053769	0.23552	0.88748	202	11	-0.21338	0.8087	0.80744	0.999142	554	0	-0.21338
PRKD3	16	0.51027	0.84621	0.997625	646	6	0.029658	0.80897	0.80769	0.999142	555	0	0.029658
STRADA	16	0.32254	0.6997	0.98807	541	9	-0.11132	0.80993	0.80867	0.999142	556	0	-0.11132
CLK2	16	0.023649	0.12676	0.795962	120	8	-0.014314	0.81061	0.80948	0.999142	557	0	-0.014314
SIK3	16	0.25896	0.62953	0.966791	496	9	-0.019839	0.81115	0.81	0.999142	558	0	-0.019839
SBK3	15	0.055269	0.23956	0.88748	204	9	-0.090853	0.81289	0.81322	0.999142	559	0	-0.090853
MOS	16	0.03038	0.15488	0.832938	142	10	-0.23584	0.81331	0.812	0.999142	560	0	-0.23584
TRIO	16	0.39712	0.77141	0.995899	590	9	-0.15016	0.81411	0.81277	0.999142	561	0	-0.15016
CD2	16	0.12557	0.41837	0.941449	327	9	-0.047104	0.81571	0.81428	0.999142	562	0	-0.047104
TEK	16	0.17957	0.51575	0.94945	413	10	-0.20923	0.8165	0.81517	0.999142	563	0	-0.20923
IGF1R	16	0.098831	0.36118	0.941449	292	11	-0.19896	0.81938	0.81828	0.999142	564	0	-0.19896
PRKACB	16	0.30982	0.68697	0.984699	533	8	0.14233	0.82093	0.81978	0.999142	565	0	0.14233
SLK	16	0.0057577	0.040303	0.614669	49	7	0.095461	0.82298	0.82202	0.999142	566	0	0.095461
UHMK1	16	0.28147	0.65545	0.966791	514	9	-0.1388	0.82375	0.82283	0.999142	567	0	-0.1388
WEE1	16	0.035841	0.17665	0.832938	161	11	-0.25431	0.82425	0.82335	0.999142	568	0	-0.25431
MAP2K7	16	0.00089913	0.0076898	0.419643	14	13	-0.40157	0.82526	0.82429	0.999142	569	0	-0.40157
KIT	16	0.17331	0.50534	0.948066	404	8	-0.22941	0.82577	0.82492	0.999142	570	0	-0.22941
PIP4K2A	16	0.35405	0.73136	0.994965	561	8	-0.055178	0.82677	0.82606	0.999142	571	0	-0.055178
BMPR2	16	0.14839	0.46049	0.941449	366	10	-0.1352	0.82702	0.82627	0.999142	572	0	-0.1352
NME2	16	0.0013687	0.011279	0.488333	16	13	-0.25983	0.82876	0.82798	0.999142	573	0	-0.25983
CDK1	16	0.13557	0.4369	0.941449	342	9	-0.33442	0.82974	0.829	0.999142	574	0	-0.33442
ACVR2B	16	0.02877	0.14799	0.819844	136	8	-0.13683	0.82999	0.82922	0.999142	575	0	-0.13683
ACVR1B	16	0.1131	0.39258	0.941449	310	10	-0.14636	0.83315	0.83249	0.999142	576	0	-0.14636
BUB1B	16	0.18008	0.51659	0.94945	415	10	-0.07069	0.83339	0.83268	0.999142	577	0	-0.07069
PAK2	16	0.43676	0.79937	0.997625	607	7	0.25421	0.83483	0.83396	0.999142	578	0	0.25421
MAPK13	16	0.084688	0.32297	0.941449	259	7	0.2832	0.83531	0.83442	0.999142	579	0	0.2832
NEK8	16	0.087833	0.33137	0.941449	263	8	-0.25472	0.83978	0.83919	0.999142	580	0	-0.25472
MAST1	16	0.097429	0.35751	0.941449	287	10	-0.067444	0.84117	0.84041	0.999142	581	0	-0.067444
NME1	16	0.13674	0.43922	0.941449	347	9	-0.23497	0.8414	0.84057	0.999142	582	0	-0.23497
CAMK2D	16	0.64585	0.91397	0.997625	687	3	0.65453	0.84209	0.84118	0.999142	583	0	0.65453
CHKB	16	0.0030317	0.023268	0.515476	33	10	-0.28576	0.84277	0.8418	0.999142	584	0	-0.28576
NMRK1	16	0.2795	0.65326	0.966791	511	6	0.20395	0.84346	0.84256	0.999142	585	0	0.20395
ITPKC	16	0.012805	0.078757	0.744582	79	10	-0.36527	0.84368	0.84273	0.999142	586	0	-0.36527
PMVK	16	0.15854	0.47853	0.941449	388	5	0.20083	0.84436	0.8432	0.999142	587	0	0.20083
OSR1	16	0.28282	0.65701	0.966791	519	5	0.17843	0.84459	0.84339	0.999142	588	0	0.17843
PSKH2	16	0.018581	0.10551	0.76901	104	9	-0.19045	0.84526	0.8441	0.999142	589	0	-0.19045
CAMKK1	16	0.31179	0.689	0.985764	534	9	-0.085073	0.84661	0.84553	0.999142	590	0	-0.085073
TRIM27	16	0.049143	0.22147	0.875971	193	9	-0.13281	0.84794	0.84692	0.999142	591	0	-0.13281
STYK1	16	0.62374	0.90549	0.997625	682	5	0.2887	0.84882	0.84772	0.999142	592	0	0.2887
ITK	16	0.20736	0.56039	0.954945	447	9	-0.075297	0.84926	0.84821	0.999142	593	0	-0.075297
EIF2AK3	16	0.10259	0.37028	0.941449	298	11	-0.16259	0.84992	0.84879	0.999142	594	0	-0.16259
CAMK1G	16	0.23097	0.59572	0.954945	476	6	0.3554	0.85079	0.84958	0.999142	595	0	0.3554
PIK3CG	16	0.18096	0.51809	0.94945	416	9	-0.21631	0.85187	0.85059	0.999142	596	0	-0.21631
GLYCTK	14	0.77206	0.95371	0.997625	721	6	0.23424	0.85193	0.85443	0.999142	597	0	0.23424
CHUK	16	0.14713	0.45828	0.941449	364	8	-0.059039	0.85423	0.85308	0.999142	598	0	-0.059039
TAF1	16	0.058988	0.25043	0.901463	210	7	0.1003	0.85613	0.85508	0.999142	599	0	0.1003
AXL	16	0.061509	0.25731	0.901463	216	8	-0.019427	0.86007	0.85933	0.999142	600	0	-0.019427
TYRO3	16	0.069234	0.27966	0.920742	229	9	-0.0644	0.86109	0.86038	0.999142	601	0	-0.0644
BMPR1A	16	0.011131	0.070527	0.718434	75	9	-0.2468	0.8635	0.86278	0.999142	602	0	-0.2468
RPS6KB2	16	0.44305	0.80363	0.997625	611	8	-0.0026978	0.8645	0.86382	0.999142	603	0	-0.0026978
MAP3K3	16	0.067035	0.27333	0.920742	224	9	-0.088896	0.8649	0.86423	0.999142	604	0	-0.088896
ACVR2A	16	0.011011	0.069982	0.718434	74	11	-0.52826	0.86549	0.8649	0.999142	605	0	-0.52826
PDGFRL	16	0.098172	0.35942	0.941449	290	9	-0.094055	0.86783	0.86722	0.999142	606	0	-0.094055
PANK2	16	0.16062	0.48252	0.943763	390	10	-0.24513	0.8688	0.86806	0.999142	607	0	-0.24513
CSNK2B	16	0.031903	0.16115	0.832938	146	7	0.13237	0.87033	0.8697	0.999142	608	0	0.13237
JAK1	16	0.2334	0.59833	0.954945	478	8	0.0277	0.87147	0.87092	0.999142	609	0	0.0277
MAPK12	16	0.0020358	0.016664	0.489656	26	11	-0.4624	0.87222	0.87179	0.999142	610	0	-0.4624
NEK9	16	0.42029	0.78824	0.997625	600	6	0.18468	0.87241	0.87201	0.999142	611	0	0.18468
CKS1B	16	0.10224	0.36944	0.941449	297	8	0.0531	0.87279	0.87228	0.999142	612	0	0.0531
MAP2K4	16	0.15034	0.46414	0.941449	370	9	-0.16748	0.8739	0.87333	0.999142	613	0	-0.16748
YES1	16	0.0024775	0.019797	0.515476	29	12	-0.64008	0.87501	0.87445	0.999142	614	0	-0.64008
STK40	16	0.12635	0.41996	0.941449	329	7	0.061689	0.8752	0.87466	0.999142	615	0	0.061689
PFKFB3	16	0.020413	0.11334	0.778263	109	11	-0.16486	0.8772	0.87683	0.999142	616	0	-0.16486
TEX14	16	0.50438	0.84266	0.997625	639	7	0.1496	0.87792	0.87742	0.999142	617	0	0.1496
AK7	16	0.071354	0.28562	0.920742	237	9	-0.22456	0.87882	0.87844	0.999142	618	0	-0.22456
PDGFRA	16	0.013765	0.083646	0.744582	85	8	-0.14118	0.8851	0.88479	0.999142	619	0	-0.14118
PI4K2A	16	0.10463	0.37523	0.941449	302	10	-0.31037	0.88561	0.88545	0.999142	620	0	-0.31037
MAPK3	16	0.066631	0.27208	0.920742	222	11	-0.26782	0.88695	0.8869	0.999142	621	0	-0.26782
EXOSC10	16	0.010672	0.068345	0.718434	71	9	-0.13616	0.88829	0.88814	0.999142	622	0	-0.13616
PFKFB1	16	0.0044576	0.032608	0.586769	42	10	-0.55068	0.88845	0.88836	0.999142	623	0	-0.55068
CAMK1	16	0.33479	0.712	0.994965	545	8	0.014349	0.88878	0.8887	0.999142	624	0	0.014349
CDK6	16	0.0063356	0.043774	0.614669	53	11	-0.27915	0.88944	0.8894	0.999142	625	0	-0.27915
TLK2	16	0.013714	0.083408	0.744582	84	9	-0.28412	0.89026	0.89014	0.999142	626	0	-0.28412
MARK4	16	0.17376	0.50597	0.948066	406	7	0.19712	0.89123	0.89108	0.999142	627	0	0.19712
BRAF	16	0.024912	0.13231	0.795962	126	11	-0.32751	0.8922	0.89191	0.999142	628	0	-0.32751
LYN	16	0.0088121	0.057944	0.667967	64	13	-0.31788	0.89283	0.89263	0.999142	629	0	-0.31788
IP6K3	16	0.021681	0.11869	0.778263	115	8	-0.0010179	0.89442	0.89418	0.999142	630	0	-0.0010179
GRK4	16	0.65018	0.91559	0.997625	688	6	0.1225	0.89551	0.89507	0.999142	631	0	0.1225
MAST2	16	0.0088515	0.058201	0.667967	65	10	-0.27221	0.89598	0.8955	0.999142	632	0	-0.27221
SIK1	16	0.00042745	0.0040606	0.419643	4	14	-0.38447	0.89629	0.89575	0.999142	633	0	-0.38447
ALPK3	16	0.28897	0.66383	0.97196	521	9	-0.13321	0.89843	0.89796	0.999142	634	0	-0.13321
PKN3	16	0.044937	0.20818	0.85754	185	6	0.21781	0.90127	0.90095	0.999142	635	0	0.21781
STK32C	16	0.2101	0.56467	0.954945	449	8	-0.044527	0.90141	0.90105	0.999142	636	0	-0.044527
RPS6KA4	16	0.044104	0.20514	0.85754	182	8	0.0052881	0.90403	0.90374	0.999142	637	0	0.0052881
PAK7	16	0.010236	0.065966	0.718434	70	10	-0.30795	0.90602	0.90602	0.999142	638	0	-0.30795
NME5	16	0.0094954	0.062019	0.686704	69	10	-0.51262	0.90631	0.90632	0.999142	639	0	-0.51262
MAP3K9	16	0.10452	0.37504	0.941449	301	11	-0.14101	0.90784	0.90782	0.999142	640	0	-0.14101
STRADB	16	0.39978	0.77377	0.996716	593	9	-0.10166	0.90839	0.90827	0.999142	641	0	-0.10166
TKFC	16	0.00077268	0.0067478	0.419643	12	12	-0.42331	0.90894	0.90873	0.999142	642	0	-0.42331
NEK4	16	0.35466	0.7319	0.994965	562	9	-0.0086097	0.91043	0.91024	0.999142	643	0	-0.0086097
PIM1	16	0.47129	0.82165	0.997625	625	8	-0.18501	0.9125	0.91241	0.999142	644	0	-0.18501
PEAK1	16	0.55533	0.87196	0.997625	660	6	0.39636	0.91309	0.91309	0.999142	645	0	0.39636
PRKAG3	16	0.05109	0.22752	0.877889	198	9	-0.059412	0.91335	0.91334	0.999142	646	0	-0.059412
UCK1	16	0.97919	0.99763	0.997625	764	3	0.16008	0.91374	0.91369	0.999142	647	0	0.16008
NEK10	16	0.52333	0.85368	0.997625	651	8	-0.020272	0.914	0.91399	0.999142	648	0	-0.020272
ILK	16	0.035888	0.17684	0.832938	162	10	-0.3508	0.91451	0.91455	0.999142	649	0	-0.3508
STK16	16	0.0063602	0.044012	0.614669	54	9	-0.30133	0.91668	0.91649	0.999142	650	0	-0.30133
CDK7	16	0.094613	0.34996	0.941449	279	11	-0.3402	0.91731	0.91707	0.999142	651	0	-0.3402
CSF1R	16	0.094011	0.34818	0.941449	275	11	-0.18071	0.9178	0.91757	0.999142	652	0	-0.18071
CKS2	16	0.69593	0.93261	0.997625	705	7	0.065488	0.91805	0.91783	0.999142	653	0	0.065488
BRDT	16	0.65247	0.91632	0.997625	689	7	-0.060588	0.91842	0.91816	0.999142	654	0	-0.060588
DLG1	16	0.22996	0.59462	0.954945	473	6	0.18011	0.91855	0.91836	0.999142	655	0	0.18011
FRK	16	0.69285	0.93154	0.997625	703	7	0.17725	0.91916	0.91893	0.999142	656	0	0.17725
NME6	16	0.0024471	0.019599	0.515476	27	13	-0.077136	0.91989	0.91951	0.999142	657	0	-0.077136
AK1	16	0.0083697	0.055088	0.667967	63	12	-0.19414	0.92228	0.92193	0.999142	658	0	-0.19414
PDIK1L	16	0.81624	0.96895	0.997625	730	3	0.46191	0.92263	0.92227	0.999142	659	0	0.46191
AK4	16	0.14276	0.45006	0.941449	354	9	-0.15867	0.92293	0.92265	0.999142	660	0	-0.15867
DLG3	16	0.6621	0.92011	0.997625	694	5	0.24456	0.9231	0.92286	0.999142	661	0	0.24456
HK3	16	0.093356	0.34652	0.941449	273	11	-0.16165	0.92345	0.92327	0.999142	662	0	-0.16165
WNK3	16	0.29113	0.66599	0.97196	523	6	0.075656	0.92374	0.9236	0.999142	663	0	0.075656
PRKAB1	16	0.016037	0.094355	0.762926	92	9	-0.26822	0.92506	0.92497	0.999142	664	0	-0.26822
MAP3K13	16	0.069649	0.28078	0.920742	231	10	-0.12201	0.92535	0.92517	0.999142	665	0	-0.12201
CLK3	16	0.049646	0.2231	0.875971	194	6	0.17618	0.9258	0.9256	0.999142	666	0	0.17618
MORN1	16	0.018095	0.10312	0.76901	101	12	-0.22563	0.92608	0.92585	0.999142	667	0	-0.22563
AURKC	16	0.004192	0.030764	0.573263	41	12	-0.3152	0.92753	0.92711	0.999142	668	0	-0.3152
TRPM6	16	0.38001	0.75619	0.995899	579	9	-0.0069184	0.92764	0.92718	0.999142	669	0	-0.0069184
ALPK2	16	0.12892	0.42491	0.941449	334	7	0.11655	0.92775	0.92728	0.999142	670	0	0.11655
CKM	16	0.070731	0.28398	0.920742	233	10	-0.12253	0.92786	0.92736	0.999142	671	0	-0.12253
MYO3A	16	0.22968	0.59425	0.954945	470	9	-0.069115	0.92863	0.92821	0.999142	672	0	-0.069115
DGKD	16	0.098426	0.35996	0.941449	291	10	-0.20738	0.92873	0.92832	0.999142	673	0	-0.20738
OXSR1	16	0.15381	0.47035	0.941449	378	10	-0.088459	0.93306	0.93275	0.999142	674	0	-0.088459
STK11	16	0.34629	0.72388	0.994965	553	8	0.012842	0.93316	0.93289	0.999142	675	0	0.012842
MAP3K10	16	0.019126	0.1077	0.76901	107	10	-0.26839	0.93398	0.93372	0.999142	676	0	-0.26839
KSR2	16	0.062237	0.25924	0.901463	220	8	0.066737	0.93568	0.93549	0.999142	677	0	0.066737
KHK	16	0.1331	0.43259	0.941449	340	10	-0.23809	0.93597	0.93583	0.999142	678	0	-0.23809
GK5	16	0.091334	0.34135	0.941449	271	10	-0.39244	0.93656	0.93648	0.999142	679	0	-0.39244
MELK	16	0.19405	0.53919	0.954588	427	10	-0.1547	0.93675	0.93669	0.999142	680	0	-0.1547
AURKB	16	0.21781	0.57623	0.954945	459	9	-0.061017	0.93714	0.93714	0.999142	681	0	-0.061017
PRKAG2	16	0.52972	0.85751	0.997625	654	7	0.1041	0.93848	0.93856	0.999142	682	0	0.1041
PAK6	14	0.026262	0.13427	0.801403	130	9	-0.36733	0.93876	0.93959	0.999142	683	0	-0.36733
RPS6KC1	16	0.40105	0.77493	0.996716	594	9	-0.22933	0.93923	0.93934	0.999142	684	0	-0.22933
NEK7	16	0.040435	0.19313	0.844503	174	9	-0.2281	0.9409	0.94107	0.999142	685	0	-0.2281
EPHA8	16	0.24889	0.61731	0.962406	487	9	-0.082939	0.94162	0.94179	0.999142	686	0	-0.082939
PTK6	16	0.0067226	0.046144	0.622209	56	13	-0.28459	0.94198	0.94212	0.999142	687	0	-0.28459
FN3KRP	16	0.026174	0.13735	0.807197	129	8	0.061718	0.94211	0.94225	0.999142	688	0	0.061718
EPHA5	16	0.024743	0.13162	0.795962	124	12	-0.27919	0.94252	0.94266	0.999142	689	0	-0.27919
RYK	16	0.39726	0.77154	0.995899	591	7	0.26654	0.94322	0.94345	0.999142	690	0	0.26654
TAF9	16	0.13272	0.43192	0.941449	339	9	-0.019986	0.94357	0.94377	0.999142	691	0	-0.019986
PRKAR2B	16	0.01712	0.098986	0.763889	99	11	-0.32892	0.94366	0.94381	0.999142	692	0	-0.32892
SGK2	16	0.1753	0.50881	0.948066	409	10	-0.12964	0.9447	0.94499	0.999142	693	0	-0.12964
CDK3	15	0.029288	0.14867	0.819844	138	7	-0.13967	0.94479	0.9448	0.999142	694	0	-0.13967
ETNK1	16	0.45366	0.81044	0.997625	617	7	0.28188	0.94546	0.94588	0.999142	695	0	0.28188
PHKG2	16	0.070974	0.28458	0.920742	234	5	0.11478	0.94555	0.94601	0.999142	696	0	0.11478
N4BP2	16	0.15337	0.46945	0.941449	375	5	0.092944	0.94572	0.94617	0.999142	697	0	0.092944
MAP4K5	16	0.074289	0.29422	0.931275	241	10	-0.19079	0.94639	0.94678	0.999142	698	0	-0.19079
MET	16	0.49533	0.83706	0.997625	635	8	-0.0015459	0.94663	0.94702	0.999142	699	0	-0.0015459
MAP2K2	16	0.023151	0.12506	0.795962	118	12	-0.35557	0.94713	0.94741	0.999142	700	0	-0.35557
PRKG2	16	0.17034	0.50011	0.948066	399	8	-0.0055361	0.94819	0.94851	0.999142	701	0	-0.0055361
PAN3	16	0.01448	0.086968	0.760029	87	6	0.1155	0.95274	0.95288	0.999142	702	0	0.1155
HIPK4	16	0.26803	0.63998	0.966791	501	9	-0.09315	0.95589	0.95543	0.999142	703	0	-0.09315
PIK3C2A	16	0.024854	0.13207	0.795962	125	9	-0.33746	0.95603	0.9556	0.999142	704	0	-0.33746
PAPSS2	16	0.023447	0.12607	0.795962	119	10	-0.13161	0.95638	0.95599	0.999142	705	0	-0.13161
VRK2	16	0.70532	0.93596	0.997625	708	7	0.094505	0.95644	0.95609	0.999142	706	0	0.094505
CERK	16	0.081546	0.31419	0.93861	255	9	-0.23667	0.95726	0.95689	0.999142	707	0	-0.23667
RIOK3	16	0.046832	0.21417	0.85754	190	11	-0.41022	0.95822	0.95781	0.999142	708	0	-0.41022
WNK2	16	0.11193	0.39019	0.941449	309	7	0.14528	0.95845	0.95798	0.999142	709	0	0.14528
PRKCI	16	0.41397	0.78371	0.997625	598	7	0.18726	0.96143	0.96121	0.999142	710	0	0.18726
RIPK3	16	0.044917	0.20815	0.85754	184	9	-0.057992	0.96293	0.96271	0.999142	711	0	-0.057992
MAP3K19	16	0.23877	0.60496	0.954945	484	8	-0.14158	0.96305	0.96285	0.999142	712	0	-0.14158
FGGY	16	0.013795	0.083814	0.744582	86	10	-0.084498	0.96322	0.96308	0.999142	713	0	-0.084498
ITPKB	16	0.032095	0.16198	0.832938	148	10	-0.37009	0.96357	0.96337	0.999142	714	0	-0.37009
CSNK1G2	16	0.038042	0.18528	0.841862	168	11	-0.24049	0.96374	0.96361	0.999142	715	0	-0.24049
LAMTOR3	16	0.28989	0.66474	0.97196	522	9	-0.28325	0.9646	0.96447	0.999142	716	0	-0.28325
CDK5	16	0.23767	0.60355	0.954945	481	9	-0.060812	0.96499	0.96482	0.999142	717	0	-0.060812
FASTK	16	0.0082485	0.054463	0.667967	62	13	-0.43086	0.96737	0.96718	0.999142	718	0	-0.43086
PGK2	16	0.11315	0.39264	0.941449	311	9	-0.20635	0.9687	0.96866	0.999142	719	0	-0.20635
PRPS1	16	0.3975	0.77169	0.995899	592	9	-0.011193	0.96964	0.96973	0.999142	720	0	-0.011193
CSNK1G1	16	0.045297	0.20938	0.85754	186	11	-0.36454	0.96993	0.97002	0.999142	721	0	-0.36454
AAK1	16	0.0011515	0.0096631	0.488333	15	14	-0.39263	0.97051	0.97064	0.999142	722	0	-0.39263
ARSG	16	0.0051143	0.036565	0.611821	45	12	-0.38673	0.97195	0.97205	0.999142	723	0	-0.38673
MAPK4	16	0.31845	0.69559	0.985952	539	9	-0.095545	0.97277	0.97287	0.999142	724	0	-0.095545
Non-Targeting	198	0.41484	0.78435	0.997625	599	68	0.25945	0.9729	0.97296	0.999142	725	1	0.25945
CHKA	16	0.068599	0.27786	0.920742	227	11	-0.36258	0.97328	0.97323	0.999142	726	0	-0.36258
CSK	16	0.14124	0.44726	0.941449	350	9	-0.16308	0.97379	0.97382	0.999142	727	0	-0.16308
NTPCR	16	0.027784	0.14407	0.819844	133	12	-0.34965	0.97434	0.97454	0.999142	728	0	-0.34965
FPGT-TNNI3K	16	0.016508	0.096229	0.762926	96	11	-0.25412	0.97455	0.97471	0.999142	729	0	-0.25412
MAPK8	16	0.54802	0.86809	0.997625	658	8	0.032453	0.97471	0.97483	0.999142	730	0	0.032453
AK3	16	0.014584	0.087543	0.760029	88	10	-0.35443	0.97484	0.97492	0.999142	731	0	-0.35443
GCK	16	0.13458	0.43528	0.941449	341	9	-0.15741	0.9752	0.97536	0.999142	732	0	-0.15741
SMG1	16	0.015524	0.091707	0.762926	90	11	-0.17733	0.97528	0.97542	0.999142	733	0	-0.17733
PHKG1	16	0.11434	0.39533	0.941449	312	8	-0.0034763	0.97588	0.97591	0.999142	734	0	-0.0034763
FGR	16	0.30134	0.6775	0.979084	527	7	0.10098	0.97631	0.97633	0.999142	735	0	0.10098
COASY	16	0.080899	0.31248	0.93861	253	8	-0.032038	0.97703	0.97699	0.999142	736	0	-0.032038
STK19	16	0.3315	0.7084	0.994882	544	7	-0.029483	0.97724	0.97718	0.999142	737	0	-0.029483
SCYL1	16	0.037461	0.1829	0.841799	166	9	-0.036869	0.97752	0.97747	0.999142	738	0	-0.036869
PDK2	16	0.19482	0.54031	0.954588	428	10	-0.043925	0.97837	0.97845	0.999142	739	0	-0.043925
MAP4K1	16	0.31768	0.69469	0.985952	538	6	0.1753	0.97881	0.97889	0.999142	740	0	0.1753
MYT1	16	0.012351	0.076605	0.744582	78	12	-0.29519	0.97966	0.98002	0.999142	741	0	-0.29519
PRKACG	16	0.0005194	0.0047249	0.419643	7	14	-0.5627	0.98423	0.98445	0.999142	742	0	-0.5627
STK24	16	0.51538	0.84928	0.997625	648	8	-0.021403	0.98622	0.98655	0.999142	743	0	-0.021403
EPHB3	16	0.30689	0.68375	0.981922	532	9	-0.093283	0.98665	0.9871	0.999142	744	0	-0.093283
RPS6KA6	16	0.00065038	0.0058157	0.419643	9	14	-0.36572	0.98685	0.98733	0.999142	745	0	-0.36572
IRAK1	16	0.035724	0.17621	0.832938	160	10	-0.10074	0.98723	0.98775	0.999142	746	0	-0.10074
DAPK2	16	0.0040602	0.029981	0.572633	40	13	-0.233	0.9878	0.98822	0.999142	747	0	-0.233
RAB11FIP5	16	0.12407	0.41534	0.941449	323	7	0.064326	0.98825	0.98869	0.999142	748	0	0.064326
LRRK1	16	0.070243	0.28247	0.920742	232	8	-0.02142	0.99045	0.99076	0.999142	749	0	-0.02142
WNK4	16	0.055467	0.24046	0.88748	207	10	-0.058318	0.99062	0.99088	0.999142	750	0	-0.058318
PRKAR1A	16	0.011502	0.072173	0.725528	76	9	-0.11261	0.99174	0.99198	0.999142	751	0	-0.11261
DGKZ	16	0.0079646	0.052996	0.663748	61	13	-0.28191	0.99214	0.99235	0.999142	752	0	-0.28191
NEK1	16	0.010932	0.069585	0.718434	73	11	-0.27966	0.99229	0.99254	0.999142	753	0	-0.27966
RIOK2	16	0.018945	0.10703	0.76901	106	9	-0.027757	0.99259	0.99284	0.999142	754	0	-0.027757
CKMT1B	16	0.068542	0.27775	0.920742	225	9	-0.18717	0.99271	0.99297	0.999142	755	0	-0.18717
INSR	16	0.25094	0.61977	0.962406	491	8	-0.10527	0.99388	0.9941	0.999142	756	0	-0.10527
ERBB3	16	0.15053	0.46447	0.941449	371	8	-0.037263	0.99544	0.99559	0.999142	757	0	-0.037263
MAP3K6	16	0.00042829	0.0040705	0.419643	5	13	-0.68424	0.99611	0.99626	0.999142	758	0	-0.68424
DDR1	16	0.034354	0.17096	0.832938	155	11	-0.30984	0.9966	0.99666	0.999142	759	0	-0.30984
CMPK2	16	0.094983	0.351	0.941449	281	10	-0.33971	0.99695	0.99708	0.999142	760	0	-0.33971
PLK5	16	0.22075	0.58087	0.954945	462	9	-0.10012	0.99748	0.99779	0.999142	761	0	-0.10012
CDK10	16	7.09e-05	0.00078832	0.286616	2	12	-0.50623	0.99824	0.99851	0.999142	762	0	-0.50623
EPHB6	16	0.00050483	0.0046357	0.419643	6	14	-0.31842	0.99894	0.99899	0.999142	763	0	-0.31842
SCYL3	16	0.0051865	0.037051	0.611821	46	12	-0.45687	0.99906	0.99914	0.999142	764	0	-0.45687

## Sheet: XF-LCDM-SUSD2 PE+ vs Ctl
id	num	neg|score	neg|p-value	neg|fdr	neg|rank	neg|goodsgrna	neg|lfc	pos|score	pos|p-value	pos|fdr	pos|rank	pos|goodsgrna	pos|lfc
ROCK2	16	0.23302	0.56647	0.942596	453	4	1.8971	2.7224e-05	0.00040159	0.164773	1	12	1.8971
GRK5	16	0.24065	0.57669	0.942596	463	5	1.2707	2.806e-05	0.00043134	0.164773	2	10	1.2707
PI4K2B	16	0.02912	0.14012	0.914672	111	1	1.7519	0.00011276	0.0012643	0.279545	3	13	1.7519
ACVR1B	15	0.89159	0.97573	0.999122	743	3	1.8313	0.00016313	0.0016213	0.279545	4	10	1.8313
TAF1L	16	0.77714	0.94573	0.999122	713	5	2.1732	0.00019065	0.0018295	0.279545	5	10	2.1732
RPS6KA4	15	0.29606	0.63367	0.947876	517	6	0.84536	0.00042081	0.003773	0.369108	6	8	0.84536
AKT3	16	0.83968	0.96594	0.999122	731	3	1.7704	0.00046363	0.0040804	0.369108	7	11	1.7704
NEK5	16	0.86592	0.9725	0.999122	737	4	1.9037	0.00046522	0.0041101	0.369108	8	10	1.9037
BRSK1	14	0.070811	0.26078	0.914672	209	8	-1.0455	0.00057395	0.0043481	0.369108	9	5	-1.0455
PIK3R1	16	0.4536	0.78408	0.992982	600	5	1.1906	0.00069174	0.0058454	0.426452	10	10	1.1906
ULK4	15	0.72902	0.92473	0.999122	701	2	1.0756	0.00079591	0.0065891	0.426452	11	12	1.0756
EPHB1	16	0.13575	0.41366	0.920642	343	9	-0.56056	0.00079758	0.0066982	0.426452	12	6	-0.56056
CHKA	16	0.0058887	0.039113	0.876976	34	8	-0.34878	0.00092179	0.0075113	0.428535	13	5	-0.34878
MARK2	16	0.57493	0.85882	0.999122	649	4	1.3989	0.0010401	0.0083839	0.428535	14	12	1.3989
NRK	14	0.64723	0.88494	0.999122	673	1	1.9505	0.0011838	0.0084137	0.428535	15	10	1.9505
FASTKD2	16	0.271	0.61646	0.947876	489	5	1.2382	0.0012006	0.0094945	0.453362	16	10	1.2382
PAK7	16	0.89412	0.97875	0.999122	744	1	1.4256	0.0018871	0.014125	0.568371	17	11	1.4256
NMRK1	16	0.34555	0.69524	0.963693	550	7	0.75563	0.0019136	0.014294	0.568371	18	8	0.75563
STKLD1	16	0.29422	0.64599	0.947876	514	7	0.18116	0.0019665	0.014581	0.568371	19	6	0.18116
SGK3	16	0.38684	0.73049	0.984294	565	5	1.6633	0.0020274	0.014879	0.568371	20	9	1.6633
PIP5K1A	16	0.0089052	0.054453	0.876976	42	10	-1.6549	0.0024675	0.017596	0.611398	21	6	-1.6549
LRGUK	16	0.72761	0.92981	0.999122	698	3	1.0891	0.0024732	0.017606	0.611398	22	12	1.0891
TSSK3	16	0.13612	0.41453	0.920642	344	5	1.2485	0.0026077	0.018498	0.61446	23	10	1.2485
PKM	16	0.94291	0.98944	0.999122	750	2	0.66191	0.0031127	0.02183	0.671061	24	12	0.66191
TAF9	16	0.27876	0.62632	0.947876	497	3	1.017	0.0031385	0.021959	0.671061	25	12	1.017
HCK	16	0.11433	0.36883	0.914672	295	5	-0.15177	0.0032755	0.022881	0.672348	26	5	-0.15177
PIK3CA	16	0.89054	0.978	0.999122	742	1	1.0969	0.003726	0.025648	0.72573	27	12	1.0969
NMRK2	16	0.212	0.53721	0.942596	427	8	-0.477	0.0045829	0.031012	0.846185	28	5	-0.477
PANK2	16	0.25699	0.59799	0.947876	477	6	0.73215	0.0051397	0.033937	0.848017	29	9	0.73215
AURKC	16	0.69667	0.91903	0.999122	690	2	0.67463	0.0052555	0.034602	0.848017	30	8	0.67463
PKD2	14	0.06727	0.2522	0.914672	197	4	0.85393	0.0056773	0.033729	0.848017	31	9	0.85393
PANK1	16	0.44497	0.77774	0.992982	596	4	0.55016	0.0057874	0.037517	0.848017	32	8	0.55016
PRKRA	16	0.65114	0.89767	0.999122	675	6	-0.17534	0.0058887	0.038112	0.848017	33	7	-0.17534
PRKACB	16	0.36839	0.71488	0.972966	560	4	1.1699	0.0064914	0.041166	0.848017	34	8	1.1699
PRPF4B	16	0.63092	0.88775	0.999122	668	6	1.1705	0.0066148	0.04187	0.848017	35	10	1.1705
CSNK1G2	14	0.17989	0.47782	0.942596	386	5	-0.099151	0.0066556	0.038885	0.848017	36	5	-0.099151
TNK2	16	0.13716	0.41687	0.922418	345	7	0.26036	0.0071603	0.044755	0.848017	37	8	0.26036
DOLK	16	0.06995	0.26668	0.914672	208	7	-0.059898	0.0071929	0.044894	0.848017	38	7	-0.059898
TJP2	14	0.09288	0.31169	0.914672	255	8	-0.96959	0.0071932	0.041781	0.848017	39	6	-0.96959
CDC42BPA	16	0.74803	0.93671	0.999122	706	3	1.3691	0.0074357	0.046154	0.848017	40	11	1.3691
PRKAG3	16	0.024667	0.12383	0.914672	100	10	-1.7679	0.0077922	0.048028	0.848017	41	5	-1.7679
TRPM7	16	0.18905	0.50415	0.942596	396	8	-0.51603	0.0084955	0.051538	0.848017	42	7	-0.51603
BCKDK	15	0.61886	0.88072	0.999122	664	5	1.3129	0.0087302	0.053224	0.848017	43	8	1.3129
ALPK3	16	0.19801	0.51723	0.942596	410	3	0.78643	0.0089368	0.053809	0.848017	44	9	0.78643
MPP3	14	0.39914	0.72603	0.981744	569	5	1.5133	0.009408	0.053125	0.848017	45	9	1.5133
LMTK2	15	0.0082276	0.050943	0.876976	39	10	-1.9433	0.009562	0.056992	0.848017	46	4	-1.9433
CSNK1A1L	16	0.99862	0.99912	0.999122	764	1	0.91284	0.0097748	0.057616	0.848017	47	11	0.91284
SCYL2	16	0.063808	0.25041	0.914672	189	5	0.53918	0.0097964	0.057646	0.848017	48	8	0.53918
WNK4	15	0.37156	0.7103	0.972528	562	7	-0.38487	0.010065	0.059253	0.848017	49	6	-0.38487
GALK2	16	0.79071	0.95006	0.999122	716	4	0.63928	0.01056	0.061305	0.848017	50	10	0.63928
GK2	16	0.79222	0.95062	0.999122	717	3	0.74905	0.010947	0.063278	0.848017	51	11	0.74905
CDK14	16	0.72882	0.93023	0.999122	699	4	0.22872	0.011096	0.064012	0.848017	52	6	0.22872
STK10	16	0.068713	0.26367	0.914672	205	9	-1.2161	0.011727	0.066858	0.848017	53	5	-1.2161
TBK1	16	0.68536	0.91409	0.999122	686	2	1.0478	0.011762	0.067027	0.848017	54	11	1.0478
ABL2	16	0.90895	0.98205	0.999122	746	3	0.88234	0.011878	0.067512	0.848017	55	10	0.88234
PRKCD	16	0.084834	0.30232	0.914672	235	9	-0.66712	0.012394	0.069863	0.848017	56	4	-0.66712
STK35	15	0.65818	0.8972	0.999122	680	5	1.1293	0.012415	0.069962	0.848017	57	10	1.1293
PTK2B	16	0.6557	0.90006	0.999122	677	6	0.26405	0.012736	0.071568	0.848017	58	8	0.26405
DGKA	16	0.22321	0.55344	0.942596	441	7	-0.11485	0.013739	0.076338	0.848017	59	6	-0.11485
MAPK1	16	0.17417	0.48222	0.942596	382	5	1.268	0.014016	0.077587	0.848017	60	10	1.268
PRKACG	14	0.97183	0.99286	0.999122	756	2	1.3405	0.01417	0.075832	0.848017	61	9	1.3405
CSNK1A1	16	0.31425	0.66693	0.951842	532	5	0.95208	0.014211	0.078291	0.848017	62	8	0.95208
TP53RK	16	0.10986	0.35906	0.914672	287	9	-0.6096	0.014311	0.078698	0.848017	63	6	-0.6096
VRK2	16	0.8708	0.97358	0.999122	738	4	0.35245	0.014361	0.078936	0.848017	64	7	0.35245
PRKACA	16	0.72882	0.93023	0.999122	700	3	0.77983	0.014559	0.079788	0.848017	65	9	0.77983
TRIM27	16	0.32783	0.679	0.951842	539	6	-0.093459	0.014984	0.081732	0.848017	66	6	-0.093459
MYO3B	16	0.55147	0.84635	0.999122	643	6	-0.070253	0.014995	0.081752	0.848017	67	4	-0.070253
NUAK1	16	0.57405	0.85843	0.999122	648	4	1.36	0.01563	0.084905	0.848017	68	10	1.36
PIK3C3	16	0.81929	0.9592	0.999122	726	3	0.82599	0.01568	0.085103	0.848017	69	11	0.82599
PLXNA4	15	0.96503	0.99247	0.999122	753	2	0.89152	0.015858	0.085262	0.848017	70	9	0.89152
SIK2	16	0.17842	0.48873	0.942596	384	3	0.71401	0.016128	0.087077	0.848017	71	9	0.71401
RIOK1	16	0.13079	0.40342	0.914672	335	5	1.0029	0.016365	0.088108	0.848017	72	10	1.0029
EIF2AK2	16	0.82191	0.95998	0.999122	727	5	0.60419	0.016692	0.089526	0.848017	73	8	0.60419
STYK1	15	0.33943	0.67831	0.951842	548	4	0.3338	0.016813	0.089288	0.848017	74	7	0.3338
NTRK1	16	0.22427	0.55504	0.942596	442	3	0.63289	0.016916	0.090379	0.848017	75	9	0.63289
FASTKD1	16	0.36919	0.71572	0.972966	561	3	0.68033	0.017004	0.090726	0.848017	76	10	0.68033
EPHA4	16	0.30159	0.6545	0.947876	522	4	0.93094	0.017161	0.09145	0.848017	77	9	0.93094
DAPK2	16	0.096548	0.32888	0.914672	264	9	-0.87078	0.017242	0.091777	0.848017	78	5	-0.87078
COASY	16	0.061779	0.24471	0.914672	184	9	-0.91744	0.017298	0.092054	0.848017	79	6	-0.91744
CDK17	16	0.36112	0.70866	0.972528	555	4	1.3185	0.017417	0.09257	0.848017	80	10	1.3185
AGK	16	0.30211	0.65513	0.947876	524	5	1.1038	0.017543	0.093076	0.848017	81	9	1.1038
PIK3R5	15	0.23407	0.56397	0.942596	456	6	0.17326	0.017715	0.093115	0.848017	82	6	0.17326
EPHA6	15	0.42956	0.76156	0.990559	590	6	1.0646	0.017818	0.093502	0.848017	83	9	1.0646
NRBP1	15	0.12752	0.39098	0.914672	323	7	0.012135	0.018091	0.094563	0.848017	84	6	0.012135
PHKA2	16	0.21494	0.54154	0.942596	431	8	-0.2489	0.018395	0.096556	0.848017	85	5	-0.2489
RPS6KA5	16	0.88255	0.97616	0.999122	740	2	0.83957	0.018458	0.096834	0.848017	86	10	0.83957
BRD4	14	0.034906	0.15282	0.914672	128	6	-0.010333	0.018519	0.093651	0.848017	87	5	-0.010333
MAP3K4	16	0.032675	0.15245	0.914672	119	5	0.052707	0.018859	0.09851	0.848017	88	7	0.052707
GTF2H1	16	0.97017	0.99395	0.999122	755	3	0.49946	0.018932	0.098787	0.848017	89	8	0.49946
IPPK	16	0.067536	0.26089	0.914672	199	9	-0.67945	0.019929	0.10303	0.864576	90	3	-0.67945
MAPK6	16	0.19028	0.50595	0.942596	398	6	-0.019357	0.020147	0.10383	0.864576	91	5	-0.019357
WNK2	16	0.094786	0.32507	0.914672	259	6	1.0475	0.021433	0.10882	0.864576	92	9	1.0475
TPD52L3	16	0.18152	0.49312	0.942596	388	5	0.88658	0.021939	0.11075	0.864576	93	10	0.88658
XRCC6BP1	16	0.027926	0.13579	0.914672	109	6	0.83025	0.02244	0.11275	0.864576	94	10	0.83025
CSNK1D	16	0.21927	0.54801	0.942596	437	5	0.97439	0.022564	0.11322	0.864576	95	10	0.97439
SGK223	16	0.10422	0.34621	0.914672	280	6	-0.1359	0.022689	0.11362	0.864576	96	6	-0.1359
MPP4	16	0.075009	0.27964	0.914672	217	4	0.8111	0.02282	0.11423	0.864576	97	10	0.8111
PPIP5K1	15	0.68926	0.90911	0.999122	687	2	0.62817	0.023113	0.11521	0.864576	98	10	0.62817
ITPK1	16	0.1282	0.39813	0.914672	328	7	-0.16188	0.023389	0.11641	0.864576	99	5	-0.16188
STK4	16	0.98124	0.99622	0.999122	759	3	0.6762	0.023581	0.11731	0.864576	100	9	0.6762
TBRG4	15	0.25854	0.59178	0.947835	480	4	0.087764	0.023974	0.11828	0.864576	101	7	0.087764
YES1	16	0.65769	0.90099	0.999122	678	6	0.13778	0.024002	0.119	0.864576	102	7	0.13778
RPS6KB1	16	0.76764	0.94279	0.999122	710	3	0.9864	0.024417	0.12053	0.864576	103	10	0.9864
DLG3	15	0.0079467	0.049525	0.876976	37	9	-1.9798	0.02509	0.12251	0.864576	104	4	-1.9798
IGFN1	16	0.096432	0.32865	0.914672	263	7	0.16649	0.025643	0.1253	0.864576	105	6	0.16649
FGGY	16	0.50321	0.82015	0.999122	624	4	1.1152	0.025701	0.12554	0.864576	106	9	1.1152
MYT1	16	0.019867	0.10411	0.914075	86	6	0.38482	0.025924	0.12636	0.864576	107	8	0.38482
CIB1	16	0.26179	0.6045	0.947876	482	7	-0.061273	0.026325	0.12769	0.864576	108	7	-0.061273
SGK1	15	0.17121	0.46703	0.942596	379	6	1.0728	0.026684	0.12868	0.864576	109	8	1.0728
MST1R	16	0.056284	0.2278	0.914672	176	6	0.3389	0.02723	0.13122	0.864576	110	8	0.3389
NTRK2	15	0.32846	0.66695	0.951842	541	6	-0.057686	0.027674	0.13286	0.864576	111	5	-0.057686
OSR1	16	0.13251	0.40705	0.914672	340	5	0.40843	0.027843	0.13343	0.864576	112	7	0.40843
UCK1	16	0.03471	0.15937	0.914672	127	7	0.085173	0.027972	0.13397	0.864576	113	7	0.085173
EPHA10	16	0.1279	0.3974	0.914672	326	6	0.25837	0.028324	0.13536	0.864576	114	8	0.25837
EPHA3	16	0.99466	0.99836	0.999122	761	1	0.99201	0.028403	0.13561	0.864576	115	10	0.99201
DSTYK	16	0.090691	0.31583	0.914672	250	4	0.64426	0.028568	0.13617	0.864576	116	8	0.64426
GAK	16	0.5984	0.8714	0.999122	658	6	1.0343	0.028832	0.13703	0.864576	117	8	1.0343
ROCK1	16	0.12635	0.39388	0.914672	319	6	-0.012583	0.029035	0.13792	0.864576	118	6	-0.012583
MAPK7	16	0.084499	0.30139	0.914672	234	8	-0.39134	0.02912	0.13814	0.864576	119	6	-0.39134
PRKCA	16	0.33369	0.68421	0.953903	546	3	0.42448	0.029317	0.13877	0.864576	120	8	0.42448
HK1	16	0.27585	0.62227	0.947876	495	2	0.87976	0.029569	0.13983	0.864576	121	10	0.87976
TAF1	16	0.29868	0.6507	0.947876	519	5	0.87412	0.029809	0.14057	0.864576	122	10	0.87412
PRKD1	15	0.25773	0.59081	0.947835	479	5	1.1926	0.029884	0.14087	0.864576	123	8	1.1926
NME9	16	0.14239	0.42798	0.922418	351	6	0.64872	0.029983	0.14125	0.864576	124	8	0.64872
NLK	16	0.28354	0.63256	0.947876	503	5	0.83453	0.030039	0.14146	0.864576	125	9	0.83453
ALPK1	16	0.91699	0.98382	0.999122	747	4	0.34258	0.030361	0.14272	0.86541	126	7	0.34258
RBKS	16	0.44917	0.78071	0.992982	598	6	0.60918	0.031247	0.14565	0.868751	127	9	0.60918
CDK6	16	0.12027	0.38106	0.914672	305	9	-0.74253	0.031432	0.14619	0.868751	128	7	-0.74253
MAPK8	16	0.1083	0.3556	0.914672	283	9	-0.84451	0.03167	0.147	0.868751	129	6	-0.84451
NTPCR	16	0.0045829	0.03124	0.815223	27	7	0.28706	0.032622	0.15058	0.868751	130	7	0.28706
NME6	16	0.16447	0.46753	0.942596	370	7	0.71096	0.032935	0.15169	0.868751	131	8	0.71096
IP6K2	16	0.51786	0.82794	0.999122	627	4	0.4444	0.033172	0.15253	0.868751	132	7	0.4444
PANK3	15	0.18028	0.48247	0.942596	387	4	0.58038	0.03354	0.15319	0.868751	133	7	0.58038
JAK3	16	0.64133	0.89289	0.999122	670	4	0.7806	0.033663	0.15432	0.868751	134	9	0.7806
MKNK2	16	0.0016843	0.013124	0.754798	12	5	0.82088	0.034012	0.1554	0.868751	135	9	0.82088
PRKAA1	16	0.8185	0.95895	0.999122	725	4	0.81933	0.034127	0.15578	0.868751	136	9	0.81933
SGK494	15	0.99679	0.99882	0.999122	763	1	0.86803	0.034288	0.15537	0.868751	137	8	0.86803
PPIP5K2	16	0.89043	0.97795	0.999122	741	4	0.663	0.034926	0.1587	0.878596	138	9	0.663
BRD2	16	0.93371	0.98748	0.999122	748	4	0.54242	0.035368	0.16026	0.880832	139	10	0.54242
IRAK4	16	0.039031	0.17407	0.914672	137	6	0.60702	0.035653	0.16144	0.880979	140	9	0.60702
NOL9	16	0.0071929	0.045767	0.876976	36	4	0.38589	0.03675	0.16506	0.888951	141	8	0.38589
MAP3K2	16	0.31644	0.66887	0.951842	533	7	-0.29105	0.036818	0.16522	0.888951	142	7	-0.29105
STK31	16	0.962	0.99246	0.999122	752	3	0.83354	0.037335	0.1672	0.888963	143	9	0.83354
DYRK4	16	0.41832	0.75597	0.990559	580	5	0.57301	0.038016	0.16959	0.888963	144	10	0.57301
DCLK1	16	0.23157	0.56452	0.942596	450	7	-0.023053	0.039706	0.17494	0.888963	145	7	-0.023053
TPK1	15	0.48622	0.79903	0.999122	615	2	1.0077	0.041314	0.17742	0.888963	146	9	1.0077
MAGI1	16	0.69375	0.91812	0.999122	689	4	0.87166	0.041697	0.18179	0.888963	147	10	0.87166
STK3	15	0.70555	0.91539	0.999122	693	4	0.77056	0.042316	0.18029	0.888963	148	9	0.77056
SCYL1	16	0.11898	0.37819	0.914672	302	6	0.59593	0.04276	0.18514	0.888963	149	8	0.59593
DGKH	16	0.97379	0.99461	0.999122	757	2	0.66071	0.042772	0.18519	0.888963	150	8	0.66071
RAB11FIP5	16	0.046165	0.19683	0.914672	154	7	0.0088529	0.043066	0.18604	0.888963	151	6	0.0088529
BUB1B	16	0.50739	0.82213	0.999122	625	5	0.88316	0.043177	0.18634	0.888963	152	8	0.88316
JAK2	16	0.85491	0.97026	0.999122	732	3	0.99716	0.043471	0.18732	0.888963	153	10	0.99716
PRKX	14	0.019715	0.10077	0.914075	83	10	-1.2593	0.043654	0.18069	0.888963	154	3	-1.2593
MPP2	16	0.16993	0.47561	0.942596	375	6	0.35551	0.043695	0.18818	0.888963	155	7	0.35551
NME7	15	0.95185	0.98972	0.999122	751	2	0.23018	0.043884	0.18519	0.888963	156	7	0.23018
FGFR1	15	0.077767	0.28163	0.914672	223	7	-0.1121	0.043974	0.18539	0.888963	157	6	-0.1121
CDK7	16	0.83216	0.96362	0.999122	729	4	1.2688	0.044183	0.18986	0.888963	158	10	1.2688
PIK3R4	15	0.30131	0.63931	0.947876	521	5	1.1121	0.044219	0.18622	0.888963	159	9	1.1121
CAMK4	16	0.058843	0.23557	0.914672	179	6	0.60208	0.045322	0.19346	0.888963	160	9	0.60208
RPS6KL1	16	0.059977	0.23903	0.914672	182	7	-0.21519	0.045581	0.19433	0.888963	161	4	-0.21519
C17orf75	16	0.47297	0.79911	0.999122	607	5	0.11862	0.045938	0.19541	0.888963	162	6	0.11862
TTBK2	16	0.65784	0.90105	0.999122	679	4	0.95755	0.046194	0.19629	0.888963	163	9	0.95755
DGKQ	14	0.09539	0.31713	0.914672	261	6	0.96405	0.046313	0.1889	0.888963	164	8	0.96405
PAN3	14	0.10118	0.32987	0.914672	274	6	0.0046036	0.04661	0.18991	0.888963	165	6	0.0046036
CDK4	16	0.30211	0.65513	0.947876	526	5	0.8309	0.046653	0.19779	0.888963	166	8	0.8309
BMPR1A	16	0.52086	0.82971	0.999122	628	4	0.15761	0.047428	0.20016	0.888963	167	7	0.15761
ATM	16	0.11588	0.37194	0.914672	298	4	0.45667	0.047746	0.20117	0.888963	168	7	0.45667
RFK	16	0.32193	0.67402	0.951842	536	5	0.15392	0.04809	0.20224	0.888963	169	5	0.15392
TYK2	16	0.48543	0.80831	0.999122	613	6	0.67467	0.04871	0.20411	0.888963	170	8	0.67467
CDK3	14	0.4901	0.79583	0.999122	617	5	0.5406	0.048815	0.19701	0.888963	171	7	0.5406
CSF1R	16	0.47672	0.80193	0.999122	609	6	-0.57421	0.049347	0.20613	0.888963	172	6	-0.57421
MAST4	16	0.076228	0.28263	0.914672	220	9	-0.79917	0.049905	0.20793	0.888963	173	6	-0.79917
PFKP	16	0.012559	0.071082	0.876976	57	11	-1.2603	0.050592	0.21005	0.888963	174	2	-1.2603
NEK7	14	0.5579	0.83983	0.999122	644	3	0.12666	0.051766	0.20657	0.888963	175	5	0.12666
PRKCQ	16	0.42734	0.76317	0.990559	583	5	0.6913	0.051842	0.21401	0.888963	176	8	0.6913
LRRK1	16	0.41832	0.75597	0.990559	581	3	0.784	0.051953	0.21433	0.888963	177	10	0.784
MPP6	16	0.12353	0.38807	0.914672	315	3	0.58479	0.052028	0.21451	0.888963	178	8	0.58479
RPS6KA2	14	0.1207	0.37074	0.914672	308	4	0.92762	0.052492	0.20888	0.888963	179	8	0.92762
FYN	16	0.27348	0.61956	0.947876	491	5	0.40225	0.052585	0.21621	0.888963	180	7	0.40225
RIOK3	15	0.0002203	0.002246	0.53267	3	7	-0.54192	0.052813	0.21133	0.888963	181	6	-0.54192
HIPK4	15	0.36028	0.6989	0.96474	554	5	0.46711	0.052958	0.21174	0.888963	182	8	0.46711
PI4KA	16	0.28055	0.62871	0.947876	500	7	0.27383	0.053228	0.21818	0.888963	183	8	0.27383
NADK2	16	0.051016	0.21188	0.914672	166	8	-0.33799	0.05336	0.21836	0.888963	184	8	-0.33799
KHK	15	0.28536	0.62222	0.947876	506	6	0.31667	0.053905	0.21455	0.888963	185	6	0.31667
CSNK1G3	15	0.4644	0.78495	0.992982	606	6	0.69008	0.054775	0.21705	0.888963	186	9	0.69008
NEK4	16	0.32355	0.67544	0.951842	537	6	-0.13039	0.0552	0.2229	0.889273	187	5	-0.13039
PLK5	16	0.092209	0.31918	0.914672	252	6	0.060681	0.055777	0.22445	0.889273	188	8	0.060681
CKMT2	14	0.29424	0.62666	0.947876	515	6	0.27462	0.055922	0.21807	0.888963	189	6	0.27462
STK38L	16	0.2819	0.63038	0.947876	501	5	0.67146	0.055986	0.22506	0.889273	190	9	0.67146
PDK3	16	0.036547	0.16578	0.914672	133	7	0.04731	0.056056	0.22528	0.889273	191	7	0.04731
DCK	14	0.60658	0.86465	0.999122	659	4	0.75265	0.056196	0.21875	0.888963	192	8	0.75265
PIP5K1C	16	0.15031	0.44389	0.937919	358	4	0.063483	0.056201	0.22564	0.889273	193	6	0.063483
MAP2K1	16	0.47659	0.80182	0.999122	608	3	0.76064	0.05627	0.22581	0.889273	194	9	0.76064
CDKL2	16	0.5415	0.84119	0.999122	637	2	0.39784	0.058222	0.23103	0.90496	195	8	0.39784
PGK1	16	0.096783	0.32939	0.914672	265	7	0.58855	0.058778	0.23235	0.90496	196	9	0.58855
LRPPRC	16	0.19124	0.50733	0.942596	400	6	-0.052379	0.059806	0.23493	0.90496	197	7	-0.052379
TLK1	16	0.040379	0.17845	0.914672	139	9	-1.1781	0.059925	0.2353	0.90496	198	6	-1.1781
HUS1	16	0.23795	0.57274	0.942596	460	6	0.13653	0.060051	0.23572	0.90496	199	8	0.13653
TAOK1	16	0.027386	0.13397	0.914672	108	9	-1.1391	0.060542	0.23699	0.905284	200	5	-1.1391
FASTKD3	16	0.010353	0.060948	0.876976	47	6	0.29055	0.062397	0.24198	0.908823	201	7	0.29055
TESK1	15	0.12223	0.38103	0.914672	312	7	-0.83091	0.062915	0.24006	0.908823	202	5	-0.83091
NRBP2	16	0.44299	0.77623	0.992982	595	6	0.69811	0.064072	0.24625	0.908823	203	8	0.69811
MAPK3	16	0.40273	0.74344	0.989796	572	6	0.7094	0.064133	0.24638	0.908823	204	9	0.7094
SRPK1	15	0.33023	0.66871	0.951842	542	5	-0.064222	0.064999	0.24598	0.908823	205	6	-0.064222
MARK4	16	0.00013137	0.0014428	0.53267	2	8	-0.64104	0.065481	0.24998	0.908823	206	5	-0.64104
ACVR1C	16	0.53748	0.83898	0.999122	635	6	0.18675	0.065685	0.25052	0.908823	207	7	0.18675
ETNK2	16	0.19961	0.51979	0.942596	411	7	-0.25253	0.065829	0.25087	0.908823	208	6	-0.25253
PRKG1	16	0.19304	0.51008	0.942596	402	4	0.0095434	0.065888	0.25105	0.908823	209	6	0.0095434
PLK1	15	0.87228	0.97048	0.999122	739	3	0.96324	0.066094	0.24907	0.908823	210	9	0.96324
SGK2	16	0.18781	0.50242	0.942596	393	6	0.92337	0.066322	0.25219	0.908823	211	9	0.92337
MEX3B	15	0.62072	0.88161	0.999122	667	5	-0.038901	0.066372	0.24961	0.908823	212	5	-0.038901
PRPS1L1	16	0.4081	0.74777	0.989796	576	6	0.07085	0.067051	0.2541	0.911373	213	7	0.07085
MAP3K6	16	0.17052	0.4765	0.942596	376	5	-0.28425	0.067941	0.25641	0.911373	214	6	-0.28425
CKB	16	0.0046283	0.031478	0.815223	28	9	-1.8187	0.068568	0.25803	0.911373	215	4	-1.8187
CLP1	16	0.24636	0.5842	0.943614	470	8	-0.041916	0.069782	0.26099	0.911373	216	8	-0.041916
TRIM28	16	0.29453	0.6462	0.947876	516	7	-0.28488	0.069782	0.26099	0.911373	217	6	-0.28488
GALK1	16	0.074542	0.27837	0.914672	216	6	0.23291	0.070173	0.26205	0.911373	218	8	0.23291
DDR2	15	0.42783	0.76038	0.990559	585	4	0.52238	0.070812	0.26161	0.911373	219	9	0.52238
ITPKB	16	0.12716	0.39575	0.914672	321	7	0.91843	0.071681	0.26604	0.911373	220	9	0.91843
CIB4	16	0.57885	0.86106	0.999122	650	6	-0.12647	0.072842	0.26914	0.911373	221	6	-0.12647
RPS6KB2	16	0.34664	0.69628	0.963693	552	5	0.48035	0.073086	0.26986	0.911373	222	8	0.48035
STK24	16	0.32667	0.67807	0.951842	538	6	-0.41966	0.073612	0.27128	0.911373	223	6	-0.41966
STK17B	16	0.21901	0.54762	0.942596	436	6	0.26338	0.074064	0.27241	0.911373	224	6	0.26338
ZAK	16	0.94154	0.98926	0.999122	749	3	0.90265	0.074708	0.27413	0.911373	225	9	0.90265
PDXK	14	0.13173	0.39324	0.914672	338	7	0.079928	0.074935	0.26574	0.911373	226	6	0.079928
MYLK2	15	0.81754	0.95636	0.999122	724	3	0.84947	0.076195	0.27622	0.911373	227	9	0.84947
BMPR1B	16	0.40541	0.74554	0.989796	573	6	0.36299	0.076339	0.27826	0.911373	228	5	0.36299
LCK	16	0.030462	0.14482	0.914672	116	6	-0.1521	0.076503	0.27859	0.911373	229	6	-0.1521
PCK2	13	0.18837	0.47951	0.942596	394	6	-0.26544	0.076652	0.26681	0.911373	230	5	-0.26544
NUP62	16	0.85764	0.9708	0.999122	733	4	0.25971	0.076727	0.27914	0.911373	231	6	0.25971
LMTK3	15	0.16167	0.45189	0.942596	368	4	-0.041267	0.076729	0.27789	0.911373	232	5	-0.041267
GRK4	15	0.33172	0.67032	0.951842	544	4	1.1209	0.076843	0.27814	0.911373	233	8	1.1209
LRRK2	14	0.99612	0.99822	0.999122	762	1	0.74456	0.07728	0.27172	0.911373	234	8	0.74456
NME8	16	0.011944	0.068286	0.876976	53	8	0.04259	0.078705	0.28378	0.916747	235	8	0.04259
CDK2	16	0.049095	0.20579	0.914672	162	7	-0.13846	0.078935	0.28431	0.916747	236	6	-0.13846
TLK2	16	0.66284	0.90356	0.999122	682	4	0.69918	0.078987	0.28438	0.916747	237	9	0.69918
MELK	16	0.74803	0.93671	0.999122	707	4	0.91929	0.079438	0.28562	0.916874	238	9	0.91929
BMP2K	16	0.04809	0.20277	0.914672	157	6	0.58743	0.081239	0.29016	0.920877	239	9	0.58743
TTN	16	0.27925	0.62707	0.947876	499	6	0.75859	0.082129	0.29215	0.920877	240	8	0.75859
PKDCC	16	0.03167	0.14877	0.914672	117	6	-0.075023	0.082573	0.29316	0.920877	241	5	-0.075023
KALRN	16	0.58186	0.86243	0.999122	653	5	0.059609	0.082664	0.29336	0.920877	242	5	0.059609
MLKL	16	0.49867	0.81766	0.999122	620	4	0.77338	0.083719	0.29561	0.920877	243	9	0.77338
MYO3A	16	0.16851	0.47378	0.942596	373	7	-0.17498	0.083996	0.2962	0.920877	244	7	-0.17498
AK8	16	0.78321	0.94774	0.999122	715	5	0.74675	0.084991	0.29869	0.920877	245	9	0.74675
TEC	16	0.09343	0.32206	0.914672	257	8	-0.68191	0.086198	0.30145	0.920877	246	6	-0.68191
CSNK2A2	16	0.42447	0.76103	0.990559	582	5	0.62343	0.086899	0.30321	0.920877	247	8	0.62343
LTK	16	0.53928	0.83988	0.999122	636	4	0.26363	0.088475	0.30704	0.920877	248	7	0.26363
PANK4	14	0.79522	0.94526	0.999122	719	4	0.61117	0.088992	0.29929	0.920877	249	7	0.61117
FN3K	16	0.074463	0.27821	0.914672	215	6	0.72385	0.089474	0.30933	0.920877	250	8	0.72385
MAP2K3	16	0.42928	0.76506	0.990559	589	5	1.0809	0.089519	0.30949	0.920877	251	9	1.0809
DGKK	16	0.019193	0.10103	0.914075	81	7	-0.044109	0.090153	0.31093	0.920877	252	5	-0.044109
TTK	16	0.63456	0.88933	0.999122	669	5	0.1722	0.090624	0.31217	0.920877	253	7	0.1722
PI4K2A	16	0.090691	0.31583	0.914672	249	8	-0.25978	0.090691	0.31238	0.920877	254	7	-0.25978
PIK3C2B	16	0.51022	0.82388	0.999122	626	4	0.64319	0.090896	0.31281	0.920877	255	9	0.64319
PBK	16	0.16986	0.47553	0.942596	374	6	0.054534	0.092209	0.31588	0.920877	256	6	0.054534
MATK	16	0.088471	0.31074	0.914672	243	6	0.14671	0.094005	0.32006	0.920877	257	5	0.14671
TWF2	16	0.040985	0.18045	0.914672	141	10	-1.1622	0.094005	0.32006	0.920877	258	2	-1.1622
MARK1	16	0.10347	0.3443	0.914672	278	9	-0.80968	0.094127	0.32031	0.920877	259	6	-0.80968
CDK9	16	0.68929	0.91616	0.999122	688	6	-0.19678	0.094786	0.32199	0.920877	260	6	-0.19678
IRAK2	16	0.0053461	0.03591	0.831382	33	10	-2.3795	0.095513	0.32378	0.920877	261	5	-2.3795
RIPK1	16	0.11413	0.36842	0.914672	293	6	-0.09603	0.09561	0.32403	0.920877	262	6	-0.09603
MAP3K10	16	0.81367	0.95732	0.999122	721	3	0.34819	0.095759	0.32429	0.920877	263	8	0.34819
CALM1	16	0.33175	0.68246	0.953195	545	6	0.27503	0.095797	0.32437	0.920877	264	7	0.27503
PIP4K2B	16	0.16095	0.46231	0.942596	366	7	-0.24721	0.096301	0.32549	0.920877	265	6	-0.24721
CDKL1	16	0.26251	0.60555	0.947876	483	5	0.48532	0.096668	0.3262	0.920877	266	9	0.48532
SPHK1	16	0.016832	0.09025	0.914075	75	11	-0.96563	0.096991	0.32687	0.920877	267	5	-0.96563
CLK1	16	0.273	0.61901	0.947876	490	7	-0.50143	0.097749	0.32873	0.920877	268	5	-0.50143
CAMK2G	16	0.18557	0.49939	0.942596	390	4	0.28265	0.097933	0.32908	0.920877	269	7	0.28265
BRAF	16	0.11725	0.37464	0.914672	300	8	-0.68645	0.098132	0.32965	0.920877	270	5	-0.68645
IKBKB	16	0.22301	0.55319	0.942596	440	5	0.47247	0.098619	0.33057	0.920877	271	8	0.47247
ADCK5	14	0.022801	0.1117	0.914075	94	6	-0.49448	0.098728	0.32146	0.920877	272	5	-0.49448
DLG1	16	0.20803	0.53161	0.942596	424	2	0.74198	0.099189	0.3318	0.920877	273	8	0.74198
ADRBK1	16	0.059716	0.2381	0.914672	181	8	-0.4165	0.099609	0.33276	0.920877	274	6	-0.4165
PACSIN1	14	0.45869	0.7729	0.992596	603	4	-0.1325	0.099895	0.32404	0.920877	275	6	-0.1325
CDK20	15	0.11052	0.35889	0.914672	289	8	-0.71072	0.10017	0.33167	0.920877	276	5	-0.71072
PRKCI	16	0.58047	0.86181	0.999122	652	4	0.12378	0.10056	0.33508	0.920877	277	7	0.12378
MTOR	16	0.062043	0.24541	0.914672	186	10	-0.77086	0.10175	0.33754	0.92431	278	3	-0.77086
CDC42BPG	15	0.83245	0.96038	0.999122	730	4	0.79283	0.10177	0.335	0.920877	279	8	0.79283
STK39	16	0.21328	0.53919	0.942596	429	6	0.096385	0.10293	0.34047	0.925919	280	7	0.096385
JAK1	16	0.23812	0.57303	0.942596	461	6	0.19103	0.10382	0.3429	0.925919	281	5	0.19103
CDK5R1	16	0.022718	0.11625	0.914672	93	6	0.043513	0.10394	0.34321	0.925919	282	7	0.043513
NEK3	16	0.22689	0.55831	0.942596	444	6	0.078353	0.10471	0.34491	0.925919	283	5	0.078353
CHEK2	16	0.12532	0.3916	0.914672	317	8	-0.55167	0.10538	0.34653	0.925919	284	7	-0.55167
CDK1	16	0.90839	0.98191	0.999122	745	3	0.77359	0.10559	0.34704	0.925919	285	9	0.77359
IP6K1	16	0.18593	0.49993	0.942596	391	7	0.71046	0.10592	0.34783	0.925919	286	8	0.71046
NME3	16	0.72422	0.92856	0.999122	697	4	0.55549	0.10739	0.3513	0.930859	287	9	0.55549
BTK	16	0.64365	0.89391	0.999122	672	5	0.23448	0.10825	0.35346	0.930859	288	7	0.23448
CAMK2B	14	0.025294	0.12048	0.914672	104	9	-1.2988	0.10842	0.34297	0.925919	289	4	-1.2988
CDK15	16	0.30433	0.65756	0.947876	530	6	0.50288	0.10904	0.35532	0.930859	290	8	0.50288
WNK1	16	0.50144	0.81931	0.999122	622	5	0.59479	0.1093	0.35606	0.930859	291	8	0.59479
MAGI3	16	0.12201	0.38485	0.914672	310	7	0.1944	0.1112	0.36041	0.930859	292	7	0.1944
PAK2	16	0.025701	0.12773	0.914672	106	10	-0.98507	0.11127	0.3606	0.930859	293	5	-0.98507
PIK3C2G	16	0.97998	0.99598	0.999122	758	3	0.47478	0.11264	0.36339	0.930859	294	6	0.47478
TRIM24	16	0.15425	0.45137	0.942596	363	6	0.12392	0.11297	0.3641	0.930859	295	7	0.12392
PHKG2	16	0.49626	0.81651	0.999122	619	5	0.035208	0.1134	0.36505	0.930859	296	6	0.035208
CDKL5	16	0.07772	0.28579	0.914672	222	4	0.3527	0.11433	0.36709	0.930859	297	8	0.3527
NME2	16	0.19157	0.5078	0.942596	401	5	0.16772	0.11471	0.36779	0.930859	298	7	0.16772
PAPSS2	16	0.25885	0.60048	0.947876	481	4	0.1044	0.11532	0.36911	0.930859	299	7	0.1044
CHUK	16	0.15031	0.44389	0.937919	359	7	-0.18597	0.11562	0.36971	0.930859	300	7	-0.18597
CMPK2	16	0.018859	0.099531	0.914075	80	8	-0.12337	0.11588	0.37028	0.930859	301	7	-0.12337
EPHA5	16	0.12804	0.39771	0.914672	327	8	-0.69531	0.11596	0.37039	0.930859	302	6	-0.69531
GCK	16	0.43701	0.77134	0.992596	592	4	0.53939	0.117	0.37248	0.933023	303	8	0.53939
DDR1	15	0.29201	0.62926	0.947876	510	6	0.82112	0.11843	0.36725	0.930859	304	7	0.82112
PAK4	15	0.49314	0.80343	0.999122	618	5	0.2735	0.11949	0.3695	0.930859	305	6	0.2735
MASTL	16	0.61671	0.88095	0.999122	662	6	-0.32263	0.1206	0.38032	0.944966	306	6	-0.32263
NME1-NME2	16	0.19716	0.5162	0.942596	408	8	-0.2573	0.12141	0.38194	0.944966	307	7	-0.2573
RET	16	0.12978	0.40147	0.914672	334	8	-0.36709	0.12147	0.38208	0.944966	308	6	-0.36709
DYRK2	16	0.26806	0.61283	0.947876	486	5	0.53059	0.12166	0.38255	0.944966	309	9	0.53059
TRRAP	16	0.00062747	0.0054091	0.53267	7	11	-1.8475	0.12201	0.38358	0.944966	310	5	-1.8475
PAK3	16	0.70387	0.92154	0.999122	692	3	0.70158	0.12307	0.3859	0.944966	311	9	0.70158
VRK3	16	0.14636	0.43601	0.933081	356	6	-0.10627	0.12594	0.39181	0.948895	312	5	-0.10627
ITPKC	16	0.65943	0.9019	0.999122	681	6	0.41798	0.12636	0.39282	0.948895	313	8	0.41798
CDKL3	16	0.45063	0.78177	0.992982	599	6	-0.17357	0.12709	0.39449	0.948895	314	6	-0.17357
RIPK4	16	0.865	0.9723	0.999122	736	4	0.2152	0.12765	0.39579	0.948895	315	7	0.2152
STK40	16	0.17105	0.47742	0.942596	377	6	0.43264	0.12766	0.39582	0.948895	316	8	0.43264
SH3BP5L	16	0.23355	0.56711	0.942596	454	6	0.38831	0.12967	0.40045	0.948895	317	9	0.38831
PRKAR2B	16	0.30577	0.6588	0.947876	531	4	0.33157	0.12968	0.40048	0.948895	318	8	0.33157
TAOK2	16	0.30277	0.65596	0.947876	527	7	0.29633	0.13038	0.40199	0.948895	319	7	0.29633
EIF2AK4	16	0.34171	0.69156	0.96239	549	7	-0.035376	0.13038	0.40199	0.948895	320	7	-0.035376
NEK11	16	0.3805	0.72533	0.981744	564	6	0.52016	0.13157	0.4043	0.948895	321	8	0.52016
ULK1	16	0.0043083	0.029584	0.815223	26	12	-1.4098	0.13211	0.40517	0.948895	322	3	-1.4098
TRIB3	16	0.99201	0.99792	0.999122	760	2	0.73725	0.13229	0.40542	0.948895	323	8	0.73725
SRC	16	0.072804	0.27403	0.914672	211	8	-0.73059	0.13255	0.40591	0.948895	324	7	-0.73059
DGKI	16	0.536	0.83825	0.999122	634	5	0.43284	0.13379	0.40816	0.948895	325	8	0.43284
AK9	13	0.21035	0.51365	0.942596	425	6	0.55841	0.13439	0.38571	0.944966	326	6	0.55841
PFKM	16	0.2329	0.56633	0.942596	451	7	0.22978	0.13784	0.41535	0.948895	327	6	0.22978
BMX	16	0.59213	0.86785	0.999122	654	5	0.20715	0.13871	0.41689	0.948895	328	8	0.20715
STK32B	16	0.090666	0.31575	0.914672	247	9	-0.96818	0.13882	0.41702	0.948895	329	4	-0.96818
SPEG	16	0.052466	0.21605	0.914672	169	9	-0.84524	0.13898	0.41739	0.948895	330	3	-0.84524
ADRBK2	16	0.85794	0.97086	0.999122	734	4	0.041571	0.14023	0.41967	0.948895	331	7	0.041571
PIP4K2A	15	0.060357	0.23485	0.914672	183	4	0.25816	0.14036	0.41013	0.948895	332	7	0.25816
STRADB	16	0.75055	0.93752	0.999122	708	5	0.35189	0.14102	0.42123	0.948895	333	8	0.35189
MAP4K1	16	0.12176	0.38408	0.914672	309	6	-0.26474	0.14108	0.42137	0.948895	334	6	-0.26474
EGFR	16	0.051016	0.21188	0.914672	165	8	-0.73878	0.143	0.4244	0.948895	335	6	-0.73878
NEK10	16	0.30393	0.6572	0.947876	529	7	-0.066522	0.14322	0.42488	0.948895	336	6	-0.066522
DCLK2	16	0.37462	0.72041	0.977602	563	7	0.023165	0.14345	0.42536	0.948895	337	8	0.023165
CSNK1E	16	0.095461	0.32663	0.914672	262	7	0.46077	0.14491	0.42788	0.948895	338	8	0.46077
AMHR2	16	0.77456	0.94509	0.999122	712	4	0.3319	0.14524	0.42851	0.948895	339	8	0.3319
CASK	16	0.55092	0.84606	0.999122	641	6	0.56569	0.14528	0.42856	0.948895	340	8	0.56569
EPHA2	15	0.14534	0.42363	0.922418	355	3	0.27991	0.14608	0.42056	0.948895	341	7	0.27991
PRKAR1B	16	0.09323	0.32164	0.914672	256	6	0.3186	0.14721	0.43172	0.948895	342	8	0.3186
DGKB	16	0.59742	0.87088	0.999122	657	4	0.41425	0.14749	0.43226	0.948895	343	8	0.41425
MPP1	16	0.085241	0.3032	0.914672	238	8	-0.15139	0.14791	0.43278	0.948895	344	7	-0.15139
Non-Targeting	198	0.8607	0.97136	0.999122	735	65	0.17989	0.14813	0.43315	0.948895	345	83	0.17989
SBK2	16	0.26491	0.60882	0.947876	484	7	0.1848	0.14834	0.43353	0.948895	346	7	0.1848
PGK2	16	0.054335	0.22168	0.914672	172	5	0.43554	0.14922	0.43507	0.948895	347	8	0.43554
ZAP70	15	0.21684	0.53915	0.942596	433	7	-0.21488	0.14953	0.42689	0.948895	348	6	-0.21488
PKD1	16	0.045396	0.19441	0.914672	152	8	-0.66817	0.14984	0.43616	0.948895	349	4	-0.66817
ERBB4	16	0.11304	0.36603	0.914672	291	9	-0.78457	0.14985	0.43618	0.948895	350	7	-0.78457
BLK	16	0.10165	0.33985	0.914672	275	6	0.73511	0.15172	0.43937	0.948895	351	8	0.73511
MAP3K9	14	0.063473	0.2423	0.914672	188	6	-0.38372	0.15186	0.42795	0.948895	352	5	-0.38372
MAPK10	16	0.23422	0.56781	0.942596	457	8	-0.2479	0.15316	0.44173	0.948895	353	5	-0.2479
INSRR	16	0.27021	0.6155	0.947876	488	8	0.1373	0.1554	0.44553	0.948895	354	6	0.1373
ANKK1	16	0.0019665	0.014819	0.754798	15	5	0.25632	0.15547	0.44563	0.948895	355	7	0.25632
IKBKE	15	0.24831	0.58042	0.942596	472	6	0.51488	0.15691	0.44065	0.948895	356	8	0.51488
BMPR2	16	0.62061	0.88285	0.999122	666	6	0.33364	0.15744	0.44876	0.949003	357	7	0.33364
AK7	16	0.73152	0.93109	0.999122	702	5	0.42589	0.15853	0.45044	0.949003	358	8	0.42589
DGKE	15	0.0052274	0.034145	0.815223	32	7	0.27986	0.15955	0.44513	0.948895	359	7	0.27986
BRSK2	15	0.048465	0.20205	0.914672	160	8	-0.83091	0.15958	0.44515	0.948895	360	4	-0.83091
NME1	16	0.12055	0.38157	0.914672	306	7	0.13307	0.15958	0.45219	0.949003	361	6	0.13307
PCK1	16	0.11424	0.3686	0.914672	294	9	-0.75327	0.16033	0.45334	0.949003	362	4	-0.75327
CLK2	15	0.15513	0.44097	0.937919	365	6	0.38968	0.16062	0.44712	0.948895	363	7	0.38968
CPNE3	16	0.18601	0.50008	0.942596	392	8	-0.17671	0.16161	0.45546	0.949003	364	6	-0.17671
PLXNA3	16	0.0048229	0.032777	0.815223	30	7	0.39379	0.1619	0.45587	0.949003	365	8	0.39379
PRKAB2	16	0.21307	0.53881	0.942596	428	8	-0.55895	0.16337	0.45822	0.951303	366	6	-0.55895
AKT2	14	0.071953	0.26348	0.914672	210	8	-0.8276	0.1635	0.44598	0.948895	367	6	-0.8276
PIK3CD	16	0.013921	0.077547	0.876976	67	7	0.39008	0.16516	0.461	0.954474	368	7	0.39008
MAP2K4	15	0.056716	0.22474	0.914672	177	6	-0.068958	0.16531	0.45495	0.949003	369	5	-0.068958
ATMIN	16	0.22064	0.54989	0.942596	439	7	-0.03809	0.16745	0.46483	0.959818	370	6	-0.03809
FASTKD5	16	0.034406	0.15843	0.914672	126	9	-0.89783	0.17072	0.46975	0.962337	371	5	-0.89783
ERN1	15	0.033425	0.15449	0.914672	122	10	-1.034	0.17286	0.4679	0.962337	372	4	-1.034
PRKAR1A	16	0.0135	0.075673	0.876976	62	5	0.26093	0.17487	0.47636	0.962337	373	8	0.26093
PGM2L1	16	0.56573	0.85429	0.999122	646	4	0.63417	0.1753	0.47699	0.962337	374	7	0.63417
MYLK4	16	0.67996	0.91182	0.999122	685	6	0.13552	0.177	0.48	0.962337	375	7	0.13552
PFKFB1	16	0.4288	0.76465	0.990559	588	7	0.14578	0.17771	0.48101	0.962337	376	6	0.14578
MAP4K2	16	0.48069	0.80444	0.999122	612	5	-0.046021	0.178	0.48151	0.962337	377	6	-0.046021
MERTK	16	0.012899	0.072669	0.876976	60	6	0.53824	0.17854	0.48243	0.962337	378	8	0.53824
PHKB	16	0.032858	0.15308	0.914672	120	10	-0.84371	0.17968	0.48411	0.962337	379	4	-0.84371
RNASEL	16	0.14109	0.42554	0.922418	350	8	-0.34267	0.17968	0.48411	0.962337	380	5	-0.34267
PDK4	16	0.078196	0.28682	0.914672	224	7	0.16058	0.18114	0.48622	0.962337	381	8	0.16058
TEX14	16	0.10082	0.33826	0.914672	273	9	-0.79928	0.18131	0.48648	0.962337	382	4	-0.79928
PRKAA2	16	0.53305	0.83643	0.999122	632	6	0.07699	0.1824	0.4882	0.962337	383	5	0.07699
LIMK1	16	0.27523	0.62161	0.947876	494	8	-0.071691	0.18266	0.48868	0.962337	384	7	-0.071691
AURKB	16	0.48592	0.80872	0.999122	614	7	0.17733	0.18402	0.49094	0.962337	385	6	0.17733
GSAP	16	0.0032755	0.023059	0.815223	20	7	0.2297	0.18488	0.49233	0.962337	386	8	0.2297
PAPSS1	14	0.23358	0.55124	0.942596	455	7	-0.17753	0.18655	0.48037	0.962337	387	6	-0.17753
TSSK2	16	0.17193	0.47871	0.942596	381	6	0.50533	0.18752	0.49623	0.962337	388	8	0.50533
NEK1	16	0.041884	0.18332	0.914672	143	10	-0.94698	0.18781	0.49659	0.962337	389	4	-0.94698
MAP3K19	16	0.38965	0.73289	0.985789	567	5	0.44592	0.18803	0.49685	0.962337	390	8	0.44592
BUB1	16	0.14353	0.43021	0.923253	354	5	0.18313	0.18943	0.49904	0.962337	391	7	0.18313
CDK11B	16	0.092637	0.32011	0.914672	253	9	-1.134	0.18989	0.49972	0.962337	392	5	-1.134
MAP3K11	16	0.082573	0.29731	0.914672	231	8	-0.62294	0.19011	0.50007	0.962337	393	6	-0.62294
PKN3	16	0.1079	0.35451	0.914672	282	6	-0.12326	0.19027	0.50031	0.962337	394	7	-0.12326
EEF2K	15	0.54229	0.83402	0.999122	639	4	0.20906	0.19041	0.49714	0.962337	395	5	0.20906
PRKDC	14	0.10953	0.34735	0.914672	286	6	-0.019467	0.19086	0.48611	0.962337	396	6	-0.019467
MAPK15	15	0.064005	0.24492	0.914672	190	8	-0.51121	0.19144	0.49882	0.962337	397	3	-0.51121
LAMTOR3	16	0.6158	0.88056	0.999122	661	5	-0.16947	0.19212	0.50305	0.962337	398	6	-0.16947
CDK12	16	0.65056	0.89741	0.999122	674	6	0.13541	0.19249	0.50375	0.962337	399	6	0.13541
GSK3A	16	0.30159	0.6545	0.947876	523	4	0.43882	0.19365	0.50554	0.962337	400	8	0.43882
PIM2	16	0.059151	0.23659	0.914672	180	10	-0.82321	0.19446	0.50701	0.962337	401	4	-0.82321
GUCY2D	16	0.14269	0.42851	0.922418	353	6	-0.3297	0.19626	0.5097	0.962337	402	6	-0.3297
DCAKD	16	0.04212	0.184	0.914672	145	7	-0.5296	0.20074	0.51642	0.962337	403	6	-0.5296
GUCY2C	16	0.29336	0.64497	0.947876	512	8	-0.28954	0.20222	0.5185	0.962337	404	7	-0.28954
RPS6KA1	15	0.11849	0.37386	0.914672	301	8	-0.88284	0.20278	0.51639	0.962337	405	4	-0.88284
AAK1	16	0.0046842	0.031895	0.815223	29	8	-0.67458	0.20386	0.52086	0.962337	406	3	-0.67458
SPHK2	16	0.1665	0.47052	0.942596	372	6	0.26539	0.2042	0.52138	0.962337	407	8	0.26539
PDGFRB	15	0.18964	0.49732	0.942596	397	4	0.21686	0.20426	0.51819	0.962337	408	7	0.21686
FGFR3	16	0.00045146	0.0039912	0.53267	5	11	-1.4134	0.20492	0.52265	0.962337	409	4	-1.4134
ULK3	16	0.053768	0.22007	0.914672	171	5	0.56213	0.20582	0.52375	0.962337	410	8	0.56213
RPS6KA6	16	0.20785	0.53136	0.942596	423	7	-0.47369	0.20706	0.52556	0.962337	411	5	-0.47369
PLK3	14	0.22682	0.54236	0.942596	443	6	0.47457	0.20725	0.51034	0.962337	412	7	0.47457
TNK1	16	0.088723	0.31119	0.914672	244	9	-0.99507	0.20803	0.52712	0.962337	413	3	-0.99507
SNRK	16	0.71454	0.92505	0.999122	695	4	0.43935	0.20819	0.52738	0.962337	414	7	0.43935
SYK	16	0.12335	0.38772	0.914672	314	6	0.12022	0.20907	0.52865	0.962337	415	6	0.12022
RIPK3	16	0.28962	0.64021	0.947876	509	7	-0.1673	0.20914	0.52873	0.962337	416	7	-0.1673
MAP2K6	16	0.042955	0.18655	0.914672	148	6	0.2434	0.21003	0.53011	0.962337	417	8	0.2434
NAGK	15	0.086121	0.3028	0.914672	239	8	-1.0475	0.21137	0.52728	0.962337	418	5	-1.0475
HUNK	16	0.077625	0.28554	0.914672	221	6	0.22495	0.21334	0.53512	0.962337	419	7	0.22495
LIMK2	16	0.055272	0.22461	0.914672	175	9	-0.74322	0.21648	0.53986	0.962337	420	4	-0.74322
GRK7	16	0.10847	0.35587	0.914672	284	8	-0.31481	0.21719	0.54098	0.962337	421	5	-0.31481
SHPK	16	0.30211	0.65513	0.947876	525	5	0.25053	0.21748	0.54146	0.962337	422	5	0.25053
NEK6	15	0.29793	0.63576	0.947876	518	6	0.49832	0.21824	0.53582	0.962337	423	7	0.49832
TWF1	16	0.091997	0.31863	0.914672	251	5	0.076978	0.21932	0.54419	0.962337	424	8	0.076978
PFKL	14	0.47973	0.7882	0.995348	611	4	0.40098	0.21934	0.52778	0.962337	425	7	0.40098
MAP2K5	16	0.024703	0.12396	0.914672	101	7	-0.40269	0.21955	0.54454	0.962337	426	7	-0.40269
ABCC1	15	0.57202	0.85211	0.999122	647	4	0.12617	0.22027	0.53828	0.962337	427	4	0.12617
IRAK1	16	0.44149	0.77514	0.992982	594	7	-0.319	0.22064	0.54607	0.962337	428	6	-0.319
PNCK	16	0.30338	0.65666	0.947876	528	7	0.23198	0.22065	0.54608	0.962337	429	8	0.23198
PFKFB3	15	0.27839	0.61443	0.947876	496	7	-0.41437	0.22246	0.54104	0.962337	430	5	-0.41437
ARAF	16	0.39609	0.73804	0.989228	568	5	0.62567	0.22293	0.54946	0.962337	431	8	0.62567
GSK3B	16	0.24318	0.58019	0.942596	466	6	0.038735	0.22331	0.54991	0.962337	432	7	0.038735
PNKP	16	0.12861	0.39899	0.914672	330	6	-0.37383	0.22375	0.55067	0.962337	433	4	-0.37383
RPS6KA3	16	0.037527	0.16918	0.914672	134	8	-0.78674	0.22375	0.55067	0.962337	434	4	-0.78674
INSR	16	0.55876	0.85038	0.999122	645	5	-0.19657	0.22419	0.55137	0.962337	435	7	-0.19657
STK26	16	0.7564	0.93932	0.999122	709	5	0.33395	0.22448	0.55181	0.962337	436	7	0.33395
BRDT	14	0.22959	0.5457	0.942596	446	7	-0.26868	0.22495	0.53538	0.962337	437	6	-0.26868
HKDC1	16	0.66314	0.90376	0.999122	683	6	0.15269	0.22541	0.55297	0.962337	438	7	0.15269
STK11	16	0.41716	0.75501	0.990559	579	6	0.44838	0.22794	0.55647	0.966228	439	8	0.44838
PINK1	16	0.034065	0.15718	0.914672	124	9	-1.2322	0.22891	0.55776	0.96627	440	5	-1.2322
MAPK4	14	0.334	0.67189	0.951842	547	6	-0.31702	0.23036	0.54289	0.962337	441	6	-0.31702
EXOSC10	16	0.81503	0.95767	0.999122	722	5	0.38761	0.23068	0.56028	0.968454	442	8	0.38761
SIK1	16	0.058721	0.2352	0.914672	178	8	-0.55116	0.23199	0.56202	0.969261	443	2	-0.55116
RYK	16	0.075701	0.28151	0.914672	219	8	-0.5314	0.2375	0.56951	0.974966	444	4	-0.5314
PKMYT1	16	0.021433	0.11091	0.914075	91	6	0.20229	0.238	0.57022	0.974966	445	6	0.20229
MET	16	0.046063	0.19644	0.914672	153	5	0.48347	0.23827	0.57061	0.974966	446	8	0.48347
MORN1	16	0.20655	0.52945	0.942596	419	6	-0.19747	0.24142	0.57516	0.974966	447	7	-0.19747
CSK	16	0.082833	0.29792	0.914672	232	5	0.09551	0.24325	0.57789	0.974966	448	6	0.09551
AKT1	16	0.12866	0.39908	0.914672	331	5	-0.24335	0.2433	0.57797	0.974966	449	6	-0.24335
MAK	16	0.09052	0.31526	0.914672	246	6	0.13371	0.24505	0.58022	0.974966	450	8	0.13371
NIM1K	16	0.048372	0.20355	0.914672	159	7	-0.33536	0.2452	0.58038	0.974966	451	5	-0.33536
SRPK2	16	0.096991	0.32981	0.914672	267	7	-0.47821	0.24636	0.582	0.974966	452	5	-0.47821
EIF2AK3	16	0.12055	0.38157	0.914672	307	6	0.50315	0.24651	0.58217	0.974966	453	6	0.50315
IPMK	16	0.21429	0.54066	0.942596	430	8	-0.67054	0.24742	0.5837	0.974966	454	6	-0.67054
CALM3	16	0.59742	0.87088	0.999122	656	4	0.12827	0.24985	0.58681	0.974966	455	6	0.12827
SRMS	16	0.033382	0.15493	0.914672	121	6	0.4044	0.2499	0.58688	0.974966	456	7	0.4044
NEK9	16	0.50305	0.82007	0.999122	623	6	0.44016	0.25008	0.58714	0.974966	457	8	0.44016
EPHA7	15	0.54189	0.8337	0.999122	638	4	0.37572	0.25086	0.57626	0.974966	458	7	0.37572
ALDH18A1	16	0.010567	0.06193	0.876976	48	11	-1.1419	0.2515	0.58922	0.974966	459	3	-1.1419
MAPK11	16	0.96504	0.993	0.999122	754	3	0.1256	0.25278	0.59098	0.974966	460	6	0.1256
CSNK2A1	16	0.15067	0.44439	0.937919	360	6	-0.12828	0.25304	0.59132	0.974966	461	6	-0.12828
HSPB8	16	0.035266	0.16137	0.914672	130	8	-0.59788	0.25461	0.59343	0.974966	462	5	-0.59788
PAK1	16	0.25736	0.59845	0.947876	478	7	-0.10135	0.25498	0.59396	0.974966	463	5	-0.10135
EPHB6	16	0.52369	0.83148	0.999122	629	5	0.35203	0.25654	0.59591	0.974966	464	8	0.35203
GLYCTK	14	0.082	0.28657	0.914672	230	7	-0.87583	0.25657	0.5777	0.974966	465	4	-0.87583
TKFC	16	0.019378	0.10191	0.914075	82	9	-1.5926	0.25671	0.59606	0.974966	466	4	-1.5926
CHEK1	16	0.19744	0.51656	0.942596	409	6	0.046656	0.25754	0.59702	0.974966	467	7	0.046656
MAST3	16	0.012899	0.072669	0.876976	61	4	0.51059	0.25771	0.59723	0.974966	468	8	0.51059
AK4	16	0.26826	0.6131	0.947876	487	7	0.55541	0.25894	0.599	0.975762	469	8	0.55541
CKS2	16	0.066836	0.259	0.914672	195	7	-0.098604	0.2644	0.6068	0.984521	470	7	-0.098604
POMK	16	0.0006194	0.0053893	0.53267	6	8	-0.56451	0.26565	0.60841	0.984521	471	4	-0.56451
MAP2K2	16	0.025284	0.12621	0.914672	103	9	-1.3509	0.26691	0.61018	0.984521	472	7	-1.3509
TRIB2	16	0.40596	0.746	0.989796	574	7	-0.10033	0.26867	0.6123	0.984841	473	6	-0.10033
STK32C	16	0.0026284	0.018796	0.792863	17	12	-1.6903	0.27488	0.61855	0.989386	474	4	-1.6903
NME4	16	0.049342	0.20655	0.914672	163	7	-0.20501	0.2773	0.621	0.989386	475	3	-0.20501
STK32A	15	0.76899	0.94043	0.999122	711	5	-0.13364	0.27807	0.60875	0.984521	476	4	-0.13364
MYLK	15	0.62038	0.88148	0.999122	665	4	0.44122	0.2797	0.61082	0.984521	477	6	0.44122
MAST2	16	0.016332	0.088148	0.914075	73	11	-1.0536	0.27972	0.62381	0.990826	478	4	-1.0536
NPR1	16	0.40136	0.74238	0.989796	571	6	0.20635	0.28258	0.62678	0.992777	479	6	0.20635
PTK2	15	0.02526	0.12353	0.914672	102	8	-1.4351	0.28305	0.61465	0.986543	480	4	-1.4351
CAMK2A	16	0.31761	0.67007	0.951842	534	7	-0.021916	0.28349	0.62763	0.992777	481	6	-0.021916
KSR1	16	0.27472	0.62109	0.947876	493	7	-0.12343	0.28881	0.63307	0.993752	482	5	-0.12343
STK17A	15	0.10196	0.34166	0.914672	276	7	-0.38027	0.28898	0.6216	0.989386	483	6	-0.38027
DGKZ	16	0.26636	0.61048	0.947876	485	7	0.15081	0.28931	0.63374	0.993752	484	6	0.15081
MAP4K3	16	0.61827	0.88173	0.999122	663	6	-0.40211	0.28979	0.6342	0.993752	485	5	-0.40211
STK19	14	0.011152	0.061841	0.876976	50	8	-2.2993	0.29028	0.62109	0.989386	486	6	-2.2993
ITPKA	16	0.20281	0.52408	0.942596	414	8	-0.51169	0.29216	0.63659	0.994585	487	3	-0.51169
TSSK1B	16	0.73776	0.93303	0.999122	703	5	0.32924	0.29631	0.64064	0.998879	488	7	0.32924
PKLR	16	0.0084955	0.052331	0.876976	41	6	0.46744	0.29795	0.64216	0.998943	489	7	0.46744
UCKL1	16	0.087403	0.30817	0.914672	240	4	0.339	0.30112	0.64556	0.998943	490	7	0.339
MPP7	16	0.43906	0.77303	0.992596	593	7	-0.35792	0.30159	0.64607	0.998943	491	4	-0.35792
ICK	16	0.20346	0.52501	0.942596	415	7	-0.11175	0.30264	0.64713	0.998943	492	7	-0.11175
CDK11A	14	0.11502	0.35903	0.914672	297	5	0.18279	0.30311	0.63399	0.993752	493	4	0.18279
ACVR2B	14	0.45447	0.76972	0.992596	601	6	0.20345	0.30394	0.63475	0.993752	494	5	0.20345
AXL	16	0.12511	0.39114	0.914672	316	5	0.36674	0.30477	0.64902	0.998943	495	6	0.36674
OXSR1	16	0.6783	0.91083	0.999122	684	4	0.21939	0.3083	0.65279	0.998943	496	7	0.21939
CAMK1G	16	0.13336	0.40883	0.915858	341	9	-0.59205	0.30876	0.6533	0.998943	497	5	-0.59205
MAP3K3	16	0.041805	0.18308	0.914672	142	7	-0.51507	0.30905	0.6536	0.998943	498	6	-0.51507
CRKL	16	0.13878	0.42032	0.922418	347	9	-0.58724	0.31023	0.65472	0.998943	499	6	-0.58724
TBCK	16	0.19489	0.51303	0.942596	404	7	0.40397	0.31359	0.65799	0.998943	500	7	0.40397
PEAK1	16	0.71686	0.92593	0.999122	696	5	0.31221	0.3161	0.66024	0.998943	501	7	0.31221
MYLK3	16	0.092637	0.32011	0.914672	254	9	-1.0691	0.31706	0.66127	0.998943	502	6	-1.0691
TGFBR1	16	0.12208	0.38492	0.914672	311	9	-0.41452	0.31712	0.66132	0.998943	503	6	-0.41452
IP6K3	16	0.57978	0.86148	0.999122	651	5	-0.025992	0.32417	0.66808	0.998943	504	7	-0.025992
CDC42BPB	16	0.21879	0.54737	0.942596	435	8	-0.231	0.32468	0.66852	0.998943	505	7	-0.231
PIK3CG	16	0.33162	0.68239	0.953195	543	5	-0.12544	0.32484	0.66868	0.998943	506	5	-0.12544
GK	16	0.74371	0.93505	0.999122	705	3	0.2597	0.32544	0.66925	0.998943	507	7	0.2597
SEPHS2	16	0.12244	0.38561	0.914672	313	4	0.20734	0.3262	0.66994	0.998943	508	6	0.20734
PMVK	16	0.048331	0.20342	0.914672	158	8	-0.19869	0.32686	0.67058	0.998943	509	7	-0.19869
VRK1	16	0.53418	0.83714	0.999122	633	5	-0.44036	0.32828	0.67181	0.998943	510	4	-0.44036
CARD11	16	0.11237	0.36474	0.914672	290	7	-0.20091	0.33189	0.67516	0.998943	511	4	-0.20091
DYRK1A	15	0.051172	0.20986	0.914672	167	9	-1.2962	0.3333	0.66935	0.998943	512	4	-1.2962
CKM	16	0.0027716	0.019718	0.792863	19	7	0.2468	0.3341	0.67735	0.998943	513	7	0.2468
FGFR2	14	0.24095	0.56047	0.942596	464	4	0.12076	0.33852	0.66761	0.998943	514	6	0.12076
MAP2K7	16	0.1339	0.40998	0.915858	342	6	0.029034	0.34065	0.68365	0.998943	515	6	0.029034
ADCK4	16	0.24774	0.58619	0.944836	471	7	-0.05692	0.34218	0.68514	0.998943	516	7	-0.05692
STK36	15	0.03035	0.14299	0.914672	115	6	0.18129	0.34281	0.67924	0.998943	517	6	0.18129
PTK7	16	0.3463	0.69595	0.963693	551	7	-0.15983	0.34348	0.68652	0.998943	518	5	-0.15983
MVK	16	0.010963	0.063923	0.876976	49	6	-0.1805	0.34361	0.68664	0.998943	519	5	-0.1805
PIP5K1B	16	0.2301	0.56261	0.942596	447	7	0.15056	0.34471	0.6879	0.998943	520	7	0.15056
RIPK2	16	0.097392	0.33086	0.914672	268	9	-0.76818	0.3454	0.68854	0.998943	521	7	-0.76818
ULK2	16	0.0026361	0.018825	0.792863	18	8	-0.57273	0.35075	0.69355	0.998943	522	5	-0.57273
NTRK3	16	0.25296	0.5931	0.947876	474	7	-0.62007	0.35356	0.69637	0.998943	523	6	-0.62007
MAPK13	16	0.013784	0.076913	0.876976	64	8	-0.34515	0.35457	0.6972	0.998943	524	5	-0.34515
SNX16	16	0.084834	0.30232	0.914672	236	8	-1.3305	0.35457	0.6972	0.998943	525	7	-1.3305
PKN1	16	0.31785	0.67028	0.951842	535	7	-0.34078	0.35479	0.69743	0.998943	526	6	-0.34078
SRM	14	0.090256	0.30579	0.914672	245	7	-0.42545	0.35595	0.68357	0.998943	527	5	-0.42545
BCR	16	0.012394	0.070319	0.876976	56	7	0.20606	0.35617	0.69874	0.998943	528	6	0.20606
PI4KB	14	0.069508	0.25749	0.914672	207	7	-0.90839	0.35719	0.68456	0.998943	529	4	-0.90839
FPGT-TNNI3K	14	0.64202	0.88228	0.999122	671	4	0.098258	0.35764	0.68501	0.998943	530	5	0.098258
CERKL	16	0.038429	0.17224	0.914672	135	7	-0.23301	0.35922	0.70112	0.998943	531	4	-0.23301
TGFBR2	16	0.19587	0.51429	0.942596	407	6	-0.40192	0.36417	0.70589	0.998943	532	4	-0.40192
ALK	16	0.18205	0.49398	0.942596	389	5	0.36722	0.367	0.70841	0.998943	533	7	0.36722
GUCY2F	16	0.099373	0.33496	0.914672	269	7	-0.43163	0.3693	0.71065	0.998943	534	6	-0.43163
TAB1	16	0.24436	0.58163	0.942596	468	6	-0.40548	0.36932	0.71069	0.998943	535	4	-0.40548
FGR	16	0.02341	0.11894	0.914672	97	10	-1.2093	0.37067	0.71195	0.998943	536	4	-1.2093
HIPK1	16	0.65398	0.89927	0.999122	676	6	-0.017202	0.37218	0.71345	0.998943	537	6	-0.017202
N4BP2	16	0.032077	0.15029	0.914672	118	8	-0.31034	0.37942	0.71989	0.998943	538	5	-0.31034
TSSK6	16	0.029617	0.1419	0.914672	113	10	-0.93559	0.38093	0.72122	0.998943	539	4	-0.93559
TYRO3	16	0.0033343	0.023288	0.815223	21	9	-1.4128	0.38208	0.72226	0.998943	540	4	-1.4128
CDK5	16	0.024002	0.12139	0.914672	99	9	-1.3395	0.38301	0.72302	0.998943	541	5	-1.3395
ROS1	16	0.083783	0.29982	0.914672	233	3	0.20849	0.38475	0.72444	0.998943	542	7	0.20849
CROT	16	0.46436	0.79229	0.997211	605	6	-0.24843	0.38598	0.72548	0.998943	543	7	-0.24843
PRKCZ	15	0.19972	0.51345	0.942596	412	7	0.29046	0.38631	0.721	0.998943	544	6	0.29046
LYN	16	0.2837	0.63275	0.947876	504	7	-0.21328	0.39065	0.72974	0.998943	545	7	-0.21328
ADPGK	16	0.22026	0.54944	0.942596	438	5	0.13778	0.39213	0.73096	0.998943	546	5	0.13778
DYRK1B	15	0.045373	0.19271	0.914672	151	8	-1.1032	0.39252	0.7253	0.998943	547	4	-1.1032
ROR1	16	0.012337	0.070041	0.876976	55	8	-0.87627	0.39356	0.73203	0.998943	548	6	-0.87627
PRKG2	16	0.026148	0.12929	0.914672	107	8	-0.81817	0.40017	0.73801	0.998943	549	6	-0.81817
SRPK3	16	0.036116	0.16444	0.914672	131	3	0.22533	0.40192	0.7395	0.998943	550	5	0.22533
AK1	16	0.28261	0.63139	0.947876	502	8	-0.41916	0.40249	0.73995	0.998943	551	7	-0.41916
CSNK1G1	16	0.74312	0.93483	0.999122	704	5	0.31797	0.40499	0.74199	0.998943	552	7	0.31797
CKMT1B	16	0.054631	0.22251	0.914672	173	9	-0.79926	0.40577	0.74269	0.998943	553	6	-0.79926
PIKFYVE	16	0.08015	0.29179	0.914672	228	7	-0.10809	0.40709	0.74386	0.998943	554	6	-0.10809
PIK3R3	16	0.087717	0.30894	0.914672	241	7	-0.17902	0.41213	0.74822	0.998943	555	7	-0.17902
SBK3	12	0.10054	0.31316	0.914672	272	5	0.034321	0.41444	0.71655	0.998943	556	5	0.034321
MAPKAPK5	14	0.088233	0.30128	0.914672	242	5	-0.13078	0.41469	0.73453	0.998943	557	6	-0.13078
PKN2	15	0.16288	0.45385	0.942596	369	7	-0.25656	0.41643	0.74393	0.998943	558	5	-0.25656
DYRK3	15	0.12719	0.39038	0.914672	322	8	-0.8546	0.41789	0.74502	0.998943	559	5	-0.8546
PLAU	16	0.11451	0.36912	0.914672	296	9	-0.58595	0.4195	0.75443	0.998943	560	4	-0.58595
CCL2	16	0.052291	0.21556	0.914672	168	8	-0.41477	0.42153	0.75635	0.998943	561	7	-0.41477
TAOK3	16	0.085102	0.3029	0.914672	237	7	0.28477	0.42287	0.75736	0.998943	562	7	0.28477
MST1	16	0.0022286	0.016307	0.778646	16	11	-1.6937	0.42343	0.75791	0.998943	563	4	-1.6937
MAP3K1	15	0.067711	0.25497	0.914672	202	8	-0.42125	0.4249	0.75015	0.998943	564	6	-0.42125
SIK3	16	0.046388	0.19753	0.914672	155	8	-0.96272	0.425	0.75928	0.998943	565	5	-0.96272
PIK3CB	16	0.23155	0.5645	0.942596	449	7	-0.41336	0.42613	0.76022	0.998943	566	6	-0.41336
EPHB4	16	0.46179	0.79036	0.996431	604	7	-0.16657	0.42889	0.76273	0.998943	567	6	-0.16657
ERN2	16	0.19388	0.51145	0.942596	403	7	-0.094393	0.43019	0.76394	0.998943	568	6	-0.094393
KIT	16	0.17146	0.47808	0.942596	380	7	0.38809	0.43183	0.76532	0.998943	569	6	0.38809
ALPK2	16	0.2358	0.5699	0.942596	458	7	-0.10776	0.43199	0.76543	0.998943	570	6	-0.10776
EPHB2	16	0.23606	0.5702	0.942596	459	7	-0.23698	0.4323	0.7657	0.998943	571	3	-0.23698
ABL1	16	0.38684	0.73049	0.984294	566	5	0.18617	0.43258	0.76591	0.998943	572	7	0.18617
CAMKK2	16	0.32783	0.679	0.951842	540	6	-0.17673	0.43855	0.77109	0.998943	573	6	-0.17673
PDGFRA	16	0.20698	0.53007	0.942596	420	5	0.24148	0.43958	0.77196	0.998943	574	5	0.24148
ROR2	16	0.52684	0.83304	0.999122	630	5	-0.10993	0.44149	0.77376	0.998943	575	6	-0.10993
DCLK3	16	0.40681	0.74672	0.989796	575	6	-0.081682	0.44497	0.77655	0.998943	576	5	-0.081682
MAST1	16	0.019741	0.10357	0.914075	84	8	-0.75269	0.44805	0.77901	0.998943	577	6	-0.75269
PFKFB2	16	0.0050408	0.034066	0.815223	31	10	-1.7756	0.44824	0.77908	0.998943	578	5	-1.7756
CAMKK1	16	0.061815	0.24482	0.914672	185	9	-0.75811	0.4515	0.7817	0.998943	579	5	-0.75811
ERBB3	16	0.12764	0.39676	0.914672	324	9	-0.86239	0.45182	0.78189	0.998943	580	5	-0.86239
STK33	16	0.47873	0.80331	0.999122	610	6	0.087492	0.45367	0.78314	0.998943	581	6	0.087492
PXK	16	0.40111	0.74209	0.989796	570	6	-0.39816	0.45421	0.78342	0.998943	582	5	-0.39816
ARSG	15	0.12608	0.3882	0.914672	318	8	-0.91866	0.45532	0.7726	0.998943	583	3	-0.91866
CLK4	16	0.36224	0.70967	0.972528	556	7	0.093558	0.45659	0.78473	0.998943	584	5	0.093558
MAP3K14	16	0.074374	0.27804	0.914672	214	8	-0.67271	0.45838	0.7859	0.998943	585	5	-0.67271
ITK	16	0.16137	0.46287	0.942596	367	6	-0.10418	0.45897	0.78628	0.998943	586	6	-0.10418
LATS1	16	0.17894	0.48951	0.942596	385	6	-0.10943	0.46166	0.78797	0.998943	587	5	-0.10943
C8orf44-SGK3	16	0.038878	0.17363	0.914672	136	8	-0.93818	0.4649	0.78979	0.998943	588	5	-0.93818
PHKG1	16	0.36781	0.71435	0.972966	559	7	-0.23667	0.46673	0.79095	0.998943	589	5	-0.23667
GK5	16	0.48691	0.80951	0.999122	616	6	0.16698	0.46948	0.79254	0.998943	590	6	0.16698
XYLB	16	0.45488	0.78503	0.992982	602	5	-0.25414	0.46994	0.79288	0.998943	591	4	-0.25414
PDPK1	15	0.36279	0.7014	0.965527	557	7	-0.37729	0.47183	0.78392	0.998943	592	5	-0.37729
IGF1R	16	0.20483	0.52719	0.942596	416	8	-0.61737	0.47535	0.79654	0.998943	593	5	-0.61737
RAF1	16	0.067709	0.26131	0.914672	201	8	-0.81039	0.47873	0.79848	0.998943	594	4	-0.81039
PRKCH	14	0.014886	0.079203	0.876976	69	8	-1.6402	0.48116	0.78796	0.998943	595	4	-1.6402
PRKD3	16	0.047028	0.19948	0.914672	156	10	-1.1025	0.48299	0.80076	0.998943	596	5	-1.1025
MAP3K5	16	0.24494	0.58234	0.942596	469	7	-0.41559	0.48536	0.80232	0.998943	597	5	-0.41559
CDK10	16	0.067663	0.26118	0.914672	200	9	-0.58193	0.48721	0.80355	0.998943	598	4	-0.58193
NEK2	16	0.20519	0.52769	0.942596	418	7	0.087493	0.48822	0.8042	0.998943	599	4	0.087493
TK1	16	0.01369	0.076417	0.876976	63	9	-0.76031	0.48861	0.80448	0.998943	600	5	-0.76031
MINK1	16	0.79469	0.9514	0.999122	718	5	0.32292	0.48898	0.80466	0.998943	601	6	0.32292
NEK8	16	0.0040038	0.02775	0.815223	23	9	-1.8463	0.4921	0.80664	0.998943	602	5	-1.8463
TNNI3K	14	0.53095	0.82542	0.999122	631	6	0.28108	0.4923	0.79675	0.998943	603	5	0.28108
UHMK1	16	0.096797	0.32945	0.914672	266	8	-0.47153	0.49386	0.80754	0.998943	604	6	-0.47153
PDGFRL	16	0.075414	0.28076	0.914672	218	9	-0.95537	0.49522	0.80832	0.998943	605	4	-0.95537
AK2	16	0.71078	0.92391	0.999122	694	5	0.082484	0.49578	0.80864	0.998943	606	6	0.082484
PSKH1	16	0.23292	0.56636	0.942596	452	7	-0.3351	0.49718	0.8095	0.998943	607	6	-0.3351
PHKA1	16	0.017457	0.093066	0.914075	77	8	-0.7022	0.49764	0.80972	0.998943	608	3	-0.7022
TESK2	16	0.82804	0.96221	0.999122	728	5	-0.11414	0.49832	0.81008	0.998943	609	6	-0.11414
PRKAG2	16	0.052824	0.21729	0.914672	170	8	-0.40203	0.50175	0.81215	0.998943	610	6	-0.40203
MAPKAPK3	14	0.25416	0.57727	0.942596	475	6	-0.42513	0.50322	0.80344	0.998943	611	5	-0.42513
CKMT1A	14	0.023283	0.11366	0.914075	96	7	-0.502	0.50417	0.80398	0.998943	612	4	-0.502
MKNK1	16	0.0040664	0.028057	0.815223	25	6	0.075653	0.50668	0.81473	0.998943	613	6	0.075653
ACVR2A	15	0.19546	0.5067	0.942596	405	8	-0.60182	0.51359	0.8127	0.998943	614	5	-0.60182
DGUOK	16	0.0097964	0.058301	0.876976	44	8	-0.39247	0.51369	0.81887	0.998943	615	3	-0.39247
MAPK14	16	0.066958	0.25931	0.914672	196	7	-0.14256	0.5168	0.82075	0.998943	616	4	-0.14256
TK2	16	0.13171	0.40535	0.914672	337	8	-0.6873	0.51976	0.82263	0.998943	617	6	-0.6873
PTK6	16	0.042063	0.18386	0.914672	144	8	-0.43799	0.52049	0.82309	0.998943	618	5	-0.43799
SH3BP4	16	0.29219	0.64343	0.947876	511	8	-0.32882	0.52307	0.82491	0.998943	619	6	-0.32882
MAP3K7	15	0.042826	0.18528	0.914672	147	7	-0.71952	0.52377	0.81948	0.998943	620	5	-0.71952
WEE1	16	0.0099015	0.058727	0.876976	45	11	-2.4387	0.52512	0.82603	0.998943	621	3	-2.4387
SMG1	16	0.23943	0.575	0.942596	462	8	-0.54073	0.53225	0.83026	0.998943	622	4	-0.54073
BAZ1B	16	0.15489	0.45265	0.942596	364	6	-0.47202	0.5325	0.83042	0.998943	623	6	-0.47202
ADCK1	16	0.55141	0.84628	0.999122	642	5	0.22576	0.53291	0.8307	0.998943	624	6	0.22576
CDKL4	16	0.24373	0.58087	0.942596	467	6	-0.22059	0.53737	0.83342	0.998943	625	6	-0.22059
MPP5	15	0.014054	0.078668	0.876976	68	6	0.36458	0.54037	0.83037	0.998943	626	6	0.36458
PIK3C2A	16	0.21856	0.54715	0.942596	434	6	-0.1457	0.54048	0.83521	0.998943	627	5	-0.1457
TIE1	16	0.0018896	0.014373	0.754798	13	12	-2.4347	0.54433	0.83757	0.998943	628	1	-2.4347
DGKG	16	0.0083376	0.051538	0.876976	40	10	-1.6478	0.54603	0.83852	0.998943	629	5	-1.6478
TSSK4	15	0.69992	0.91311	0.999122	691	4	-0.04316	0.54691	0.83478	0.998943	630	5	-0.04316
PIP5KL1	16	0.012605	0.07136	0.876976	58	11	-1.0735	0.54712	0.83908	0.998943	631	5	-1.0735
SLK	15	0.25523	0.58805	0.945829	476	6	-0.27946	0.55253	0.83832	0.998943	632	5	-0.27946
CAMK1	16	0.1277	0.39699	0.914672	325	7	-0.26075	0.55305	0.84259	0.998943	633	4	-0.26075
EPHA8	16	0.0010934	0.0089194	0.61949	11	7	0.050978	0.55366	0.84294	0.998943	634	5	0.050978
FXN	16	0.074071	0.27727	0.914672	213	9	-0.80203	0.55551	0.8442	0.998943	635	4	-0.80203
CDK13	13	0.41554	0.73422	0.98584	578	6	-0.014173	0.55749	0.82654	0.998943	636	5	-0.014173
MORN2	16	0.090691	0.31583	0.914672	248	7	-0.20778	0.56455	0.84943	0.998943	637	6	-0.20778
PDK1	16	0.42734	0.76318	0.990559	584	4	-0.048783	0.57425	0.85486	0.998943	638	5	-0.048783
CERK	16	0.013816	0.077042	0.876976	65	9	-0.87952	0.57618	0.85583	0.998943	639	6	-0.87952
MAP4K5	16	0.00065591	0.0055777	0.53267	8	4	0.27925	0.57959	0.85789	0.998943	640	5	0.27925
FGFR4	16	0.81628	0.9581	0.999122	723	5	-0.066276	0.58117	0.85875	0.998943	641	5	-0.066276
NADK	16	0.18843	0.50329	0.942596	395	8	-0.58747	0.58155	0.85891	0.998943	642	6	-0.58747
PRKAB1	16	0.049712	0.2078	0.914672	164	10	-1.2867	0.58493	0.86058	0.998943	643	5	-1.2867
FLT4	16	0.016277	0.087929	0.914075	72	8	-0.78676	0.58579	0.861	0.998943	644	5	-0.78676
FASTK	16	0.35045	0.69956	0.96474	553	7	-0.071781	0.58797	0.86235	0.998943	645	6	-0.071781
CAD	16	0.0040511	0.027978	0.815223	24	9	-0.72739	0.58871	0.8628	0.998943	646	5	-0.72739
IRAK3	16	0.40932	0.74882	0.989796	577	6	0.2368	0.58957	0.86342	0.998943	647	6	0.2368
TXK	16	0.21543	0.54229	0.942596	432	4	0.010699	0.59015	0.86369	0.998943	648	5	0.010699
STK25	16	0.28647	0.63621	0.947876	507	7	-0.37521	0.59215	0.86475	0.998943	649	5	-0.37521
NME5	15	0.068717	0.25768	0.914672	206	8	-0.92738	0.59439	0.86306	0.998943	650	3	-0.92738
AK3	16	0.14108	0.42552	0.922418	349	9	-0.74548	0.59543	0.86664	0.998943	651	6	-0.74548
SBK1	16	0.020753	0.10773	0.914075	90	9	-0.53396	0.59656	0.86754	0.998943	652	4	-0.53396
PRKD2	15	0.78068	0.94481	0.999122	714	5	0.34606	0.60595	0.86851	0.998943	653	5	0.34606
TNIK	16	0.064388	0.25234	0.914672	191	9	-0.81474	0.60664	0.87325	0.998943	654	5	-0.81474
ADCK2	16	0.15068	0.44441	0.937919	361	9	-0.42536	0.60926	0.87482	0.998943	655	3	-0.42536
HIPK3	16	0.17105	0.47742	0.942596	378	6	-0.087944	0.61089	0.87573	0.998943	656	4	-0.087944
DGKD	16	0.035024	0.16068	0.914672	129	9	-0.73401	0.61869	0.87977	0.998943	657	4	-0.73401
NPR2	16	0.040544	0.17907	0.914672	140	9	-0.70106	0.62584	0.88379	0.998943	658	5	-0.70106
CD2	16	0.029565	0.14173	0.914672	112	7	-0.15904	0.62718	0.88439	0.998943	659	5	-0.15904
TRIO	12	0.065723	0.23732	0.914672	192	7	-1.7917	0.6315	0.85831	0.998943	660	4	-1.7917
KIAA1804	16	0.021735	0.11221	0.914075	92	8	-1.0633	0.63323	0.88729	0.998943	661	6	-1.0633
MAP4K4	16	0.20777	0.53123	0.942596	422	8	-0.44943	0.6337	0.88755	0.998943	662	5	-0.44943
CHKB	16	0.27914	0.62688	0.947876	498	8	-0.51676	0.63405	0.88772	0.998943	663	5	-0.51676
ACVR1	16	0.054728	0.22284	0.914672	174	9	-1.0598	0.63798	0.88976	0.998943	664	5	-1.0598
MAPKAPK2	16	0.0093003	0.05606	0.876976	43	10	-1.3225	0.64539	0.89384	0.998943	665	5	-1.3225
STK16	15	0.10324	0.34457	0.914672	277	6	0.15878	0.64792	0.88814	0.998943	666	4	0.15878
PLK2	16	0.60757	0.87622	0.999122	660	6	-0.43934	0.6564	0.89919	0.998943	667	5	-0.43934
COL4A3BP	16	0.11711	0.37433	0.914672	299	8	-0.82432	0.66249	0.90149	0.998943	668	3	-0.82432
FER	16	0.14243	0.42806	0.922418	352	7	-0.23588	0.66296	0.90166	0.998943	669	5	-0.23588
SH3BP5	16	0.17842	0.48873	0.942596	383	6	0.18173	0.66424	0.90221	0.998943	670	4	0.18173
MUSK	16	0.078518	0.28774	0.914672	225	8	-0.30291	0.66924	0.90384	0.998943	671	4	-0.30291
ADCK3	13	0.081568	0.2803	0.914672	229	6	0.0058817	0.67018	0.88789	0.998943	672	4	0.0058817
LATS2	16	0.28773	0.63783	0.947876	508	8	-0.36325	0.67196	0.90466	0.998943	673	5	-0.36325
PRKCB	16	0.00039207	0.0035648	0.53267	4	13	-1.8159	0.67403	0.90543	0.998943	674	2	-1.8159
ETNK1	16	0.0943	0.3239	0.914672	258	7	-0.35478	0.67743	0.90657	0.998943	675	3	-0.35478
EPHB3	16	0.007148	0.045588	0.876976	35	9	-1.4732	0.67982	0.9075	0.998943	676	5	-1.4732
ACTR2	16	0.36699	0.71367	0.972966	558	7	-0.14015	0.68273	0.90858	0.998943	677	3	-0.14015
ATR	16	0.045202	0.19382	0.914672	150	10	-0.7767	0.68602	0.90959	0.998943	678	4	-0.7767
MAPK9	16	0.13811	0.41893	0.922418	346	5	0.0078035	0.70439	0.91684	0.998943	679	5	0.0078035
WEE2	16	0.54969	0.8455	0.999122	640	6	0.083774	0.70487	0.91701	0.998943	680	5	0.083774
DTYMK	16	0.20735	0.53061	0.942596	421	8	-0.55661	0.70558	0.91729	0.998943	681	5	-0.55661
GUK1	16	0.034068	0.15718	0.914672	125	10	-1.5046	0.70799	0.91812	0.998943	682	3	-1.5046
PRKCG	16	0.062277	0.24606	0.914672	187	9	-0.35502	0.71008	0.91901	0.998943	683	5	-0.35502
MARK3	16	0.11938	0.37906	0.914672	303	7	-0.33569	0.71254	0.91984	0.998943	684	4	-0.33569
DAPK1	16	0.16535	0.46875	0.942596	371	8	-0.52228	0.71519	0.92087	0.998943	685	2	-0.52228
PSKH2	15	0.10382	0.34582	0.914672	279	9	-1.0523	0.71857	0.91843	0.998943	686	4	-1.0523
PASK	15	0.01002	0.060105	0.876976	46	9	-1.8306	0.71904	0.91858	0.998943	687	1	-1.8306
CLK3	16	0.012733	0.071985	0.876976	59	10	-1.4257	0.7196	0.9226	0.998943	688	2	-1.4257
PRPS1	16	0.29878	0.65079	0.947876	520	6	0.33075	0.72413	0.9245	0.998943	689	5	0.33075
MAP3K15	16	0.10032	0.3371	0.914672	271	9	-1.0024	0.72526	0.9249	0.998943	690	4	-1.0024
PRKAR2A	14	0.12842	0.38659	0.914672	329	7	-0.62726	0.73029	0.92046	0.998943	691	2	-0.62726
FES	16	0.27363	0.61973	0.947876	492	8	-0.5514	0.73107	0.92716	0.998943	692	4	-0.5514
AK5	16	0.13217	0.40629	0.914672	339	9	-0.60453	0.73438	0.92821	0.998943	693	4	-0.60453
RIOK2	16	0.019867	0.10411	0.914075	87	8	-0.71872	0.73489	0.92838	0.998943	694	5	-0.71872
SCYL3	16	0.0010177	0.0083244	0.61949	10	10	-0.61449	0.73812	0.92964	0.998943	695	5	-0.61449
CSNK2B	16	0.19115	0.50722	0.942596	399	8	-0.61586	0.73858	0.92976	0.998943	696	5	-0.61586
CMPK1	15	0.5011	0.80843	0.999122	621	6	-0.14677	0.73885	0.92695	0.998943	697	5	-0.14677
EIF2AK1	16	0.11999	0.3804	0.914672	304	9	-0.71875	0.74239	0.93124	0.998943	698	4	-0.71875
PRPS2	15	0.19562	0.50692	0.942596	406	6	-0.11697	0.74425	0.92946	0.998943	699	4	-0.11697
TGFBR3	16	0.13086	0.40356	0.914672	336	7	-0.44205	0.74623	0.93272	0.998943	700	4	-0.44205
PIP4K2C	16	0.018828	0.099402	0.914075	79	10	-0.76533	0.74731	0.93326	0.998943	701	4	-0.76533
FLT1	16	0.1079	0.35451	0.914672	281	8	-0.42539	0.74775	0.93345	0.998943	702	4	-0.42539
MOK	16	0.06865	0.26351	0.914672	204	9	-1.1933	0.75437	0.93564	0.998943	703	5	-1.1933
PRKAG1	16	0.011762	0.067542	0.876976	51	11	-1.7036	0.75637	0.93643	0.998943	704	2	-1.7036
BRD3	16	0.065956	0.25676	0.914672	194	7	-0.28633	0.76866	0.94085	0.998943	705	5	-0.28633
DMPK	16	0.20483	0.52719	0.942596	417	8	-0.5257	0.77601	0.94349	0.998943	706	5	-0.5257
KSR2	16	0.79903	0.95285	0.999122	720	3	-0.061187	0.77802	0.94413	0.998943	707	5	-0.061187
RPS6KC1	16	0.019829	0.10396	0.914075	85	10	-0.82943	0.77948	0.94482	0.998943	708	4	-0.82943
CAMK1D	14	0.045112	0.1862	0.914672	149	7	-0.42243	0.78044	0.9375	0.998943	709	4	-0.42243
KDR	16	0.44917	0.78071	0.992982	597	7	-0.28581	0.79172	0.94906	0.998943	710	5	-0.28581
MAP3K13	16	0.12909	0.4001	0.914672	333	9	-0.58248	0.79282	0.9495	0.998943	711	4	-0.58248
ACVRL1	16	0.020609	0.10722	0.914075	89	11	-1.4292	0.794	0.94995	0.998943	712	4	-1.4292
CDC7	16	0.067941	0.26181	0.914672	203	8	-0.40478	0.79944	0.95186	0.998943	713	4	-0.40478
CAMK2D	16	0.42793	0.76374	0.990559	586	5	0.30158	0.80578	0.95398	0.998943	714	5	0.30158
TRPM6	16	0.24257	0.57917	0.942596	465	5	0.13126	0.8078	0.95465	0.998943	715	5	0.13126
ADK	16	0.23132	0.56422	0.942596	448	8	-0.53175	0.80798	0.95466	0.998943	716	5	-0.53175
PIM1	16	0.21054	0.53534	0.942596	426	8	-0.72143	0.81148	0.95591	0.998943	717	3	-0.72143
AATK	16	0.079522	0.2901	0.914672	227	5	0.10692	0.8118	0.95604	0.998943	718	5	0.10692
CKS1B	16	0.028531	0.13801	0.914672	110	7	-0.39071	0.81197	0.95608	0.998943	719	4	-0.39071
MAP3K12	14	0.023111	0.11305	0.914075	95	8	-0.54655	0.8129	0.94892	0.998943	720	4	-0.54655
TRIB1	16	0.015812	0.085867	0.914075	71	9	-2.0732	0.81306	0.95637	0.998943	721	5	-2.0732
PRKCE	15	0.016525	0.08903	0.914075	74	10	-1.3885	0.81516	0.9527	0.998943	722	4	-1.3885
TRIM33	16	0.11384	0.36778	0.914672	292	9	-0.78475	0.81728	0.9579	0.998943	723	3	-0.78475
PIM3	16	0.042328	0.18474	0.914672	146	8	-0.66502	0.83006	0.96157	0.998943	724	4	-0.66502
TPR	16	0.013846	0.07721	0.876976	66	9	-2.1552	0.8414	0.96413	0.998943	725	2	-2.1552
NUAK2	15	0.017274	0.092342	0.914075	76	9	-2.7855	0.84851	0.96265	0.998943	726	3	-2.7855
HK2	15	0.42874	0.76098	0.990559	587	5	-0.38648	0.84894	0.96274	0.998943	727	4	-0.38648
TEK	16	0.43062	0.76626	0.990559	591	5	-0.032287	0.8541	0.96724	0.998943	728	4	-0.032287
CDK19	16	0.11002	0.35935	0.914672	288	5	-0.14759	0.8554	0.96753	0.998943	729	4	-0.14759
PLK4	16	0.036203	0.16469	0.914672	132	8	-0.42791	0.85591	0.96767	0.998943	730	4	-0.42791
DAPK3	14	0.0082088	0.048018	0.876976	38	7	-0.8163	0.85681	0.96466	0.998943	731	2	-0.8163
PDIK1L	16	0.15173	0.4466	0.939947	362	8	-0.52599	0.85698	0.96793	0.998943	732	1	-0.52599
ILK	14	0.22953	0.54561	0.942596	445	6	-0.051011	0.85811	0.96508	0.998943	733	4	-0.051011
GSG2	16	0.14102	0.42536	0.922418	348	5	0.082075	0.85901	0.9683	0.998943	734	4	0.082075
PDK2	16	0.28404	0.6332	0.947876	505	7	-0.35654	0.86051	0.96867	0.998943	735	4	-0.35654
GRK6	16	0.048577	0.20421	0.914672	161	10	-0.88641	0.87045	0.97122	0.998943	736	4	-0.88641
WNK3	16	0.19988	0.52014	0.942596	413	8	-0.38208	0.87073	0.97126	0.998943	737	4	-0.38208
ERBB2	15	0.14823	0.42861	0.922418	357	6	0.19327	0.88357	0.97278	0.998943	738	3	0.19327
FUK	16	0.12643	0.39403	0.914672	320	8	-0.48515	0.88629	0.97533	0.998943	739	4	-0.48515
GNE	16	0.29407	0.6458	0.947876	513	8	-0.50616	0.90084	0.97883	0.998943	740	4	-0.50616
SLAMF6	16	0.017569	0.093601	0.914075	78	8	-0.83414	0.90669	0.98038	0.998943	741	3	-0.83414
OBSCN	16	0.023695	0.12028	0.914672	98	10	-1.4468	0.90772	0.9807	0.998943	742	4	-1.4468
MAPK12	16	0.02054	0.10697	0.914075	88	9	-1.3875	0.91143	0.98165	0.998943	743	4	-1.3875
PFKFB4	16	0.03015	0.14372	0.914672	114	8	-0.73524	0.91545	0.98269	0.998943	744	4	-0.73524
UCK2	15	0.0039147	0.026758	0.815223	22	8	-0.64794	0.91619	0.98125	0.998943	745	3	-0.64794
STRADA	16	0.095232	0.32602	0.914672	260	9	-0.77354	0.91651	0.98305	0.998943	746	3	-0.77354
PAK6	14	0.011883	0.065698	0.876976	52	9	-1.9813	0.92258	0.98003	0.998943	747	3	-1.9813
EPHA1	16	0.12896	0.39978	0.914672	332	8	-0.17439	0.9229	0.98478	0.998943	748	2	-0.17439
HK3	15	0.5956	0.86681	0.999122	655	5	0.086638	0.92385	0.98278	0.998943	749	3	0.086638
MOS	16	0.099641	0.33553	0.914672	270	8	-0.64616	0.92399	0.98504	0.998943	750	4	-0.64616
TTBK1	16	0.074064	0.27725	0.914672	212	7	-0.35497	0.92828	0.98609	0.998943	751	3	-0.35497
CDK18	14	0.2522	0.57457	0.942596	473	5	-0.14081	0.95115	0.98782	0.998943	752	3	-0.14081
AURKA	14	0.01209	0.066689	0.876976	54	8	-1.1508	0.95398	0.98871	0.998943	753	3	-1.1508
FN3KRP	15	0.067297	0.25402	0.914672	198	8	-0.62465	0.95888	0.99055	0.998943	754	3	-0.62465
FLT3	16	0.065937	0.25673	0.914672	193	8	-0.34822	0.9606	0.99158	0.998943	755	3	-0.34822
FGFRL1	16	0.0019163	0.014552	0.754798	14	10	-1.5707	0.9627	0.99198	0.998943	756	2	-1.5707
MAP3K8	16	0.015275	0.083259	0.908712	70	11	-0.91679	0.96898	0.99336	0.998943	757	3	-0.91679
CAMKV	16	0.033447	0.15522	0.914672	123	7	-0.30142	0.97135	0.99379	0.998943	758	3	-0.30142
CDK16	16	0.025381	0.12656	0.914672	105	9	-1.8253	0.98039	0.99591	0.998943	759	2	-1.8253
CIT	16	8.8804e-05	0.0010164	0.53267	1	13	-2.769	0.98052	0.99594	0.998943	760	1	-2.769
FRK	16	0.10856	0.35611	0.914672	285	9	-0.87111	0.98767	0.99693	0.998943	761	2	-0.87111
RP2	16	0.039081	0.17423	0.914672	138	10	-1.307	0.9909	0.99756	0.998943	762	2	-1.307
HIPK2	16	0.000868	0.0072634	0.616582	9	13	-2.2722	0.99148	0.99764	0.998943	763	2	-2.2722
IDNK	16	0.079467	0.29002	0.914672	226	8	-0.73053	0.99945	0.99933	0.999331	764	1	-0.73053

## Sheet: sgRNA-normalized counts PXGL
sgRNA	Gene	T0-R1	T0-R2	P3-R1	P3-R2	P6_R1	P6_R2
sg_2085	ULK3	269.629	253.284	297.08	166.669	508.621	447.465
sg_2939	MAGI3	126.72	105.919	161.272	173.079	220.634	98.1618
sg_5181	SIK3	96.017	120.758	99.4308	79.6715	123.091	116.009
sg_21	ACVR2B	126.72	162.204	66.6914	111.723	150.96	160.628
sg_5021	MERTK	146.258	114.617	110.344	115.386	499.331	84.1387
sg_1759	CDC42BPB	114.439	128.433	151.571	123.628	109.156	98.1618
sg_5410	FGFRL1	195.942	153.505	297.08	370.884	167.218	146.605
sg_5559	ADCK1	90.4346	85.4514	35.1645	192.31	169.54	86.6884
sg_832	PAK2	70.8963	54.7503	42.44	66.8508	30.1921	45.8938
sg_3279	BUB1B	36.8437	64.4723	37.5897	72.3454	76.6414	42.0694
sg_5474	RFK	157.423	164.763	424.4	301.286	306.566	175.926
sg_4255	PRKCI	199.849	202.116	177.035	124.544	355.338	114.735
sg_1016	PKM	120.579	116.664	121.257	140.112	171.863	131.307
sg_2381	TEX14	184.219	152.994	172.185	130.038	167.218	116.009
sg_5968	PNCK	116.672	160.157	115.194	66.8508	222.957	118.559
sg_2738	ALPK2	171.379	177.555	208.562	180.406	106.834	226.92
sg_4895	MAP4K4	63.0809	69.0775	36.3771	107.144	32.5146	42.0694
sg_1724	MAPKAPK2	227.761	249.702	454.714	498.176	469.139	549.451
sg_585	IGF1R	200.408	267.611	167.335	183.153	594.552	372.25
sg_1559	MAPKAPK5	348.899	301.382	572.333	1044.89	2517.56	497.183
sg_5327	HUNK	212.131	181.136	175.823	118.134	870.926	200.148
sg_246	CLK1	262.93	213.373	166.122	91.5764	118.446	182.301
sg_4084	PHKA1	121.138	96.7084	101.856	54.9458	71.9965	80.3142
sg_5166	PASK	99.3664	116.664	118.832	120.881	78.9639	122.384
sg_4778	CDK5R1	93.2258	75.2177	109.131	141.028	41.8044	142.781
sg_4910	CDC42BPB	170.263	164.251	550.507	608.067	1797.59	244.767
sg_2072	PRKD3	271.862	252.772	274.041	257.33	204.377	246.042
sg_248	CLK1	99.9247	78.2878	121.257	113.555	32.5146	147.88
sg_5599	MPP4	180.869	206.721	1189.53	774.736	1163.56	1503.02
sg_2275	GSAP	128.953	96.7084	56.9908	117.218	206.7	135.132
sg_615	ITK	120.021	112.059	132.17	111.723	134.703	103.261
sg_5818	TTBK1	165.239	232.817	101.856	63.1877	113.801	146.605
sg_526	GRK5	170.263	156.576	80.0297	154.764	95.2212	107.086
sg_4608	UCK2	133.419	124.851	147.934	184.984	127.736	116.009
sg_1203	EIF2AK2	104.391	98.2435	135.808	31.136	90.5763	126.208
sg_4389	ALDH18A1	57.4985	64.4723	55.7783	60.4404	23.2247	70.1156
sg_2388	STK31	190.918	147.877	49.7154	77.8399	118.446	159.354
sg_5456	ULK4	111.089	136.62	303.143	364.474	752.48	311.058
sg_4401	RAF1	104.949	129.968	67.904	107.144	294.953	151.705
sg_201	CDK9	132.302	118.711	116.407	134.617	127.736	116.009
sg_1279	RP2	130.07	139.69	118.832	202.384	51.0943	65.0163
sg_641	KDR	185.335	149.412	78.8171	220.699	385.53	164.453
sg_4486	SRPK1	45.7755	52.7035	13.3383	28.3887	51.0943	48.4435
sg_396	EPHA7	245.625	280.915	67.904	308.612	95.2212	284.287
sg_2794	NADK2	62.5227	101.314	82.4548	171.248	190.442	98.1618
sg_2880	STKLD1	89.3181	96.1968	98.2182	40.2936	27.8696	57.3673
sg_5787	OBSCN	166.355	184.718	167.335	195.974	130.058	189.95
sg_5254	HSPB8	80.3863	96.7084	158.847	182.237	48.7718	84.1387
sg_5418	CSNK1G1	187.568	209.791	293.442	264.656	134.703	280.462
sg_5244	TKFC	152.399	169.368	133.383	61.3562	127.736	122.384
sg_1333	SRPK1	102.158	122.804	100.643	60.4404	78.9639	109.635
sg_2290	PXK	86.5269	108.989	145.508	71.4296	127.736	43.3442
sg_4561	TGFBR3	164.122	140.713	209.775	109.892	188.12	149.155
sg_5933	OSR1	192.034	187.277	115.194	113.555	255.471	174.652
sg_1880	CIB1	187.568	186.253	200.074	94.3237	206.7	140.231
sg_179	CDK2	131.186	146.854	63.0537	60.4404	51.0943	131.307
sg_3171	ACVR2A	91.5511	83.4046	61.8411	65.0192	18.5797	59.917
sg_1142	MAPK3	199.291	234.352	104.281	184.984	118.446	160.628
sg_2385	STK31	239.484	173.461	115.194	219.783	102.189	311.058
sg_1095	PRKCG	199.849	216.443	3139.35	2418.53	5838.68	2228.4
sg_1601	RIPK2	180.869	154.529	92.1554	184.984	99.8661	140.231
sg_4709	MAPKAPK5	214.364	195.464	784.533	790.304	4110.77	1918.62
sg_3747	ILK	116.114	113.594	93.3679	121.797	264.761	89.238
sg_5851	XRCC6BP1	145.142	113.594	276.466	167.585	123.091	161.903
sg_4503	STK4	88.7599	104.895	200.074	233.52	185.797	56.0925
sg_3626	FLT3	116.672	120.246	49.7154	71.4296	55.7392	77.7646
sg_4603	TYRO3	113.322	102.849	58.2034	180.406	313.533	104.536
sg_1508	PIP5K1B	124.487	138.155	1527.84	1026.57	7775.62	2910.43
sg_1996	MAST3	155.19	221.048	83.6674	81.503	81.2864	160.628
sg_2374	RIOK2	125.045	120.758	70.3291	96.1552	130.058	179.751
sg_3517	EGFR	77.5951	123.316	164.91	81.503	109.156	128.758
sg_51	AK4	94.9005	94.6617	84.8799	120.881	76.6414	94.3374
sg_3812	LIMK1	112.206	92.1033	95.7931	69.5981	60.3842	76.4897
sg_1452	TYRO3	129.511	160.157	58.2034	85.1661	53.4168	151.705
sg_3127	Non-Targeting	280.794	285.008	194.011	228.941	281.019	225.645
sg_1359	CDKL5	113.881	125.363	103.069	72.3454	55.7392	105.811
sg_5073	RIPK3	92.6676	69.0775	32.7394	75.0927	48.7718	103.261
sg_1792	TLK1	149.05	129.968	395.298	358.98	1614.12	248.592
sg_1476	ZAP70	106.624	124.339	128.532	127.291	20.9022	86.6884
sg_2378	PBK	82.061	76.7527	71.5417	30.2202	37.1595	61.1918
sg_2772	CMPK2	318.754	338.224	100.643	323.265	99.8661	247.317
sg_2206	NME8	93.784	81.8696	124.895	61.3562	62.7066	48.4435
sg_806	NTRK2	112.206	69.0775	89.7302	61.3562	132.381	109.635
sg_4363	PRPS1	94.9005	86.4747	41.2274	58.6089	69.674	95.6122
sg_5999	PDIK1L	87.6434	72.6592	69.1165	70.5138	51.0943	95.6122
sg_3019	WEE2	166.355	138.155	145.508	380.958	1010.27	136.407
sg_6062	AK9	24.0042	20.9791	0	60.4404	4.64494	28.0462
sg_1760	CDC42BPB	155.748	147.365	202.499	236.267	211.345	229.469
sg_1451	TYRO3	69.7798	95.6851	40.0148	28.3887	30.1921	29.3211
sg_2609	RPS6KL1	50.7997	32.7478	134.595	108.06	27.8696	54.8177
sg_4633	MAPKAPK3	147.933	148.9	161.272	66.8508	27.8696	170.827
sg_4852	MAP3K13	97.1335	105.407	41.2274	69.5981	62.7066	103.261
sg_2029	SIK3	47.4503	77.2644	117.619	7.32611	16.2573	45.8938
sg_143	CALM3	174.17	120.758	333.457	305.865	236.892	192.499
sg_5295	TRIB2	323.778	355.621	288.592	339.748	215.99	472.962
sg_711	MAP3K9	93.784	134.061	72.7542	131.87	30.1921	114.735
sg_394	EPHA7	154.074	158.622	170.972	141.028	132.381	183.575
sg_3910	MYLK	125.045	150.947	90.9428	88.8291	301.921	132.582
sg_6192	MORN2	71.4545	63.9606	64.2662	69.5981	16.2573	31.8707
sg_1531	CDC42BPA	98.2499	95.1734	107.919	49.4513	71.9965	101.986
sg_3001	MAP3K15	87.6434	119.734	962.781	782.062	1012.6	295.76
sg_5494	ETNK1	182.544	146.342	251.002	81.503	427.334	202.698
sg_5063	FASTK	131.744	149.924	112.769	206.047	176.508	109.635
sg_4137	PIK3R1	78.1534	73.1709	16.976	39.3779	30.1921	45.8938
sg_3767	ITK	122.812	101.314	130.958	82.4188	181.153	75.2149
sg_4986	TRIM28	94.9005	112.571	101.856	111.723	260.116	108.36
sg_2135	RPS6KA6	164.68	160.669	190.374	119.049	41.8044	93.0625
sg_5904	CSNK1A1L	202.641	250.726	225.538	159.343	322.823	421.968
sg_1396	TEK	84.294	67.0307	32.7394	65.935	34.837	57.3673
sg_90	BLK	98.8082	110.524	80.0297	47.6197	30.1921	170.827
sg_41	AK1	103.832	124.339	54.5657	51.2828	92.8987	82.8639
sg_4567	TIE1	166.355	134.061	170.972	188.647	733.9	124.933
sg_3453	CSNK2A1	50.7997	37.8647	18.1886	120.881	83.6089	30.5959
sg_3528	MARK2	156.865	151.97	584.459	448.724	1216.97	586.421
sg_3568	EPHB4	83.1775	110.524	152.784	88.8291	37.1595	133.857
sg_1483	MAPKAPK3	137.327	136.108	243.727	153.848	195.087	81.5891
sg_1352	STK4	192.034	221.048	168.547	133.702	325.146	159.354
sg_6016	AK8	108.298	109.501	84.8799	55.8616	150.96	89.238
sg_408	EPHB2	88.2017	98.2435	117.619	23.8099	69.674	99.4367
sg_2965	EPHA6	252.324	155.552	226.751	56.7774	153.283	192.499
sg_1797	XYLB	109.415	132.015	133.383	74.1769	125.413	188.675
sg_2169	PACSIN1	134.535	113.594	88.5177	152.933	225.279	179.751
sg_3533	EPHA3	85.4105	123.316	107.919	68.6823	332.113	107.086
sg_4848	DGKI	141.793	184.718	403.786	617.225	2861.28	587.696
sg_1712	MAGI1	146.817	182.671	543.232	494.513	1142.65	289.386
sg_4936	IP6K1	178.636	157.599	112.769	148.354	204.377	131.307
sg_1112	PKN2	175.845	147.877	238.876	152.933	102.189	159.354
sg_3559	EPHB2	54.7074	61.4022	70.3291	79.6715	85.9313	62.4666
sg_1621	KSR1	81.5028	104.384	104.281	93.4079	225.279	98.1618
sg_4619	WEE1	166.355	211.326	93.3679	101.65	30.1921	200.148
sg_3260	BMX	121.138	87.4981	33.952	128.207	438.946	68.8408
sg_2929	PAN3	212.131	189.323	539.594	756.421	508.621	289.386
sg_3092	Non-Targeting	246.183	275.286	145.508	242.677	359.983	229.469
sg_5090	MAP4K1	179.195	178.578	221.9	152.933	195.087	302.134
sg_5624	MPP5	111.648	102.337	84.8799	46.704	69.674	68.8408
sg_4715	CDK10	84.294	90.0565	141.871	65.935	20.9022	79.0394
sg_2921	IPMK	144.025	119.734	118.832	134.617	178.83	80.3142
sg_5227	SHPK	174.729	157.599	803.934	861.734	968.469	2669.49
sg_1364	STK10	117.788	104.384	65.4788	80.5872	20.9022	59.917
sg_1078	PRKCA	105.507	123.316	137.02	187.732	181.153	71.3904
sg_2504	WNK3	154.632	138.667	298.292	355.316	327.468	205.247
sg_2569	MAP3K19	122.812	115.641	133.383	138.28	190.442	91.7877
sg_881	PDK4	141.234	128.433	48.5028	184.984	264.761	124.933
sg_2847	PDIK1L	156.307	145.83	139.446	110.807	137.026	147.88
sg_3049	C8orf44-SGK3	134.535	115.129	163.697	37.5463	13.9348	103.261
sg_2492	WNK1	133.977	151.97	90.9428	88.8291	301.921	75.2149
sg_4511	CDKL5	142.351	168.344	95.7931	121.797	120.768	116.009
sg_3980	PAK1	122.254	86.9864	190.374	182.237	99.8661	122.384
sg_4917	IKBKE	161.331	130.48	143.083	147.438	162.573	145.331
sg_1934	MAP4K5	118.347	111.547	77.6045	74.1769	248.504	112.185
sg_3995	PCK2	223.295	211.838	87.3051	38.4621	39.482	170.827
sg_2263	MYO3A	202.082	158.111	203.712	294.876	218.312	114.735
sg_3195	AK1	175.287	180.113	192.799	242.677	134.703	152.979
sg_6151	SBK1	235.018	245.097	77.6045	161.174	209.022	202.698
sg_4602	TYRO3	108.298	115.641	121.257	218.868	81.2864	164.453
sg_2623	STK40	189.801	206.209	138.233	106.229	132.381	177.201
sg_2236	CMPK1	156.307	225.141	441.376	362.643	1275.04	341.654
sg_5984	STK35	290.842	315.198	1076.76	1086.1	6844.31	1191.97
sg_3593	FER	72.0127	88.5215	98.2182	124.544	53.4168	175.926
sg_1898	MAP3K2	136.768	144.295	103.069	139.196	334.435	113.46
sg_3984	PAK2	141.234	159.134	116.407	43.0409	85.9313	73.9401
sg_5128	FASTKD2	161.331	146.342	360.133	446.893	350.693	172.102
sg_259	PLK3	129.511	135.085	164.91	72.3454	139.348	119.834
sg_3785	JAK2	76.4787	66.0073	46.0777	88.8291	123.091	50.9932
sg_2634	OBSCN	160.214	173.461	175.823	111.723	134.703	164.453
sg_4536	TAF9	118.905	117.176	89.7302	129.123	137.026	90.5129
sg_1624	KSR1	133.419	124.851	124.895	106.229	85.9313	108.36
sg_5049	MAP3K2	133.419	126.898	420.762	375.463	1537.47	806.967
sg_79	ATR	241.717	268.635	411.061	366.306	1758.11	678.209
sg_5359	NME8	120.021	97.2201	141.871	70.5138	104.511	90.5129
sg_299	CSNK1G3	154.632	119.223	237.664	123.628	949.889	112.185
sg_4780	CDK5R1	137.327	243.562	227.963	38.4621	104.511	192.499
sg_5466	FGGY	204.315	189.835	111.557	131.87	253.149	101.986
sg_5460	ETNK2	252.324	218.489	681.465	308.612	213.667	785.295
sg_5168	PASK	140.118	183.695	113.982	106.229	92.8987	150.43
sg_2129	NMRK2	132.302	127.921	116.407	217.036	1075.3	114.735
sg_5055	PLK2	106.065	89.0332	229.176	289.381	139.348	113.46
sg_2986	NME9	251.765	244.074	251.002	257.33	550.425	126.208
sg_2224	TRIM33	128.395	115.641	162.484	23.8099	76.6414	121.109
sg_2337	STRADB	145.7	137.643	128.532	95.2395	67.3516	135.132
sg_5351	VRK3	189.801	119.223	253.427	113.555	116.123	147.88
sg_4154	PKD1	241.159	186.765	84.8799	73.2611	111.478	119.834
sg_6072	MAPK15	324.895	292.684	1930.41	1161.19	9861.2	3337.5
sg_2751	CSNK1A1L	151.841	160.157	135.808	182.237	195.087	178.476
sg_4286	PRKG2	175.287	198.534	110.344	153.848	218.312	154.254
sg_3959	NTRK2	151.283	135.596	75.1794	165.753	174.185	159.354
sg_892	PFKFB1	89.8764	61.9139	56.9908	114.471	95.2212	87.9632
sg_386	EPHA4	168.03	184.207	1012.5	737.19	778.027	1607.56
sg_3635	FXN	181.986	191.37	266.766	215.205	118.446	214.171
sg_4729	PRKRA	68.1051	57.8204	36.3771	33.8833	92.8987	63.7415
sg_2963	EPHA10	171.937	191.882	126.107	250.004	169.54	265.164
sg_490	MTOR	132.302	148.389	124.895	125.46	123.091	95.6122
sg_4741	LAMTOR3	145.7	146.342	187.948	147.438	292.631	217.996
sg_3851	MAP3K4	69.7798	60.3788	129.745	219.783	299.598	128.758
sg_2631	TSSK6	118.347	109.501	71.5417	90.6606	95.2212	155.529
sg_5757	UCK1	96.017	116.152	54.5657	37.5463	95.2212	100.711
sg_3551	EPHA8	224.97	203.139	150.359	252.751	383.207	154.254
sg_1916	CLP1	122.812	133.038	137.02	136.449	74.319	146.605
sg_214	CHKB	242.275	231.282	289.804	172.164	65.0291	224.37
sg_1117	PRKCQ	140.676	127.41	59.416	65.0192	369.272	79.0394
sg_6092	MAGI3	127.278	120.246	152.784	106.229	46.4494	87.9632
sg_3124	Non-Targeting	227.761	172.438	251.002	192.31	164.895	235.843
sg_5091	MAP4K1	164.68	118.711	116.407	55.8616	81.2864	100.711
sg_2509	STK33	204.873	222.583	84.8799	254.582	341.403	214.171
sg_3055	Non-Targeting	236.693	258.913	442.588	883.712	4096.83	548.177
sg_719	MAP3K11	88.2017	106.942	43.6525	178.574	25.5471	70.1156
sg_574	HK2	178.078	174.485	173.398	130.954	190.442	207.797
sg_2667	TTBK1	68.6633	64.4723	117.619	85.1661	169.54	187.4
sg_4580	TPR	67.5468	63.9606	157.634	65.935	41.8044	59.917
sg_2422	CLK4	165.797	171.414	67.904	268.319	220.634	174.652
sg_905	PFKL	161.889	139.178	218.263	86.0818	294.953	196.324
sg_5970	MYO3B	124.487	161.692	153.996	217.036	90.5763	165.728
sg_5233	PRKD2	150.166	178.066	70.3291	79.6715	99.8661	118.559
sg_6047	STK32A	79.2698	84.428	64.2662	69.5981	671.193	33.1456
sg_2853	NEK10	163.006	164.251	283.742	399.273	209.022	113.46
sg_2099	AK5	248.974	261.983	391.66	255.498	153.283	272.813
sg_2750	CSNK1A1L	128.953	123.316	132.17	58.6089	164.895	152.979
sg_5998	PDIK1L	126.162	170.391	166.122	161.174	195.087	299.585
sg_4441	RPS6KA3	137.327	125.874	104.281	302.202	132.381	135.132
sg_1772	PPIP5K1	162.447	175.508	231.601	230.773	397.142	181.026
sg_5656	WNK3	214.922	196.487	139.446	121.797	222.957	212.896
sg_1505	PIP5K1B	121.138	117.688	107.919	144.691	81.2864	101.986
sg_4166	PKM	111.648	128.945	64.2662	126.375	74.319	165.728
sg_1445	TYK2	140.676	174.996	100.643	121.797	88.2538	132.582
sg_2607	UCK1	205.432	220.536	153.996	212.457	278.696	355.677
sg_73	ATM	84.8522	106.942	306.78	84.2503	34.837	98.1618
sg_5207	TSSK2	196.5	209.279	275.254	107.144	211.345	209.072
sg_3733	HUS1	106.065	88.5215	55.7783	68.6823	30.1921	68.8408
sg_5306	EEF2K	137.885	106.942	65.4788	226.194	139.348	104.536
sg_768	NEK1	384.068	383.252	317.694	198.721	248.504	254.966
sg_2256	PRKAG3	131.744	78.2878	82.4548	189.563	281.019	72.6653
sg_4822	PAPSS2	68.1051	50.1451	37.5897	9.15764	6.9674	26.7714
sg_3931	NME1	98.2499	93.6383	90.9428	148.354	157.928	75.2149
sg_5869	STRADA	180.311	178.066	168.547	64.1035	562.037	107.086
sg_4722	MKNK1	145.142	118.199	60.6285	151.101	269.406	147.88
sg_1875	STK25	145.142	157.599	109.131	69.5981	67.3516	179.751
sg_2181	MINK1	248.974	262.494	130.958	137.365	236.892	284.287
sg_716	MAP3K10	115.555	125.363	78.8171	119.965	25.5471	62.4666
sg_5738	COASY	78.1534	99.7785	179.46	177.658	95.2212	56.0925
sg_4168	PKM	140.676	164.251	514.13	484.439	65.0291	518.855
sg_545	GTF2H1	67.5468	70.1008	18.1886	131.87	25.5471	44.619
sg_298	CSNK1G3	203.199	200.069	510.492	350.738	1576.96	921.701
sg_5925	CIB4	196.5	193.417	335.882	201.468	260.116	359.502
sg_1060	PRKAG1	158.54	156.576	340.732	482.608	629.389	413.045
sg_2199	VRK3	138.443	170.903	97.0057	215.205	139.348	84.1387
sg_2948	PGM2L1	54.7074	59.8671	64.2662	79.6715	109.156	75.2149
sg_2915	PRPS1L1	165.797	181.136	146.721	46.704	130.058	169.552
sg_6173	CKMT1A	184.777	187.788	98.2182	145.606	185.797	144.056
sg_5712	MORN1	127.278	132.015	292.23	216.12	23.2247	165.728
sg_3028	SBK2	114.997	128.945	152.784	97.071	146.315	75.2149
sg_4323	MAPK10	384.068	331.06	1510.86	1298.55	6818.77	1825.56
sg_606	IRAK1	234.46	237.422	297.08	224.362	306.566	220.545
sg_3116	Non-Targeting	141.793	116.152	166.122	97.9868	406.432	136.407
sg_293	CSNK1G2	181.427	155.041	90.9428	77.8399	157.928	135.132
sg_4652	NME5	150.724	189.835	144.296	280.224	248.504	181.026
sg_457	FGFR2	118.905	136.108	236.451	108.976	104.511	118.559
sg_2415	SCYL3	114.997	108.989	120.044	175.827	125.413	82.8639
sg_2888	MLKL	149.05	139.178	124.895	108.06	109.156	89.238
sg_1525	DYRK2	152.399	132.526	220.688	45.7882	160.25	144.056
sg_603	INSRR	125.045	136.62	70.3291	98.9025	67.3516	87.9632
sg_228	CKM	115.555	125.874	123.682	58.6089	32.5146	101.986
sg_1059	PRKAG1	135.652	141.737	167.335	86.0818	120.768	127.483
sg_4518	STK11	459.43	411.395	483.816	413.925	394.82	503.557
sg_4623	YES1	90.9929	98.2435	101.856	101.65	227.602	66.2911
sg_1256	RET	169.146	196.999	321.331	117.218	620.099	198.873
sg_2891	PIKFYVE	160.214	94.6617	417.124	317.77	239.214	300.86
sg_1308	MAPK12	251.207	214.396	284.954	285.718	334.435	168.277
sg_5543	SPHK2	92.6676	141.737	87.3051	172.164	55.7392	82.8639
sg_2439	TRIB3	86.5269	78.7995	70.3291	50.367	376.24	56.0925
sg_2649	NTPCR	99.3664	136.108	134.595	57.6931	141.671	101.986
sg_1096	PRKCG	275.212	299.847	4649	3380.09	10950.4	8314.44
sg_4993	NME6	121.696	157.599	168.547	120.881	116.123	124.933
sg_1586	CDK13	240.601	231.793	191.586	147.438	209.022	230.744
sg_724	MOS	175.845	146.854	720.267	466.124	148.638	507.382
sg_1843	NME6	116.672	155.041	88.5177	90.6606	106.834	145.331
sg_2291	PXK	58.0568	64.984	21.8263	52.1985	95.2212	98.1618
sg_1823	SGK2	104.391	102.337	77.6045	58.6089	213.667	89.238
sg_3620	FGR	149.05	162.716	103.069	101.65	134.703	109.635
sg_4667	ULK1	90.4346	99.2669	158.847	68.6823	202.055	126.208
sg_6032	STKLD1	260.697	224.118	170.972	189.563	102.189	138.956
sg_1702	DCLK1	61.4062	57.3087	21.8263	51.2828	34.837	63.7415
sg_5686	LRRK1	267.954	260.959	255.852	417.588	283.341	205.247
sg_4876	MAPKAPK2	145.142	129.968	129.745	65.935	95.2212	131.307
sg_914	PFKP	286.935	329.013	271.616	246.341	176.508	247.317
sg_1653	CDKL2	190.918	152.482	289.804	306.781	566.682	252.416
sg_3423	MAPK14	64.7556	51.1685	64.2662	24.7256	67.3516	56.0925
sg_1818	ACTR2	137.885	138.667	93.3679	81.503	85.9313	84.1387
sg_4531	TAF1	118.347	116.664	44.8651	161.174	125.413	126.208
sg_3739	IGF1R	63.6392	69.5891	69.1165	21.9783	67.3516	34.4204
sg_3164	ACVR1	126.72	121.781	78.8171	161.174	132.381	105.811
sg_5398	ZAK	118.905	149.412	853.65	735.359	497.008	420.694
sg_922	PGK1	136.21	150.947	139.446	195.974	510.943	334.005
sg_2934	GK5	128.395	117.688	118.832	144.691	99.8661	84.1387
sg_1922	RIPK3	164.68	122.293	86.0925	74.1769	16.2573	117.284
sg_1627	CDK5R1	160.773	147.365	170.972	172.164	555.07	59.917
sg_3144	Non-Targeting	261.256	279.892	1024.62	673.087	4008.58	989.267
sg_2611	RPS6KL1	176.962	214.908	71.5417	161.174	95.2212	174.652
sg_1754	ROCK2	195.383	193.929	689.953	411.178	919.697	490.809
sg_650	KIT	130.628	125.874	69.1165	207.878	420.367	104.536
sg_3187	ADRBK1	231.111	205.697	236.451	217.036	155.605	140.231
sg_5996	HIPK4	251.765	218.489	157.634	51.2828	322.823	304.684
sg_2668	TTBK1	184.219	226.676	167.335	221.615	148.638	112.185
sg_5187	PIP5K1C	211.014	184.718	653.576	929.5	1927.65	520.13
sg_4952	XYLB	238.368	260.448	186.736	211.541	253.149	188.675
sg_6031	STKLD1	133.977	120.246	213.412	229.857	76.6414	167.003
sg_5108	TWF2	329.919	332.083	361.346	358.98	2046.09	497.183
sg_2395	PAK6	179.753	193.417	106.706	118.134	397.142	145.331
sg_2698	XRCC6BP1	104.949	82.8929	106.706	94.3237	111.478	109.635
sg_1918	TLK2	157.981	163.227	105.494	105.313	41.8044	177.201
sg_215	CHKB	153.516	195.464	109.131	93.4079	118.446	112.185
sg_3281	DDR1	123.929	114.106	48.5028	160.259	37.1595	84.1387
sg_321	DGKG	86.5269	111.036	225.538	191.395	1667.53	164.453
sg_2781	OSR1	190.359	185.742	204.924	147.438	659.581	210.347
sg_2016	PASK	129.511	136.108	42.44	126.375	845.378	138.956
sg_6203	C8orf44-SGK3	110.531	92.615	138.233	150.185	689.773	138.956
sg_38	ADRBK2	221.621	145.83	252.215	194.142	246.182	235.843
sg_5516	SCYL2	204.873	190.858	112.769	155.68	146.315	216.721
sg_6138	NME9	111.648	104.895	242.514	130.954	69.674	103.261
sg_1267	BRD2	131.186	112.571	1076.76	966.131	5374.19	2005.31
sg_3193	AK1	134.535	136.108	128.532	38.4621	69.674	121.109
sg_6122	MYLK4	119.463	121.781	143.083	173.995	139.348	160.628
sg_861	PDGFRL	85.4105	91.5916	78.8171	70.5138	109.156	61.1918
sg_907	PFKL	168.588	184.207	303.143	458.798	448.236	295.76
sg_2154	EEF2K	123.929	169.368	218.263	156.596	113.801	136.407
sg_4991	TNK2	142.909	141.225	232.814	171.248	90.5763	146.605
sg_4581	TRIO	68.6633	92.1033	20.6137	104.397	58.0617	62.4666
sg_8	ABL2	212.689	231.793	675.402	650.192	1309.87	703.706
sg_3415	MAP3K8	164.122	164.763	563.845	578.763	1035.82	220.545
sg_433	ERN1	217.713	192.394	147.934	322.349	190.442	197.599
sg_567	HCK	123.371	140.713	98.2182	97.071	118.446	149.155
sg_3883	MPP2	226.645	231.282	163.697	212.457	192.765	388.823
sg_5709	MORN1	104.391	88.5215	181.886	244.509	97.5437	147.88
sg_1955	TWF2	79.2698	51.1685	113.982	36.6306	27.8696	73.9401
sg_3490	DCK	124.487	103.872	80.0297	110.807	401.787	73.9401
sg_6053	NRK	74.8039	71.6359	390.448	304.034	745.512	122.384
sg_3702	GUCY2C	99.3664	128.945	446.226	784.81	2048.42	504.832
sg_4817	BAZ1B	108.856	75.7294	111.557	126.375	190.442	99.4367
sg_503	GALK1	108.298	154.529	66.6914	55.8616	132.381	101.986
sg_4933	IP6K1	45.2173	26.6076	32.7394	42.1251	74.319	93.0625
sg_762	MYT1	192.592	173.973	138.233	152.933	204.377	117.284
sg_4462	CCL2	156.307	149.924	156.422	61.3562	69.674	191.224
sg_5680	FN3KRP	159.098	103.36	314.056	105.313	9.28987	112.185
sg_2474	IPPK	75.9204	59.8671	55.7783	15.568	18.5797	39.5197
sg_4947	NUAK1	135.094	132.015	331.032	79.6715	69.674	104.536
sg_3970	ROR2	102.158	135.085	64.2662	64.1035	106.834	90.5129
sg_637	JAK3	105.507	73.1709	86.0925	32.9675	27.8696	59.917
sg_500	GAK	163.006	187.277	89.7302	137.365	209.022	126.208
sg_192	CDK5	128.953	129.968	152.784	187.732	130.058	149.155
sg_4081	PHKA1	123.371	144.295	77.6045	136.449	41.8044	87.9632
sg_4935	IP6K1	197.058	180.625	89.7302	264.656	109.156	108.36
sg_2064	SH3BP4	170.821	182.671	180.673	87.9133	357.66	119.834
sg_1518	STK24	90.9929	100.802	143.083	105.313	69.674	86.6884
sg_2799	LRGUK	173.612	178.066	143.083	173.995	160.25	219.271
sg_3045	FPGT-TNNI3K	192.034	160.157	118.832	118.134	132.381	193.774
sg_2547	PIP4K2C	87.0852	72.6592	71.5417	163.006	20.9022	56.0925
sg_54	AKT1	146.817	166.298	240.089	70.5138	69.674	271.539
sg_2162	PKN3	223.295	144.295	189.161	130.954	334.435	177.201
sg_3878	MPP1	154.074	172.949	270.403	408.431	81.2864	181.026
sg_4625	ZAP70	42.9844	48.6101	52.1405	21.9783	4.64494	30.5959
sg_4026	PDK2	128.953	117.688	164.91	192.31	123.091	72.6653
sg_3892	ABCC1	55.2656	32.7478	18.1886	54.9458	13.9348	44.619
sg_3516	DYRK1A	106.065	84.9397	75.1794	198.721	92.8987	40.7945
sg_4195	PRKAB2	97.1335	102.337	89.7302	66.8508	4.64494	76.4897
sg_1218	PSKH1	173.054	225.653	41.2274	135.533	209.022	280.462
sg_1579	PRKRA	266.28	278.868	217.05	361.727	624.744	248.592
sg_3603	FGFR1	61.9645	57.8204	21.8263	47.6197	176.508	86.6884
sg_5389	CDK12	158.54	166.809	1046.45	904.775	2027.51	810.791
sg_421	ERBB2	86.5269	79.3112	27.8891	48.5355	71.9965	114.735
sg_3327	CDK11B	122.812	123.828	141.871	125.46	102.189	118.559
sg_917	CDK14	159.656	179.09	1116.78	1001.85	627.066	240.943
sg_657	LIMK1	116.114	109.501	106.706	87.9133	130.058	104.536
sg_4820	BAZ1B	148.491	157.599	87.3051	159.343	62.7066	136.407
sg_5745	TSSK3	149.608	147.365	943.38	671.255	2754.45	1568.04
sg_1407	TGFBR2	116.672	91.0799	846.374	750.927	3581.25	1548.92
sg_831	PAK2	153.516	195.975	281.316	332.422	413.399	263.89
sg_289	CSNK1E	206.548	197.51	544.444	518.322	2998.31	699.881
sg_327	DGKQ	115.555	141.737	95.7931	62.272	116.123	90.5129
sg_4668	ULK1	182.544	150.435	122.47	71.4296	95.2212	117.284
sg_1679	MAP3K6	218.829	190.858	87.3051	131.87	125.413	173.377
sg_331	DAPK1	96.017	74.1943	86.0925	24.7256	71.9965	84.1387
sg_3102	Non-Targeting	207.665	238.957	331.032	190.479	320.501	221.82
sg_6096	STK32C	72.571	71.6359	141.871	44.8724	32.5146	53.5428
sg_1345	STK3	246.183	254.307	1273.2	1185.91	1347.03	2160.84
sg_4356	EIF2AK2	192.034	176.02	628.112	563.195	380.885	852.861
sg_447	FES	203.199	189.323	174.61	148.354	109.156	243.492
sg_3277	BUB1B	69.2216	59.8671	190.374	75.0927	41.8044	140.231
sg_2351	CDC42BPG	135.652	122.293	144.296	196.889	130.058	158.079
sg_5814	KIAA1804	146.817	134.573	195.224	58.6089	283.341	131.307
sg_793	NPR1	224.412	255.842	143.083	105.313	355.338	186.125
sg_4788	SPHK1	206.548	230.77	64.2662	116.302	67.3516	126.208
sg_5510	BMP2K	152.957	148.389	65.4788	192.31	71.9965	147.88
sg_2382	TEX14	101.041	96.1968	100.643	295.792	148.638	57.3673
sg_4717	PDXK	106.624	128.945	232.814	142.859	949.889	994.367
sg_3862	MAP3K9	63.0809	61.4022	103.069	150.185	130.058	65.0163
sg_453	FGFR3	145.7	126.386	101.856	133.702	174.185	121.109
sg_692	MAP3K1	136.768	130.48	90.9428	133.702	211.345	103.261
sg_3076	Non-Targeting	95.4588	64.984	65.4788	110.807	99.8661	77.7646
sg_110	BRAF	101.041	103.36	38.8023	208.794	248.504	87.9632
sg_1704	DCLK1	93.784	136.108	67.904	124.544	67.3516	104.536
sg_2518	FASTKD3	93.784	112.571	184.311	65.0192	85.9313	205.247
sg_5764	RPS6KL1	102.158	89.5448	145.508	97.071	81.2864	145.331
sg_4575	TK2	62.5227	78.7995	133.383	140.112	27.8696	81.5891
sg_5229	DSTYK	198.175	189.323	94.5805	166.669	267.084	138.956
sg_2432	ALPK3	171.937	214.908	573.546	447.809	174.185	169.552
sg_1626	CDK5R1	166.355	156.576	152.784	173.079	109.156	226.92
sg_1639	CPNE3	175.287	162.716	144.296	114.471	53.4168	163.178
sg_5502	CDC42BPG	283.027	296.266	371.047	428.578	2636	618.292
sg_5668	CAMKV	133.977	111.036	207.35	64.1035	39.482	103.261
sg_5957	TAF1L	90.4346	77.2644	75.1794	208.794	109.156	67.5659
sg_4615	VRK2	125.604	103.36	130.958	63.1877	157.928	140.231
sg_5657	WNK2	133.419	123.828	23.0388	82.4188	71.9965	128.758
sg_5120	LMTK2	48.0085	58.3321	106.706	86.9976	120.768	47.1687
sg_2856	NEK10	181.986	206.721	573.546	456.966	499.331	323.807
sg_2795	NADK2	106.624	117.176	20.6137	65.935	13.9348	68.8408
sg_2257	FGFRL1	262.93	174.996	252.215	180.406	139.348	175.926
sg_3357	CHEK1	66.9886	46.5633	27.8891	90.6606	58.0617	24.2218
sg_3389	CKS1B	195.383	236.91	195.224	168.501	174.185	277.913
sg_2827	TRPM6	149.608	99.7785	218.263	133.702	318.178	130.033
sg_3211	AKT2	217.713	254.307	258.278	100.734	139.348	217.996
sg_654	LCK	135.652	123.828	73.9668	37.5463	37.1595	95.6122
sg_5064	FASTK	189.801	184.207	146.721	68.6823	99.8661	122.384
sg_3680	GRK5	178.078	176.531	126.107	127.291	67.3516	183.575
sg_2773	CIB4	217.713	160.157	248.577	336.085	573.65	263.89
sg_4932	SLK	130.628	107.454	221.9	436.819	425.012	109.635
sg_3393	CKS2	142.351	147.877	198.862	317.77	264.761	154.254
sg_5030	CIB1	139.001	171.414	107.919	81.503	137.026	144.056
sg_5855	PKDCC	168.03	191.37	583.246	482.608	641.001	1125.67
sg_5163	MAST2	184.219	160.157	190.374	208.794	297.276	113.46
sg_2947	PGM2L1	144.025	155.041	198.862	132.786	109.156	165.728
sg_598	INSR	132.302	115.129	113.982	212.457	132.381	156.804
sg_1768	IKBKE	119.463	137.643	67.904	83.3345	85.9313	101.986
sg_2096	RAB11FIP5	138.443	125.874	55.7783	175.827	67.3516	66.2911
sg_516	GK	146.817	121.781	214.625	104.397	39.482	107.086
sg_3901	MUSK	136.21	148.9	149.146	145.606	359.983	221.82
sg_2705	PLXNA4	192.034	212.349	574.758	893.786	9227.17	1872.72
sg_4765	TRIM24	137.885	122.804	92.1554	104.397	125.413	109.635
sg_1187	MAP2K3	79.2698	60.8905	105.494	47.6197	25.5471	56.0925
sg_5273	EIF2AK1	37.402	56.797	19.4011	42.1251	60.3842	15.2979
sg_5287	RPS6KA6	99.9247	105.407	46.0777	16.4838	32.5146	93.0625
sg_6087	GK5	41.8679	49.1217	36.3771	21.9783	30.1921	67.5659
sg_5375	TRIM33	137.327	112.571	170.972	190.479	336.758	80.3142
sg_2679	DCLK3	145.142	151.459	94.5805	182.237	55.7392	131.307
sg_1808	AKT3	140.676	114.106	143.083	126.375	215.99	86.6884
sg_795	NPR1	126.162	118.199	130.958	101.65	109.156	155.529
sg_5678	FN3KRP	151.283	174.996	129.745	65.935	229.924	195.049
sg_332	DAPK1	250.091	149.924	137.02	183.153	206.7	223.095
sg_1042	PRKAB2	189.801	143.783	78.8171	267.403	58.0617	75.2149
sg_359	DTYMK	137.885	149.924	97.0057	170.332	113.801	107.086
sg_1300	RPS6KB2	84.294	85.9631	13.3383	72.3454	92.8987	73.9401
sg_1318	SGK1	121.696	123.316	354.071	268.319	95.2212	149.155
sg_851	CDK17	98.8082	79.3112	128.532	25.6414	46.4494	84.1387
sg_1652	KALRN	111.089	87.4981	126.107	183.153	90.5763	65.0163
sg_638	JAK3	142.909	171.926	162.484	203.3	134.703	149.155
sg_3121	Non-Targeting	341.084	293.707	828.186	503.67	543.458	1003.29
sg_4840	LATS1	127.837	143.783	212.2	174.911	25.5471	164.453
sg_4352	MAP2K7	129.511	150.947	200.074	173.995	218.312	112.185
sg_833	PAK3	102.158	96.7084	164.91	122.712	137.026	141.506
sg_5530	PBK	227.761	213.373	1518.14	1034.81	4561.33	1311.8
sg_2390	SPHK2	145.142	110.524	40.0148	154.764	239.214	70.1156
sg_1385	MAP3K7	119.463	114.106	362.559	239.014	473.784	391.373
sg_3	ABL1	101.041	139.178	229.176	133.702	218.312	141.506
sg_2840	TTBK2	112.206	132.015	733.605	938.658	1423.67	908.953
sg_2872	DCLK2	125.604	128.433	2049.24	2207.91	13140.5	4990.96
sg_2490	WNK1	139.001	165.786	177.035	166.669	113.801	249.866
sg_5839	TPD52L3	92.6676	117.688	885.177	654.771	3021.53	2735.78
sg_4495	NEK4	186.452	172.949	209.775	211.541	183.475	165.728
sg_4224	PRKAR2A	129.511	138.155	73.9668	152.017	90.5763	174.652
sg_5713	ADCK4	95.4588	88.5215	83.6674	74.1769	41.8044	136.407
sg_3231	ATR	151.283	127.41	61.8411	130.954	25.5471	181.026
sg_2928	ANKK1	109.973	132.526	111.557	77.8399	55.7392	99.4367
sg_3881	MPP2	135.652	151.459	451.076	301.286	1934.62	698.606
sg_2019	SIK2	121.138	174.996	161.272	63.1877	109.156	89.238
sg_3501	DLG3	141.234	102.849	100.643	89.7449	281.019	80.3142
sg_5717	PANK2	141.234	146.854	229.176	116.302	413.399	96.887
sg_989	PI4KA	111.089	95.6851	86.0925	117.218	11.6123	77.7646
sg_4950	XYLB	142.351	182.671	350.433	227.109	85.9313	142.781
sg_3492	DCK	101.599	79.8228	151.571	65.935	48.7718	116.009
sg_5027	STK25	140.676	194.44	204.924	73.2611	90.5763	103.261
sg_3484	DAPK1	113.322	115.641	196.436	97.9868	306.566	117.284
sg_3301	CAMK2A	114.997	129.968	95.7931	107.144	130.058	87.9632
sg_3111	Non-Targeting	216.038	212.349	157.634	402.936	587.584	219.271
sg_4657	PIP5K1B	87.0852	68.0541	81.2422	82.4188	41.8044	91.7877
sg_2808	TAF1L	93.784	96.7084	104.281	177.658	88.2538	119.834
sg_4388	TWF1	119.463	148.389	75.1794	95.2395	130.058	116.009
sg_669	LYN	212.131	160.157	98.2182	87.9133	111.478	149.155
sg_4593	TXK	175.845	114.617	200.074	227.109	550.425	135.132
sg_5819	TTBK1	166.355	184.207	80.0297	130.954	155.605	188.675
sg_1706	AURKB	145.7	141.737	120.044	165.753	127.736	159.354
sg_4535	TAF9	139.56	176.531	203.712	169.416	137.026	73.9401
sg_3623	FLT1	241.159	237.933	185.523	265.572	287.986	294.486
sg_4802	KALRN	118.347	105.919	71.5417	191.395	123.091	141.506
sg_5041	PMVK	180.311	183.183	123.682	71.4296	264.761	124.933
sg_1718	RPS6KA5	235.577	230.258	231.601	160.259	183.475	396.472
sg_6006	NEK10	219.946	267.099	288.592	228.025	241.537	172.102
sg_535	MKNK2	116.114	70.1008	477.753	413.01	566.682	362.051
sg_5215	SH3BP4	84.294	113.082	71.5417	49.4513	106.834	67.5659
sg_1515	ULK1	93.784	109.501	99.4308	33.8833	16.2573	71.3904
sg_5735	ITPKC	188.685	161.692	251.002	231.688	69.674	163.178
sg_3000	SBK1	188.685	127.921	186.736	90.6606	99.8661	164.453
sg_3322	CDK1	104.949	61.4022	15.7634	53.1143	55.7392	70.1156
sg_4364	PRPS1	87.0852	116.152	121.257	130.954	74.319	75.2149
sg_1014	PKM	153.516	120.758	397.723	340.664	299.598	132.582
sg_4992	TNK2	145.7	165.274	140.658	269.235	120.768	149.155
sg_5138	MAST1	45.2173	35.3063	35.1645	30.2202	20.9022	39.5197
sg_3027	SBK2	239.484	203.139	156.422	200.552	355.338	239.668
sg_4857	AURKB	96.5752	137.643	236.451	93.4079	199.732	127.483
sg_2090	TKFC	178.078	189.323	71.5417	128.207	123.091	107.086
sg_3589	PTK2B	208.223	199.557	304.355	142.859	350.693	186.125
sg_1908	NEK6	149.608	116.152	110.344	128.207	236.892	65.0163
sg_1204	EIF2AK2	140.118	151.459	282.529	291.213	812.864	423.243
sg_4209	PRKAG1	83.7358	57.3087	92.1554	75.0927	23.2247	28.0462
sg_4383	PTK7	59.1733	84.9397	41.2274	32.9675	25.5471	54.8177
sg_2174	HUNK	165.239	110.012	97.0057	250.004	139.348	254.966
sg_2756	AK7	163.564	128.433	86.0925	76.9242	229.924	138.956
sg_4186	PRKAA2	103.832	98.7552	162.484	129.123	229.924	197.599
sg_2078	DSTYK	51.9162	100.802	66.6914	123.628	343.725	57.3673
sg_1919	TLK2	101.041	82.8929	183.098	135.533	53.4168	168.277
sg_1166	MAPK9	238.926	263.518	373.472	554.037	3558.02	521.405
sg_4016	PDGFRL	132.861	147.877	230.388	265.572	211.345	300.86
sg_3209	AKT2	203.757	248.679	562.633	436.819	2296.92	280.462
sg_2495	NADK	111.089	119.734	100.643	53.1143	13.9348	84.1387
sg_4650	NME5	51.9162	42.9815	25.464	46.704	9.28987	17.8476
sg_3485	DAPK3	118.905	93.6383	90.9428	115.386	984.727	207.797
sg_3457	CSNK2A2	118.905	116.664	30.3143	54.9458	155.605	110.91
sg_2999	SBK1	239.484	231.282	269.191	251.835	615.454	201.423
sg_288	CSNK1D	126.72	108.477	110.344	108.976	51.0943	66.2911
sg_5011	PAK4	160.214	180.113	236.451	232.604	239.214	182.301
sg_3932	NME1	74.8039	92.615	73.9668	33.8833	104.511	31.8707
sg_4244	PRKCE	140.676	114.106	160.059	263.74	529.523	140.231
sg_505	GALK2	158.54	136.108	805.147	957.889	12873.4	2930.83
sg_3347	CDK6	204.873	190.347	187.948	145.606	171.863	205.247
sg_840	PCK1	231.669	191.882	67.904	206.963	148.638	167.003
sg_4415	RNASEL	173.612	201.604	291.017	472.534	1056.72	142.781
sg_5958	TAF1L	98.2499	89.0332	73.9668	105.313	130.058	85.4135
sg_5400	ZAK	101.041	121.269	138.233	56.7774	74.319	77.7646
sg_675	MAK	169.704	165.274	331.032	482.608	1042.79	302.134
sg_4283	PRKG1	128.395	105.407	73.9668	43.0409	37.1595	56.0925
sg_3577	ERBB3	155.748	173.461	201.287	150.185	83.6089	177.201
sg_4677	DYRK2	117.788	138.667	493.516	398.357	2354.98	1782.21
sg_5279	STK36	160.214	178.066	1714.57	1607.17	2206.34	2069.05
sg_2202	CDKL3	96.017	117.688	357.708	149.27	167.218	257.515
sg_4027	PDK2	132.861	130.48	80.0297	98.9025	153.283	188.675
sg_3592	PTK2B	189.801	171.414	139.446	226.194	127.736	123.658
sg_1870	MERTK	70.8963	81.3579	275.254	118.134	241.537	68.8408
sg_3913	MYT1	145.7	178.578	174.61	254.582	134.703	223.095
sg_2674	MYLK2	53.5909	65.4957	47.2903	71.4296	18.5797	48.4435
sg_5700	PIP4K2C	96.017	96.7084	140.658	91.5764	225.279	186.125
sg_5976	NEK7	126.162	91.0799	104.281	218.868	111.478	57.3673
sg_1899	MAP3K2	60.848	39.3997	53.3531	68.6823	92.8987	21.6721
sg_3721	HK1	39.0767	26.0959	82.4548	1.83153	20.9022	29.3211
sg_2784	OSR1	178.078	168.856	106.706	54.0301	160.25	140.231
sg_3168	ACVR1B	102.716	78.2878	44.8651	44.8724	55.7392	103.261
sg_368	EGFR	101.599	100.802	69.1165	93.4079	102.189	82.8639
sg_4541	TEC	128.953	164.763	75.1794	101.65	385.53	73.9401
sg_414	EPHB4	171.379	163.739	152.784	311.36	675.838	131.307
sg_4858	AURKB	240.601	261.983	288.592	194.142	271.729	251.141
sg_4237	PRKCD	243.95	224.118	671.764	782.062	1971.78	460.213
sg_514	GK	193.709	183.183	137.02	375.463	139.348	161.903
sg_355	DMPK	136.21	101.314	73.9668	85.1661	125.413	85.4135
sg_3345	CDK6	178.078	170.903	98.2182	151.101	134.703	150.43
sg_207	CHEK1	72.0127	75.2177	33.952	46.704	97.5437	57.3673
sg_3744	IKBKB	196.5	154.017	363.771	534.806	3107.46	427.068
sg_3532	EPHA1	256.231	250.726	1683.05	1127.31	1574.63	1900.77
sg_3403	CLK2	106.624	133.038	202.499	178.574	334.435	158.079
sg_1032	PRKAA1	69.2216	45.54	49.7154	54.0301	39.482	61.1918
sg_2044	PIK3R5	225.528	249.191	281.316	210.626	132.381	242.218
sg_4903	SH3BP5	160.773	176.02	160.059	116.302	118.446	144.056
sg_2217	IP6K2	75.3622	60.3788	90.9428	85.1661	95.2212	49.7183
sg_5762	RPS6KL1	80.3863	65.4957	40.0148	28.3887	58.0617	36.97
sg_5228	SHPK	148.491	145.318	175.823	85.1661	69.674	114.735
sg_3547	EPHA7	84.8522	81.3579	123.682	50.367	58.0617	94.3374
sg_3745	ILK	146.817	153.505	164.91	93.4079	83.6089	169.552
sg_5511	BMP2K	227.761	204.674	392.873	448.724	2403.75	355.677
sg_3358	CHEK1	108.856	102.849	118.832	138.28	97.5437	110.91
sg_1343	NEK4	138.443	164.251	111.557	211.541	306.566	133.857
sg_742	MST1	143.467	159.134	243.727	132.786	294.953	261.34
sg_437	PTK2B	63.0809	50.1451	130.958	88.8291	53.4168	47.1687
sg_3411	PLK3	96.5752	110.524	137.02	21.9783	34.837	90.5129
sg_2721	TBCK	142.351	110.524	99.4308	344.327	1474.77	118.559
sg_3982	PAK2	144.584	136.108	696.016	431.325	311.211	425.793
sg_3428	CSF1R	120.021	106.942	90.9428	248.172	130.058	73.9401
sg_3077	Non-Targeting	276.886	244.585	600.222	423.999	687.451	934.45
sg_2488	CDK15	85.9687	82.8929	50.928	72.3454	53.4168	62.4666
sg_2969	MYLK4	207.665	144.807	1963.15	1214.3	3657.89	1265.91
sg_2807	TAF1L	120.021	150.947	174.61	182.237	81.2864	105.811
sg_1177	MAP2K1	82.061	55.262	80.0297	40.2936	0	50.9932
sg_1136	PRKG2	140.118	129.968	163.697	52.1985	53.4168	195.049
sg_5765	RIOK1	211.572	169.368	620.836	436.819	717.643	814.616
sg_2009	MAST2	212.131	219.001	122.47	284.803	150.96	169.552
sg_723	MOS	116.114	100.29	170.972	74.1769	58.0617	76.4897
sg_2764	PLK5	92.1093	112.059	36.3771	269.235	74.319	124.933
sg_3757	IRAK1	189.243	164.251	144.296	53.1143	181.153	145.331
sg_1192	MAP2K5	50.2415	32.2361	71.5417	64.1035	30.1921	16.5728
sg_2461	FN3K	232.785	258.401	194.011	115.386	215.99	284.287
sg_254	CLK3	130.628	101.825	81.2422	87.9133	32.5146	96.887
sg_229	CKMT1B	147.375	137.643	170.972	358.98	155.605	192.499
sg_5953	PIP5KL1	87.0852	107.454	345.583	437.735	336.758	246.042
sg_2882	FUK	155.19	176.531	141.871	113.555	113.801	95.6122
sg_3911	MYLK	183.102	136.62	153.996	137.365	69.674	145.331
sg_3940	NME3	245.625	221.048	558.995	264.656	278.696	578.772
sg_5974	NEK7	149.05	115.129	147.934	60.4404	62.7066	150.43
sg_1039	PRKAB1	202.641	212.861	151.571	49.4513	125.413	142.781
sg_5235	PRKD2	117.788	133.55	72.7542	41.2094	369.272	132.582
sg_994	PI4KB	80.9446	83.9163	48.5028	81.503	294.953	53.5428
sg_6	ABL2	243.392	177.043	137.02	163.006	109.156	164.453
sg_1093	PRKCG	94.9005	92.1033	836.674	641.035	3423.32	1211.09
sg_138	CALM1	59.1733	49.1217	129.745	63.1877	102.189	128.758
sg_3070	Non-Targeting	195.383	169.368	244.939	245.425	211.345	144.056
sg_750	MUSK	158.54	198.534	1405.37	924.006	3859.94	1857.43
sg_2621	STK40	113.881	106.43	60.6285	171.248	290.309	138.956
sg_5445	UCKL1	244.508	239.98	295.867	217.952	123.091	382.449
sg_4257	PKN1	104.949	76.7527	37.5897	184.069	1906.75	57.3673
sg_4850	MAP3K13	164.122	165.274	60.6285	151.101	134.703	146.605
sg_4372	PSKH1	173.054	173.973	512.917	412.094	120.768	210.347
sg_1468	WEE1	117.23	79.8228	13.3383	68.6823	27.8696	65.0163
sg_2355	NAGK	101.041	69.0775	38.8023	92.4922	58.0617	104.536
sg_5492	STRADB	99.9247	95.6851	25.464	25.6414	178.83	95.6122
sg_4269	PRKCQ	119.463	64.984	141.871	10.9892	48.7718	67.5659
sg_2554	DCAKD	106.065	166.809	283.742	287.55	1653.6	472.962
sg_3642	MTOR	147.933	111.547	238.876	100.734	78.9639	81.5891
sg_3054	Non-Targeting	155.19	210.302	429.25	317.77	234.569	141.506
sg_876	PDK2	103.832	81.8696	122.47	95.2395	99.8661	80.3142
sg_4953	OXSR1	61.9645	82.3813	120.044	41.2094	48.7718	61.1918
sg_1947	IRAK3	120.021	152.482	141.871	173.079	67.3516	156.804
sg_1474	ZAP70	87.0852	114.106	204.924	391.031	1451.54	297.035
sg_2491	WNK1	165.797	144.807	93.3679	220.699	287.986	117.284
sg_5539	STK31	114.439	105.919	392.873	380.958	271.729	312.333
sg_4522	AURKC	96.017	86.4747	101.856	70.5138	206.7	58.6421
sg_1392	TEC	150.724	150.435	235.239	472.534	1419.03	228.194
sg_311	CSNK2B	105.507	76.241	278.891	336.085	137.026	181.026
sg_4918	IKBKE	162.447	203.139	161.272	88.8291	104.511	126.208
sg_5371	IP6K2	232.785	225.653	206.137	318.686	1019.56	193.774
sg_5242	TKFC	197.616	232.305	600.222	403.852	332.113	272.813
sg_6071	MAPK15	154.632	131.503	23.0388	97.071	88.2538	96.887
sg_274	CSF1R	144.025	120.246	87.3051	116.302	99.8661	187.4
sg_4886	TAOK2	125.604	104.895	92.1554	250.919	132.381	187.4
sg_1323	SRC	81.5028	62.9372	12.1257	25.6414	371.595	53.5428
sg_5028	STK25	128.953	146.854	44.8651	235.351	204.377	191.224
sg_1744	MAP4K4	139.56	118.199	309.206	390.115	155.605	175.926
sg_1366	STK11	115.555	112.059	76.392	213.373	204.377	99.4367
sg_3774	ITPKA	138.443	113.594	640.237	709.717	3040.11	638.689
sg_6145	MAST4	94.9005	95.1734	112.769	96.1552	95.2212	359.502
sg_2069	PRKD3	55.8238	63.9606	75.1794	133.702	34.837	63.7415
sg_2595	TSSK3	95.4588	64.984	77.6045	49.4513	102.189	80.3142
sg_2128	STK36	118.347	105.919	75.1794	119.049	60.3842	257.515
sg_3691	GSK3A	252.324	208.767	202.499	325.096	353.015	221.82
sg_6064	AK9	63.0809	52.7035	33.952	127.291	188.12	35.6952
sg_2151	TBK1	168.588	134.573	179.46	138.28	287.986	127.483
sg_2822	NEK7	75.3622	51.1685	0	32.9675	58.0617	40.7945
sg_5427	GSAP	375.136	367.39	415.912	434.988	935.955	637.415
sg_2280	CROT	106.624	145.318	561.42	839.756	1258.78	382.449
sg_94	BMPR1A	172.496	238.957	200.074	173.079	60.3842	242.218
sg_3823	LYN	187.568	237.933	121.257	254.582	492.363	206.522
sg_1556	CAMK1	131.744	95.1734	35.1645	116.302	74.319	52.268
sg_4159	PKD2	118.347	114.106	98.2182	131.87	199.732	110.91
sg_5481	STYK1	161.889	152.482	272.828	388.284	241.537	145.331
sg_3476	DGKG	235.018	261.471	512.917	454.219	754.802	486.985
sg_755	MVK	136.21	116.664	109.131	42.1251	167.218	198.873
sg_2164	PKN3	183.66	140.202	213.412	169.416	443.591	354.402
sg_4105	PIK3C2B	146.258	148.9	161.272	648.361	627.066	126.208
sg_5225	SHPK	40.7514	51.1685	66.6914	75.0927	11.6123	52.268
sg_1334	SRPK1	304.798	237.422	169.76	156.596	188.12	279.188
sg_3103	Non-Targeting	418.679	413.953	725.117	648.361	603.842	958.671
sg_1756	ROCK2	121.696	90.5682	50.928	21.9783	67.3516	79.0394
sg_2868	DGKH	227.203	209.279	185.523	489.018	2308.53	522.68
sg_5832	DCLK3	139.56	85.4514	143.083	86.0818	139.348	119.834
sg_5339	AK3	175.287	168.856	124.895	91.5764	65.0291	248.592
sg_5716	ADCK4	153.516	106.942	212.2	127.291	102.189	94.3374
sg_3708	GUCY2F	92.6676	82.3813	67.904	129.123	315.856	76.4897
sg_4063	PFKM	58.615	49.6334	50.928	19.231	65.0291	81.5891
sg_3765	ITK	113.881	107.454	71.5417	244.509	81.2864	49.7183
sg_2805	TAF1L	123.929	135.085	192.799	152.017	545.78	155.529
sg_2565	PANK2	126.72	110.524	790.596	448.724	162.573	257.515
sg_4098	PHKG2	164.68	181.648	183.098	256.414	83.6089	374.8
sg_2548	PIP4K2C	132.861	125.363	189.161	20.1468	62.7066	548.177
sg_4112	PIK3C2G	132.302	115.129	1603.02	1296.72	7719.88	3365.55
sg_648	KHK	80.9446	100.29	72.7542	199.637	118.446	198.873
sg_2614	RIOK1	98.2499	105.919	82.4548	26.5572	34.837	48.4435
sg_6026	NIM1K	136.21	115.129	110.344	242.677	1031.18	130.033
sg_4028	PDK2	171.937	134.573	145.508	170.332	141.671	84.1387
sg_3631	FLT4	125.045	76.241	56.9908	149.27	44.1269	68.8408
sg_5105	TWF2	100.483	96.1968	98.2182	146.522	113.801	109.635
sg_5874	TBCK	168.588	152.482	217.05	184.069	141.671	471.687
sg_303	CSNK2A1	147.375	157.599	87.3051	77.8399	120.768	128.758
sg_4466	MAP2K4	183.66	198.534	346.795	136.449	150.96	201.423
sg_5799	CAMKK1	184.777	180.113	634.174	471.618	130.058	246.042
sg_1591	LAMTOR3	113.322	81.3579	124.895	125.46	60.3842	137.682
sg_2279	CROT	139.001	140.713	88.5177	162.09	134.703	87.9632
sg_5161	MAST2	77.5951	82.3813	73.9668	74.1769	62.7066	77.7646
sg_1631	STK19	172.496	153.505	116.407	79.6715	125.413	170.827
sg_5316	PKN3	192.592	156.576	146.721	87.9133	53.4168	167.003
sg_3412	PLK3	290.284	296.777	164.91	162.09	130.058	232.019
sg_4856	DCLK1	134.535	173.973	160.059	136.449	118.446	174.652
sg_3236	AXL	128.395	112.059	162.484	111.723	65.0291	110.91
sg_3661	GCK	191.476	186.253	113.982	306.781	143.993	130.033
sg_1755	ROCK2	78.1534	106.942	76.392	108.976	215.99	114.735
sg_360	DTYMK	234.46	230.258	115.194	130.954	188.12	154.254
sg_5007	BCKDK	107.74	130.48	203.712	86.9976	30.1921	108.36
sg_4351	MAP2K7	80.3863	81.3579	16.976	101.65	220.634	59.917
sg_2041	PIK3R5	139.56	110.012	73.9668	149.27	903.44	68.8408
sg_800	NPR2	127.837	174.996	25.464	137.365	873.248	254.966
sg_5536	TEX14	79.2698	107.454	144.296	110.807	44.1269	91.7877
sg_5186	PIP5K1C	137.327	125.363	384.385	406.599	350.693	344.204
sg_3598	FES	128.953	136.62	151.571	40.2936	213.667	146.605
sg_5903	CSNK1A1L	251.207	207.744	246.152	177.658	587.584	235.843
sg_1319	SGK1	98.8082	99.7785	29.1017	76.0084	41.8044	93.0625
sg_4474	SRC	131.186	138.667	84.8799	208.794	466.816	107.086
sg_2745	LRRK2	104.391	77.2644	23.0388	154.764	30.1921	30.5959
sg_3581	ERBB4	171.937	164.251	243.727	100.734	294.953	158.079
sg_1622	KSR1	180.869	166.298	163.697	151.101	232.247	147.88
sg_1084	PRKCB	211.014	234.863	172.185	74.1769	118.446	240.943
sg_3544	EPHA5	102.158	73.1709	33.952	29.3044	32.5146	59.917
sg_4313	MAPK11	135.094	126.386	149.146	162.09	150.96	191.224
sg_5959	TAF1L	137.327	171.414	26.6766	53.1143	130.058	130.033
sg_141	CALM3	195.383	162.204	215.838	159.343	150.96	280.462
sg_2433	TAOK1	243.392	254.819	143.083	200.552	348.37	220.545
sg_4919	IKBKE	63.6392	74.1943	106.706	23.8099	44.1269	85.4135
sg_2011	MAST2	135.652	139.69	52.1405	58.6089	58.0617	372.25
sg_3462	CSNK2B	173.612	155.041	29.1017	73.2611	162.573	101.986
sg_5326	HUNK	65.8721	119.223	67.904	38.4621	58.0617	105.811
sg_3985	PAK3	80.9446	88.5215	77.6045	97.071	65.0291	113.46
sg_308	CSNK2A2	156.865	167.833	99.4308	65.935	134.703	149.155
sg_1103	PRKCI	83.1775	64.4723	127.32	84.2503	32.5146	58.6421
sg_5075	RIPK3	80.9446	87.4981	0	10.0734	81.2864	70.1156
sg_4314	MAPK11	137.885	149.924	270.403	482.608	766.414	156.804
sg_4103	PIK3C2A	156.307	110.012	93.3679	182.237	97.5437	142.781
sg_3863	MAP3K9	271.862	221.56	196.436	141.028	104.511	200.148
sg_2131	NMRK2	172.496	106.942	95.7931	56.7774	37.1595	121.109
sg_435	ERN1	106.065	113.594	76.392	91.5764	48.7718	96.887
sg_5725	HKDC1	167.472	182.671	809.997	731.695	1161.23	1138.42
sg_388	EPHA4	99.3664	96.7084	153.996	101.65	236.892	79.0394
sg_1118	PRKCQ	96.017	119.223	21.8263	73.2611	188.12	136.407
sg_4346	MAP2K6	106.624	107.966	160.059	105.313	267.084	73.9401
sg_5920	UHMK1	70.8963	116.664	86.0925	159.343	74.319	91.7877
sg_2981	CDKL4	112.764	105.407	30.3143	130.954	71.9965	117.284
sg_6146	MAST4	194.825	183.695	103.069	113.555	155.605	145.331
sg_3935	NME2	96.017	97.7318	12.1257	90.6606	32.5146	105.811
sg_3483	DAPK1	99.3664	110.012	147.934	122.712	90.5763	50.9932
sg_600	INSR	144.584	183.183	149.146	151.101	218.312	226.92
sg_4278	PRKDC	197.058	171.414	202.499	96.1552	297.276	175.926
sg_4791	CPNE3	60.848	54.7503	56.9908	10.0734	23.2247	40.7945
sg_6013	AK8	121.138	123.316	134.595	130.038	132.381	93.0625
sg_2454	RBKS	137.327	118.711	64.2662	68.6823	150.96	131.307
sg_203	CDK9	195.942	178.066	139.446	101.65	281.019	142.781
sg_2838	TTBK2	87.0852	66.0073	249.79	200.552	325.146	138.956
sg_6090	MAGI3	133.977	96.7084	831.823	658.434	109.156	339.105
sg_3459	CSNK2A2	78.7116	97.2201	90.9428	215.205	148.638	62.4666
sg_1972	ICK	120.579	128.945	90.9428	131.87	95.2212	104.536
sg_2113	RPS6KC1	457.197	416	244.939	277.477	485.396	418.144
sg_3229	ATR	152.399	126.898	281.316	361.727	141.671	506.107
sg_171	CDK1	40.7514	49.6334	88.5177	123.628	67.3516	61.1918
sg_4761	DYRK4	147.375	122.293	86.0925	106.229	99.8661	103.261
sg_4135	PIK3CG	133.977	114.106	269.191	143.775	51.0943	116.009
sg_5886	SLAMF6	123.929	120.758	144.296	219.783	218.312	271.539
sg_5455	ULK4	114.997	106.942	217.05	260.077	236.892	276.638
sg_3136	Non-Targeting	126.162	179.601	157.634	140.112	220.634	203.973
sg_1928	PIM2	151.283	133.55	106.706	58.6089	195.087	226.92
sg_4989	TNK2	120.579	83.4046	53.3531	211.541	81.2864	86.6884
sg_2354	NAGK	38.5184	57.3087	97.0057	101.65	85.9313	29.3211
sg_4136	PIK3CG	173.612	160.157	95.7931	120.881	113.801	133.857
sg_1288	RPS6KA2	150.724	140.202	132.17	232.604	401.787	118.559
sg_5102	PNKP	102.158	109.501	210.987	213.373	306.566	243.492
sg_2340	STRADB	89.3181	104.895	223.113	114.471	76.6414	160.628
sg_1560	MAPKAPK5	73.6875	60.8905	93.3679	45.7882	0	33.1456
sg_652	KIT	165.797	132.015	226.751	158.427	111.478	150.43
sg_5190	BRD4	55.2656	49.6334	36.3771	73.2611	6.9674	20.3973
sg_93	BMPR1A	103.832	68.0541	162.484	79.6715	25.5471	99.4367
sg_4485	SRPK1	132.861	145.83	189.161	229.857	448.236	99.4367
sg_5604	FASTKD5	128.953	143.783	115.194	271.066	359.983	109.635
sg_684	MARK3	160.214	159.646	110.344	121.797	65.0291	147.88
sg_2028	ATMIN	169.146	124.851	2197.18	1825.12	15530.3	5068.72
sg_3344	CDK5	120.021	147.877	112.769	65.935	134.703	138.956
sg_4732	PRKRA	74.2457	82.8929	71.5417	45.7882	23.2247	33.1456
sg_1831	LRPPRC	197.058	202.627	1891.61	1489.95	9877.46	4850.72
sg_5682	FASTKD1	244.508	211.326	97.0057	165.753	250.827	246.042
sg_3685	MKNK2	156.307	149.412	478.965	673.087	5815.46	1211.09
sg_5437	SNRK	128.953	143.272	2051.67	1411.19	14599	8545.18
sg_5788	OBSCN	206.548	264.029	242.514	154.764	260.116	232.019
sg_2006	CDK19	81.5028	86.4747	403.786	430.409	1725.59	132.582
sg_662	LIMK2	237.81	217.978	329.819	416.673	1430.64	702.431
sg_6123	MYLK4	116.114	143.783	71.5417	78.7557	41.8044	109.635
sg_1172	MAPK10	191.476	194.952	230.388	162.09	183.475	359.502
sg_555	GUCY2F	208.781	225.141	139.446	150.185	250.827	499.733
sg_3695	GSK3B	58.615	78.2878	54.5657	30.2202	51.0943	43.3442
sg_3906	MVK	221.062	239.98	201.287	146.522	301.921	197.599
sg_5694	PEAK1	48.5667	76.241	116.407	48.5355	78.9639	121.109
sg_5468	FGGY	80.9446	70.1008	141.871	65.935	13.9348	67.5659
sg_2210	TAOK3	72.571	104.384	66.6914	105.313	23.2247	56.0925
sg_2272	RIPK4	132.302	110.524	89.7302	83.3345	95.2212	258.79
sg_3953	NTRK1	85.9687	87.4981	29.1017	36.6306	23.2247	62.4666
sg_5458	ETNK2	162.447	200.069	46.0777	182.237	123.091	130.033
sg_3126	Non-Targeting	328.244	368.413	157.634	302.202	991.694	365.876
sg_2535	LRRK1	132.302	109.501	88.5177	26.5572	76.6414	50.9932
sg_2477	CERK	234.46	222.583	84.8799	99.8183	150.96	249.866
sg_5630	CERK	176.962	229.235	180.673	301.286	243.859	289.386
sg_5421	RIPK4	169.704	173.461	571.121	264.656	262.439	424.518
sg_6103	KSR2	187.01	143.272	288.592	92.4922	278.696	330.181
sg_5767	RIOK1	149.608	164.251	115.194	82.4188	88.2538	90.5129
sg_36	ADRBK1	167.472	180.113	493.516	369.969	46.4494	613.193
sg_5770	GSG2	160.214	151.459	545.657	641.035	359.983	240.943
sg_5272	TPK1	146.258	137.643	72.7542	49.4513	195.087	132.582
sg_3307	CAMK2B	155.19	167.833	150.359	117.218	120.768	135.132
sg_5489	STRADB	72.0127	77.2644	29.1017	86.0818	153.283	39.5197
sg_1761	AATK	97.6917	88.5215	283.742	55.8616	143.993	130.033
sg_6091	MAGI3	83.7358	91.5916	70.3291	60.4404	41.8044	61.1918
sg_1369	AURKC	171.937	146.342	81.2422	80.5872	143.993	127.483
sg_4014	PDGFRL	290.284	276.31	130.958	246.341	120.768	195.049
sg_3679	GRK5	93.784	89.5448	70.3291	87.9133	118.446	63.7415
sg_3399	CLK1	121.138	117.176	75.1794	248.172	197.41	144.056
sg_1130	PRKG1	174.729	145.83	947.018	1085.18	1168.2	750.874
sg_5390	CDK12	158.54	199.045	69.1165	131.87	174.185	239.668
sg_1415	TIE1	189.243	156.576	112.769	121.797	92.8987	163.178
sg_4545	TEK	212.131	236.398	175.823	50.367	192.765	192.499
sg_3315	CAMK2G	141.234	103.872	771.195	471.618	524.878	490.809
sg_3586	ERN1	160.773	171.414	163.697	76.9242	109.156	164.453
sg_5928	CIB4	106.065	90.5682	217.05	136.449	192.765	818.44
sg_5070	TLK2	78.1534	92.1033	92.1554	153.848	178.83	75.2149
sg_3808	LCK	217.155	230.258	723.905	380.042	431.979	490.809
sg_4874	MAPKAPK2	240.601	262.494	151.571	210.626	213.667	339.105
sg_4666	ULK1	178.078	157.599	293.442	493.597	167.218	294.486
sg_2619	GSG2	153.516	160.669	110.344	76.9242	62.7066	155.529
sg_2235	CMPK1	202.082	193.417	44.8651	103.481	213.667	138.956
sg_4534	TAF9	101.041	104.895	174.61	371.8	116.123	146.605
sg_4981	LRPPRC	103.832	103.872	241.302	78.7557	283.341	117.284
sg_3852	MAP3K4	106.065	128.433	195.224	73.2611	264.761	170.827
sg_1716	TBRG4	182.544	123.828	88.5177	143.775	548.102	151.705
sg_4673	DYRK3	118.905	161.181	103.069	175.827	155.605	68.8408
sg_2589	SH3BP5L	76.4787	113.082	138.233	73.2611	58.0617	70.1156
sg_2473	IPPK	91.5511	85.4514	95.7931	94.3237	215.99	141.506
sg_426	ERBB3	227.203	187.277	402.573	419.42	120.768	186.125
sg_6094	STK32C	203.199	222.583	155.209	160.259	143.993	159.354
sg_551	GUCY2C	93.784	75.2177	95.7931	116.302	58.0617	62.4666
sg_4854	DCLK1	106.065	124.339	94.5805	125.46	220.634	95.6122
sg_4948	NUAK1	85.9687	120.758	86.0925	136.449	346.048	100.711
sg_2487	CDK15	240.042	193.929	305.568	233.52	118.446	187.4
sg_5452	NMRK1	171.937	186.253	277.679	270.15	222.957	267.714
sg_5566	SCYL3	178.078	224.63	60.6285	89.7449	74.319	130.033
sg_1274	ROS1	190.918	192.905	903.365	1067.78	2053.06	354.402
sg_4707	CAMK1	77.0369	104.384	192.799	97.9868	44.1269	76.4897
sg_2289	PXK	232.227	231.793	252.215	130.038	197.41	229.469
sg_4024	PDK1	92.6676	91.0799	105.494	141.028	18.5797	116.009
sg_2949	KSR2	205.99	162.716	379.535	585.173	346.048	356.952
sg_5930	ACVR1C	145.142	158.622	149.146	41.2094	34.837	105.811
sg_1034	PRKAA2	276.886	304.452	426.825	413.01	1112.46	334.005
sg_1178	MAP2K1	343.317	344.876	289.804	170.332	250.827	387.548
sg_4703	DGKD	194.267	160.157	47.2903	152.017	415.722	123.658
sg_3063	Non-Targeting	407.514	361.761	266.766	453.303	464.494	435.992
sg_3097	Non-Targeting	207.106	198.534	213.412	321.433	271.729	291.936
sg_5069	TLK2	233.902	178.578	328.607	170.332	232.247	337.83
sg_4184	PRKAA1	146.258	183.183	247.364	168.501	181.153	98.1618
sg_46	AK2	247.858	222.071	703.291	674.918	494.686	645.064
sg_2549	NEK11	186.452	141.737	67.904	200.552	150.96	138.956
sg_4705	CAMK1	75.9204	41.4465	186.736	119.965	74.319	59.917
sg_1859	PAK4	162.447	141.737	104.281	103.481	132.381	165.728
sg_2075	SHPK	78.1534	82.8929	15.7634	163.006	153.283	87.9632
sg_3154	ABL1	103.832	76.241	12.1257	23.8099	37.1595	114.735
sg_3711	GUK1	219.946	210.814	147.934	162.09	162.573	130.033
sg_3369	CHUK	178.078	176.02	270.403	321.433	589.907	193.774
sg_1570	MKNK1	185.893	137.132	269.191	358.98	587.584	87.9632
sg_579	HK3	194.267	201.092	198.862	261.909	327.468	420.694
sg_1809	GNE	80.3863	88.0098	54.5657	80.5872	58.0617	56.0925
sg_1767	IKBKE	182.544	149.412	415.912	424.915	3349	814.616
[truncated: 5,342 more rows]

## Sheet: sgRNA-normalized counts 5iLA
sgRNA	Gene	T0-R1	T0-R2	P3-R1	P3-R2	P6_R1	P6_R2
[truncated: 6,204 more rows]

[truncated: 3 more sheets: sgRNA-normalized counts XF-LCDM, ERBB related genes enriched, Library quality control]
