# Supplementary material for: A CRISPR/Cas9-based kinome screen identifies ErbB signaling as a new regulator of human naïve pluripotency and totipotency
Source: Life Med. 2023 Oct 20;2(4):lnad037. doi: 10.1093/lifemedi/lnad037 (PMC11749542; doi:10.1093/lifemedi/lnad037)
Supplement: lnad037_suppl_Supplementary_Table_S3 [file lnad037_suppl_Supplementary_Table_S3.xlsx]

## Sheet: Chemical small molecules list
Product Name	CAS. No	M. Wt	Target(s)
(E)-Akt inhibitor-IV	959841-49-7	614.54	AKTs
3-Bromopyruvic acid	1113-59-3	166.96	Apoptosis; Autophagy; Hexokinase
Adezmapimod	152121-47-6	377.43	Autophagy; Mitophagy; p38 MAPK
Afatinib	850140-72-6	485.94	Autophagy; EGFR
Alofanib	1612888-66-0	413.4	Apoptosis; FGFR
AR-A014418	487021-52-3	308.31	GSK3β
Bafetinib	859212-16-1	576.62	Apoptosis; Bcr-Abl; Src
BI 2536	755038-02-9	521.65	Apoptosis; Epigenetic Reader Domain; Polo-like Kinase (PLK)
BQR-695	1513879-21-4	352.39	PI4KIIIβ
BRD3731	2056262-07-6	377.52	GSK3
BX517	850717-64-5	282.3	PDK-1
BX795	702675-74-9	591.47	PDK1, MARKs, NUAK1, VEGFR, MLKs
CCG215022	1813527-81-9	499.5	GRKs
CI-1040	212631-79-3	478.66	Apoptosis; MEK
CID44216842	1222513-26-9	486.38	Cdc42
CID755673	521937-07-5	217.22	PKDs
Crizotinib	877399-52-5	450.34	ALK; Autophagy; c-Met/HGFR; ROS
Danusertib	827318-97-8	474.55	AURKs
Daphnetin	486-35-1	178.14	Autophagy; EGFR; Parasite; PKA; PKC
DCLK1-IN-1	2222635-15-4	527.54	DCLK1, DCLK2
Dinaciclib	779353-01-4	396.49	Apoptosis; CDK
Doramapimod	285983-48-4	527.66	Autophagy; p38 MAPK; Raf
eIF4A3-IN-2	2095677-20-4	602.7	Autophagy; Eukaryotic Initiation Factor (eIF)
Epertinib (hydrochloride)	2071195-74-7	596.48	EGFR
Fasudil (HA-1077) HCl	105628-07-7	327.83	Autophagy,ROCK, MLCK, PKA, PKC
FRAX486	1232030-35-1	513.39	PAK
FRAX597	1286739-19-2	558.1	PAK
GAK inhibitor 49	319492-82-5	370.4	GAK
GSK 650394	890842-28-1	382.45	Influenza Virus; SGK
GSK-690693	937174-76-0	425.48	pan-Akt; AMPK; Autophagy
GW779439X	551919-98-3	454.45	STK
IPA-3	42521-82-4	350.45	PAK
Ipatasertib	1001264-89-6	458	pan-AKT
JNK Inhibitor VIII	894804-07-0	356.38	JNK
JNK-IN-8	1410880-22-6	507.59	JNK
Kenpaullone	142273-20-9	327.18	CDKs
KN-93	139298-40-1	501.04	Autophagy; CaMK
KU-55933	587871-26-9	395.49	ATM/ATR; Autophagy
KU-60019	925701-46-8	547.67	ATM/ATR
LDN-193189	1062368-24-4	406.48	BMP receptor, ALK2, ALK3
Lorlatinib	1454846-35-5	406.41	ALK; Apoptosis; ROS
LY2874455	1254473-64-7	444.31	FGFR
LY3009120	1454682-72-4	424.51	Autophagy; Raf
Merestinib	1206799-15-6	552.53	c-Met/HGFR; Discoidin Domain Receptor; FLT3; ROS
MK-2206 (dihydrochloride)	1032350-13-2	480.39	AKTs
MRT199665	1456858-57-3	469.58	MARKs
NG25	1315355-93-1	537.58	MAP3K; MAP4K
NS8593 (hydrochloride)	875755-24-1	299.8	Potassium Channel
NVP-BHG712	940310-85-0	503.48	EphB4
NVP-TAE 226	761437-28-9	468.94	Apoptosis; FAK; IGF-1R; Insulin Receptor; Pyk2
PD318088	391210-00-7	561.09	MEK
Pemigatinib	1513857-77-6	487.5	FGFR
PF-562271	717907-75-0	507.49	FAK; Pyk2
PF-573228	869288-64-2	491.49	Apoptosis; FAK
PHA-793887	718630-59-2	361.48	Apoptosis; CDK
PIM-447 (dihydrochloride)	1820565-69-2	513.38	Apoptosis; Pim
Pim1/AKK1-IN-1	1093222-27-5	339.35	Pim
Pluripotin	839707-37-8	550.53	RSKs
PNU112455A (hydrochloride)	21886-12-4	301.75	CDK
PP1	172889-26-8	281.36	Apoptosis; Src
PP121	1092788-83-4	319.36	HCK
PP2	172889-27-9	301.77	Src
PZ-2891	2170608-82-7	349.43	PANKs
R59949	120166-69-0	489.58	DGK, PKC
Regorafenib	755037-03-7	482.82	Autophagy; PDGFR; Raf; RET; VEGFR
Rigosertib (sodium)	592542-60-4	473.47	Apoptosis; PI3K; Polo-like Kinase (PLK)
RK-24466	213743-31-8	370.45	Src
Saracatinib	379231-04-6	542.03	Autophagy; Src
SB 202190	152121-30-7	331.34	Apoptosis; Autophagy; p38 MAPK
SBP-7455	1884222-74-5	354.33	ULKs
SL327	305350-87-2	335.35	MEK
SNS-314 (mesylate)	1057249-41-8	430.93	AURKs
Sorafenib	284461-73-0	464.83	Apoptosis; Autophagy; Ferroptosis; FLT3; Raf; VEGFR
SP600125	129-56-6	220.23	Apoptosis; Autophagy; Ferroptosis; JNK
SU6656	330161-87-0	371.45	Akt; FAK; Src
Takinib	1111556-37-6	322.36	Apoptosis; MAP3K
Taletrectinib	1505515-69-4	551.61	ROS
Tirbanibulin	897016-82-9	431.53	Microtubule/Tubulin; Src
Tuxobertinib	2414572-47-5	561.03	EGFR
Volasertib	755038-65-4	618.81	Apoptosis; Polo-like Kinase (PLK)
VX-803	1613191-99-3	541.55	ATR, CHK-1
WH-4-023	837422-57-8	568.67	Src

## Sheet: Possibly inducing KLF17-RFP+
Product Name
AR-A014418
BI 2536
SU6656
NVP-TAE 226
KU-55933
WH-4-023
Afatinib

## Sheet: Possibly severing cell death
Product Name
(E)-Akt inhibitor-IV
BQR-695
Tirbanibulin
VX-803
Dinaciclib
BRD3731
MK-2206 (dihydrochloride)
