# Supplementary material for: A CRISPR/Cas9-based kinome screen identifies ErbB signaling as a new regulator of human naïve pluripotency and totipotency
Source: Life Med. 2023 Oct 20;2(4):lnad037. doi: 10.1093/lifemedi/lnad037 (PMC11749542; doi:10.1093/lifemedi/lnad037)
Supplement: lnad037_suppl_Supplementary_Table_S4 [file lnad037_suppl_Supplementary_Table_S4.xlsx]

## Sheet: FPKM
tracking_id	Afatinib-PXGL	Erlotinib-PXGL	PXGL-Ctl	Afatinib-mTeSR	Erlotinib-mTeSR	mTeSR-Ctl	Afatinib-XF-LCDM	Erlotinib-XF-LCDM	XF-LCDM-Ctl
MIR1302-11	0	0	0	0	0	0	0	0	0
OR4F5	0	0	0	0	0	0	0	0	0
FAM138F	0	0	0	0	0	0	0	0	0
OR4F3	0	0	0	0	0	0	0	0	0
LOC101928626	0	0	0	0	0	0	0	0	0
MIR6723	0	0	0	0	0	0	0	0	0
DDX11L1	0	0	0.0882861	0.0324127	0	0	0.0242212	0	0.0344747
WASH7P	8.11815	7.47189	7.64377	5.51204	4.09546	3.56459	4.9596	8.32563	6.27675
MIR6859-1	0	0	0	0	0	0	0	0	0
LOC100288069	5.34694	3.36297	1.67306	8.60906	4.30212	1.16787	9.53699	6.09535	7.14186
FAM87B	0.0234921	0.0242247	0.0497179	0	0	0	0	0.0431433	0
OR4F16	0	0	0	0	0	0	0	0	0
LOC100133331	1.60281	1.13332	1.40372	1.2469	0.497513	0.0803068	1.62191	1.38697	1.62727
LINC00115	0.209453	0.800986	0.890069	0.410883	0.396336	0.229785	0.71825	0.354956	0.529461
LOC729737	7.81894	6.88199	8.11102	14.7493	7.2934	3.14821	14.9838	11.4773	11.3345
FAM41C	0.0744273	0.144417	0.0269969	0.145216	0.0876774	0.0961732	0.0505295	0.025174	0.0273191
LINC01128	3.27811	2.90543	2.61554	1.89376	2.14742	2.02724	1.08355	1.19755	1.19783
LOC100132062	0.000304572	0.000348381	0.000343978	0.000356703	0.000343271	0.00028094	0.000297376	0.000342045	0.000364534
LOC100130417	6.25911	9.50952	13.3674	0.48291	0.176509	0.0267171	0.23414	0.424127	1.05811
PLEKHN1	0.450568	1.49015	1.1484	0.549759	0.370943	0.322744	0.479488	0.423049	1.02112
PERM1	0.269767	0.201155	0.339387	0.174744	0.191784	0.170838	0.0372419	0.152618	0.170314
KLHL17	6.90445	9.21518	11.9744	6.82683	6.28236	4.45702	6.65857	6.21968	6.20471
ISG15	42.2736	49.1496	63.8173	29.3477	31.4871	38.4096	19.2146	18.8553	20.1119
SAMD11	24.2883	40.5624	55.2578	0.419855	0.502104	0.517894	0.734989	1.72334	3.57864
NOC2L	37.9373	40.8993	46.4351	58.2773	66.0238	55.1471	50.5169	48.0534	51.1288
HES4	123.341	124.104	151.764	14.2798	15.86	15.1751	14.9103	5.27148	3.16579
RNF223	0.158287	0	0.0977642	0	0	0	0	0	0
MIR200B	0	0	0	0	0	0	0	0	0
MIR200A	0	0	0	0	0	0	0	0	0
LINC01342	0	0	0.0329933	0	0	0	0	0	0.0353444
MIR429	0	0	0	0	0	0	0	0	0
C1orf159	9.57603	8.46876	12.802	4.59903	4.24199	3.381	4.5168	3.82928	4.75101
TNFRSF4	0.094437	0.0971775	0	0	0.0454799	0	0.0430261	0	0.0571305
TNFRSF18	0.0370999	0.397603	0.397095	0.125516	0.0407481	0.311224	0.091722	0.518742	0.350396
TTLL10	0	0.066012	0.0389729	0	0	0	0.0338284	0	0
FAM132A	1.68724	2.52177	2.98226	0.554493	1.00777	0.898054	0.349158	0.70339	0.865938
B3GALT6	8.41266	8.04886	9.50019	8.00969	6.29884	9.45313	3.5686	3.35459	7.15329
SCNN1D	1.90423	1.29286	2.05025	1.1097	0.728006	0.783035	1.63614	1.85895	3.03512
SDF4	61.3247	61.984	65.5264	56.9351	52.1437	45.6326	60.3486	53.057	54.4909
ACAP3	19.0097	14.1373	18.1103	6.88079	5.22568	5.07197	3.6983	4.47588	4.05936
MIR6726	0	0	0	0	0	0	0	0	0
UBE2J2	32.4589	27.4716	31.6017	26.6555	27.0213	30.8683	18.0268	20.1523	21.4821
TAS1R3	0.375421	0.17006	0	0.131434	0.0494344	0	0.0600991	0.0397263	0.055344
CPTP	8.99045	7.33354	8.04923	4.24109	4.386	3.89381	2.86035	3.88261	5.26504
AGRN	62.6556	88.1914	85.5148	20.9451	16.4479	11.8737	19.752	16.8651	16.6013
DVL1	47.2012	47.215	54.822	42.0834	39.1259	29.654	45.1377	41.7665	38.2824
MIR6808	0	0	0	0	0	0	0	0	0
PUSL1	13.8712	15.7965	23.5639	18.0102	22.9392	27.2635	16.4931	20.5922	13.9397
CPSF3L	26.2193	32.5201	41.704	29.1751	30.3841	26.5686	25.9588	35.0352	39.7713
MIR6727	0	0	0	0	0	0	0	0	0
AURKAIP1	128.969	120.469	162.123	122.433	139.64	191.603	119.406	100.682	121.204
LOC102724312	1.19643	1.01914	2.24231	0.324479	0.359587	0.298943	0.742688	0.37593	1.10738
LOC148413	10.5444	12.5844	13.3187	7.79338	9.62785	8.21856	4.01079	5.9832	8.50428
MRPL20	90.4192	104.059	105.882	83.7424	102.647	142.978	74.1189	60.1829	73.2252
ANKRD65	20.7377	36.4265	46.9012	0.796929	1.07631	1.00913	1.24447	1.11118	2.09343
TMEM88B	3.81533	6.07041	6.04766	0	0	0	0	0.369623	0.95297
ATAD3C	5.06088	1.41682	1.64824	0.430952	0.29318	0.0746841	0.447454	0.287764	0.285392
VWA1	8.3348	10.7573	14.0423	2.60652	3.1684	2.94287	4.45206	3.20127	3.28039
CCNL2	84.7476	88.5717	89.0126	37.9583	27.872	22.2543	52.4442	48.9441	59.3763
ATAD3B	26.5765	24.9886	28.9241	21.4613	27.6278	20.3982	10.4832	10.4332	13.9443
TMEM240	4.10846	4.6901	5.6055	2.08702	2.29173	1.74582	2.49374	2.28237	2.33051
MXRA8	110.704	97.9697	117.193	7.09472	4.94224	4.29616	20.1065	26.8052	18.5091
C1orf233	11.6456	8.70575	13.7988	15.5588	12.3148	12.3945	18.702	13.1891	14.71
ATAD3A	23.5695	22.7303	30.145	28.6952	34.3348	30.2147	19.703	18.1378	19.9209
MMP23B	0.318785	0.802714	1.39132	1.26253	1.84625	0.962274	0.359855	0.991263	1.03784
MMP23A	0	0	0	0	0	0	0	0	0
SSU72	191.384	165.635	192.716	127.584	124.556	149.998	119.648	111.04	110.971
MIB2	10.934	9.20927	13.0265	8.45818	7.07252	8.01169	10.8449	9.28913	12.72
SLC35E2	4.19191	4.08415	4.24561	2.77219	2.89768	2.02897	2.1352	2.86131	3.33579
NADK	34.9286	34.6705	38.8161	40.5907	40.2827	38.449	32.3804	32.5054	34.0288
CFAP74	0.0819266	0.0953608	0.23733	0.0921867	0.0465307	0.0574378	0.0834303	0.197108	0.115977
CALML6	2.172	1.34569	1.4171	0.370386	0.431951	0.483439	0.833579	0.688014	1.19593
TMEM52	6.2407	3.87047	5.09517	13.6433	11.5693	15.0814	4.52775	5.28489	4.5567
GABRD	0.927977	0.750707	1.58238	4.14032	4.17038	3.75947	2.32188	1.82316	1.65795
SKI	19.0909	18.491	15.2573	25.0446	22.0123	12.5214	25.9289	18.4461	16.3734
MORN1	4.58762	2.68973	2.86297	2.48782	1.2395	1.6218	4.41599	4.27046	4.38605
LOC100129534	2.5026	1.27267	1.21488	0.417449	0.379128	0.37049	0.709934	0.237824	1.30344
PANK4	7.60358	9.76485	12.6099	8.46569	8.10378	4.77793	14.921	17.1958	11.3902
HES5	10.0086	6.07329	10.0494	0.801832	1.25564	1.1412	0.0321344	0.192576	0.630989
LOC115110	0.0516954	0.0279858	0.0382547	0.0204892	0	0	0.0311362	0.0914744	0.129787
TNFRSF14	0.337763	0.141715	0.0813241	0	0.0573255	0.0230392	0.0671762	0.0747931	0.162127
PLCH2	0.220291	0.158674	0.0922145	0.144139	0.138107	0.0577215	0.101185	0.100783	0.0382349
LOC100996583	0.327614	0.0945485	0	0.106531	0	0	0.232708	0	0
RER1	32.069	28.6715	30.8032	23.4763	24.5373	30.1051	17.7537	18.5498	22.2179
PEX10	16.868	12.3318	15.105	13.2088	10.8634	11.9793	10.194	9.15831	15.2618
TTC34	0	0	0	0	0	0	0	0	0.0260901
LINC00982	0	0.0128766	0	0	0	0	0	0	0
ACTRT2	0	0	0	0	0	0	0	0	0
FAM213B	9.74221	6.89172	7.52488	10.0317	10.2962	8.43745	10.305	10.5937	9.9536
MMEL1	0.690303	0.555725	0.583736	0.893787	0.930276	0.825935	0.931263	0.609226	1.2716
PRDM16	0.0120851	0.0152689	0.015179	0.0809868	0.0478483	0.0341747	0	0.0128292	0.0112719
MIR4251	0	0	0	0	0	0	0	0	0
ARHGEF16	12.4498	10.7977	11.1985	9.09655	8.20891	6.65306	10.7164	7.37375	8.90902
MEGF6	7.38919	6.65379	8.49092	4.25418	3.10136	2.44505	4.87873	4.05648	5.70715
MIR551A	0	0	0	0	0	0	0	0	0
CCDC27	0	0.0235286	0.0203569	0	0	0	0	0.0428221	0.0457268
WRAP73	14.8219	12.1681	14.9831	18.0517	19.831	19.3753	16.1431	14.3943	16.888
TPRG1L	25.5765	20.151	21.4656	9.1932	9.92406	8.20057	13.038	11.0618	10.4821
SMIM1	3.20545	1.99209	7.37153	1.90549	1.29561	2.39855	1.8962	2.14657	4.72678
CEP104	6.29682	4.88104	4.37742	4.34687	3.45878	2.58451	4.08359	5.4483	4.81883
LRRC47	40.4205	37.1861	45.358	49.8289	49.4723	47.5316	103.326	80.0146	86.9611
C1orf174	15.1588	11.7986	12.0743	20.4346	17.9997	17.4677	19.8738	19.2942	13.1331
DFFB	2.89477	1.5773	1.56109	3.0056	3.08211	2.07845	1.92365	1.84928	1.73458
LINC01134	0.103721	0.0241096	0	0	0	0	0.0199596	0	0.113302
CDK11B	12.4041	14.2354	15.4098	14.1016	15.7769	14.3563	11.9425	12.8245	12.8111
CDK11A	7.95582	7.00608	7.91779	8.105	8.3406	5.43264	6.52999	7.44098	6.66911
SLC35E2B	13.7371	11.1503	9.86425	9.01591	7.07874	4.57109	7.09346	8.16031	8.70126
LINC01346	0	0	0	0	0	0	0	0	0
TP73	1.277	1.32096	1.87416	0.837545	0.955501	0.698281	0.596956	1.01197	1.12377
TP73-AS1	7.04046	7.24662	7.20252	7.79262	6.79583	4.91662	8.85654	7.50545	10.3884
MIR4417	0	0	0	0	0	0	0	0	0
LOC284661	0	0	0	0	0	0	0	0	0
MIR4689	0	0	0	0	0	0	0	0	0
AJAP1	0.28835	0.0810907	0.144452	5.01086	3.3265	2.10495	0.681956	0.44372	0.948568
CHD5	0.217396	0.248557	0.316829	0.269643	0.350035	0.169728	0.155957	0.52328	0.307535
GNB1	143	131.313	121.065	137.248	133.743	106.301	155.207	152.039	139.189
PRKCZ	21.3371	26.2427	32.3849	14.1418	13.9468	9.6716	19.51	23.5676	18.0099
FAAP20	86.8014	80.7009	123.415	66.9554	71.2047	113.372	84.1469	67.0212	76.4328
NPHP4	2.90393	3.33239	3.60208	2.33471	2.04694	1.09391	2.64893	1.9001	2.43966
KCNAB2	7.39423	3.73632	3.85596	2.20063	1.36689	0.966213	3.76354	2.76266	2.21155
LOC102724450	0	0	0	0	0.724345	0.552095	0	0	0
LINC00337	7.74656	7.85669	6.22767	5.06206	5.36235	5.73204	2.03162	3.49287	8.03977
GPR153	4.64142	8.29871	8.52078	4.72912	5.308	4.06718	1.61983	3.51926	3.58758
HES3	101.059	105.438	83.045	35.8707	17.0915	11.6375	29.1955	15.2157	22.4691
HES2	1.40308	1.69631	1.51368	0.0935798	0.383658	0.282396	0	0.0474692	0.019915
RNF207	2.28756	2.38576	2.89345	1.48957	1.27424	0.762879	0.726316	0.932372	1.2466
ICMT	31.6872	33.8257	26.7794	42.8494	41.858	33.8483	23.5747	26.6613	28.3263
TAS1R1	0.053556	0.0690075	0.106355	0	0.116781	0.0201727	0.0339929	0	0.0975427
KLHL21	11.668	9.7566	9.71419	6.40708	5.70587	3.4352	6.86421	5.81708	4.60533
ZBTB48	7.77072	7.3122	8.9377	7.40343	6.66979	6.3764	5.64806	5.34125	6.28684
NOL9	5.67574	4.61271	4.48405	6.09375	5.22931	5.02257	2.8721	3.12174	4.04642
ESPN	0.44339	0.441298	0.421817	0.586318	1.169	0.965248	0.0863375	0.457922	0.0949306
MIR4252	0	0	0	0	0	0	0	0	0
PHF13	24.5984	22.325	22.4131	16.7383	14.3547	15.1152	12.1531	12.0769	11.151
LOC100505887	0	0	0	0	0	0	0	0	0
ACOT7	60.1598	62.9342	66.631	101.08	101.096	96.8999	61.918	52.3976	59.9451
UTS2	1.06418	0.846488	1.17086	0.756732	0.781947	0.236086	0.105244	0.884329	0.644907
TNFRSF9	0	0	0	0.0155607	0.00657805	0	0	0	0
VAMP3	21.3773	23.0605	22.0584	25.139	29.1825	29.0935	20.0124	33.0712	29.471
CAMTA1	74.65	92.9787	94.5227	80.5073	74.1934	117.41	68.9255	78.8257	66.425
TNFRSF25	8.83235	6.24311	8.93536	8.43691	8.0649	6.33465	2.72415	2.76407	2.74127
PLEKHG5	6.95881	9.4798	10.1197	10.455	8.54186	4.55269	4.42744	6.0152	6.24837
PER3	5.83	2.36829	1.832	4.55011	2.54643	1.89318	4.34509	3.30955	3.46321
LOC102724539	0	0	0	0	0	0	0	0	0
SLC45A1	0.109716	0.0359413	0.0565633	0.715512	0.446493	0.462129	0.373085	0.429232	0.164766
RPL22	434.319	510.769	607.448	477.052	545.055	751.477	497.269	500.288	592.132
ERRFI1	35.5703	27.0463	26.536	25.3667	27.0714	21.6791	30.2439	19.9586	18.3271
THAP3	9.13998	12.1285	13.7843	7.85345	12.7455	13.3234	11.6387	12.09	8.95226
DNAJC11	36.9654	28.5008	28.4487	34.2327	26.6147	19.7083	33.6802	25.6779	29.2248
PARK7	223.88	277.903	296.8	282.615	314.116	418.487	201.48	223.969	250.303
RERE	16.3327	14.4047	14.1267	13.9421	10.5686	7.16896	17.1533	14.1704	14.041
LOC102724552	0	0	0	0	0	0	0	0	0
SLC2A5	0.01559	0.0599006	0.0178767	0	0	0	0.0491748	0	0.169094
SLC2A7	0	0	0.030553	0	0	0	0	0.0357781	0
CA6	0	0	0	0	0	0	0	0	0
GPR157	0.248339	0.628942	0.767553	0.535181	0.562099	0.213503	0.6292	0.822128	0.131663
MIR34A	0	0	0	0	0	0	0	0	0
SPSB1	6.6609	3.97496	3.59769	3.71034	2.72492	2.43922	2.4076	1.95991	2.2203
LOC100506022	0.0349318	0	0.0185177	0.0584445	0	0	0	0	0.0416229
H6PD	4.57123	3.48491	3.16268	2.50374	1.55037	1.151	5.1974	4.44874	5.45609
TMEM201	4.83054	4.27861	4.08278	7.74608	6.3602	4.86148	6.44756	4.51551	5.84761
SLC25A33	50.5603	29.3756	29.8288	40.4688	41.0972	49.5307	48.0804	21.6679	21.9438
RBP7	6.08141	5.70217	11.0474	28.376	30.4382	44.2775	12.7591	18.0155	20.2959
LZIC	12.7108	9.4458	7.36801	11.5244	13.1002	11.3885	12.6146	12.2225	11.5838
NMNAT1	2.9306	3.09672	2.34371	1.38923	1.21302	1.38526	2.24375	1.55028	2.63666
MIR5697	0	0	0	0	0	0	0	0	0
CTNNBIP1	21.7394	20.6704	23.9969	15.2523	14.46	15.7009	15.5687	15.9459	17.7363
UBE4B	18.2416	24.2328	21.9464	23.9546	22.5851	13.9997	30.6579	26.6588	23.8092
PIK3CD	3.36616	3.79241	4.15248	4.76083	3.41153	2.40271	9.01347	8.17089	8.17406
CLSTN1	44.908	54.8349	52.4267	40.749	39.7515	25.3928	51.9428	51.5632	40.8668
PIK3CD-AS1	0	0	0	0	0.0243244	0	0	0	0
PIK3CD-AS2	9.38357	9.97088	20.6728	12.6447	9.90688	12.3734	13.6807	13.5937	12.726
APITD1	9.93137	10.5459	10.8133	9.35697	12.0767	15.7191	6.83465	7.33351	9.299
APITD1-CORT	0.742806	0.785441	0.654732	0.720184	0.719685	0.735795	0.423875	0.799383	0.548756
CORT	0.06446	5.94335e-17	0.196219	0.15003	6.50373e-16	0.0809075	0.250318	0.135726	0.184659
PEX14	18.1283	18.6516	21.0818	14.2127	14.0709	10.1528	26.6013	23.4003	20.1644
C1orf127	0.361051	0.452354	0.902309	0.0163463	0.0861385	0.0537962	0.0146594	0.018255	0.0158811
KIF1B	24.8229	22.0969	18.023	20.386	18.1679	11.588	28.4317	29.9383	20.9246
RNU6-2	0	0	0	0	0	0	0	0	0
CASZ1	3.47039	4.08168	3.85365	2.09438	1.58803	1.12244	1.79379	3.4721	2.39311
DFFA	26.2208	32.9179	31.8591	32.0568	36.611	26.2265	41.6565	46.8178	55.4121
MASP2	1.57301	1.03617	0.781488	1.29731	0.368957	0.290277	0.255557	0.746889	0.42061
ENO1	626.895	657.522	688.817	824.566	1052.98	984.323	656.047	530.716	560.605
ENO1-AS1	0.186654	0.226137	0.50374	0	0	0.176157	0.353708	1.00379	0.923496
MIR6728	0	0	0	0	0	0	0	0	0
SRM	75.0653	80.4028	92.546	101.846	109.823	100.727	84.5613	69.8916	73.4569
PGD	209.102	210.754	222.242	212.505	226.625	181.868	186.374	192.351	173.762
EXOSC10	35.2524	38.2253	38.3612	33.692	31.8287	18.1804	40.5215	44.3736	41.3488
LOC101929181	0	0	0	0.0405858	0.037348	0	0	0	0
UBIAD1	6.82751	5.06255	5.04043	6.34478	6.17546	4.24728	7.65467	5.76934	5.52891
TARDBP	94.2528	79.8719	69.1329	88.582	75.72	91.3577	83.3534	77.3122	79.7002
PTCHD2	0.777008	0.845703	0.971008	1.01615	0.923621	0.438078	0.291124	0.528765	0.479245
MTOR	13.8791	14.4339	11.5398	17.8164	15.6544	7.21109	18.8301	17.6872	16.8637
MTOR-AS1	0	0.112905	0	0	0	0.0813935	0	0	0
ANGPTL7	0.0389272	0.0622991	0	0.0644322	0.0405444	0	0.033315	0	0
FBXO6	3.18792	2.37954	2.15149	1.34205	1.0779	1.74308	1.42005	2.20326	0.800895
DRAXIN	23.3959	24.0463	22.7018	13.1146	8.46667	4.33866	28.8248	13.6409	13.4498
NPPB	0.262953	1.18519	0.63527	0	0.201854	0	0	0	0
MAD2L2	155.654	216.963	289.93	156.367	178.905	202.671	208.768	211.24	242.655
FBXO2	58.261	70.275	77.626	30.3575	32.1559	47.0255	12.3782	18.4124	15.0755
FBXO44	17.9342	17.0943	22.1082	9.74166	9.30777	8.46618	9.04537	8.49995	8.05143
AGTRAP	37.2433	40.2747	51.3107	30.0326	30.3529	24.0691	32.1474	25.9302	30.5647
KIAA2013	27.0729	27.7501	34.1281	29.6057	31.6213	27.3809	30.3045	27.6778	28.5647
PLOD1	25.6349	29.5905	33.5817	25.0487	22.7157	12.9954	22.0395	21.41	19.128
C1orf167	0.0255365	0.239299	0.33781	0.126172	0.0870638	0.0437857	0.0961102	0.157902	0.362903
CLCN6	10.7026	8.06251	9.59641	9.90514	7.03556	3.8981	11.1744	10.1776	7.18788
NPPA-AS1	0.633092	0.0980666	0.0417368	0.177078	3.65377e-114	1.87342e-246	0.225486	1.0594e-115	0.701367
LOC102724659	0	0.0281785	0.055653	0.0815878	0.0236363	0	0	0	0.0544131
MTHFR	7.62041	5.40255	4.89356	2.61174	1.95271	1.59193	1.64412	2.09556	3.00748
NPPA	0	0	0.132927	0.0714175	0	0	0	0	0
TNFRSF8	2.11314	4.09788	2.70681	11.1419	8.51843	5.26349	2.99742	1.70811	1.86128
MIR7846	0	0	0	0	0	0	0	0	0
TNFRSF1B	0.0544884	0.113761	0.182406	2.51832	1.23081	0.661806	0.236559	0.100714	0.111899
MIR4632	0	0	0	0	0	0	0	0	0
DHRS3	3.35574	6.16596	8.43299	2.37271	2.54797	3.35977	1.2853	1.30327	0.860276
MIR6730	0	0	0	0	0	0	0	0	0
AADACL4	0	0.0695105	0	0	0	0	0	0	0
C1orf158	0	0	0	0.159564	0.161238	0.137017	0	0	0
PRAMEF12	0	0	0	0	0	0	0	0	0
AADACL3	0.0300187	0.0486512	0.113574	0.581958	0.219504	0.220073	0	0	0
MIIP	52.2017	45.4734	56.6448	30.6621	32.8906	31.4823	23.417	23.7438	25.3224
MIR6729	0	0	0	0	0	0	0	0	0
PRAMEF2	0	0	0	0	0	0	0.0264243	0	0
PRAMEF1	0	0	0	0	0	0	0	0	0
HNRNPCL4	0	0	0	0	0	0	0	0	0
HNRNPCL3	0	0	0	0	0	0	0	0	0
HNRNPCL1	0	0	0	0	0	0	0	0	0
PRAMEF11	0	0	0	0	0	0	0	0	0
MFN2	28.6347	26.2495	24.1592	26.4937	22.9179	15.8946	31.2456	27.9789	21.3234
PRAMEF4	0	0	0	0	0	0	0	0	0
PRAMEF7	0	0	0	0	0	0	0	0	0
VPS13D	2.54329	2.19406	1.89838	3.21431	2.40118	1.3845	3.93976	4.75923	3.61109
SNORA59B	0	0	0	0	0	0	0	0	0
PRAMEF6	0	0	0	0	0	0	0	0	0
LOC101929983	0	0	0	0	0	0	0	0	0
HNRNPCL2	0	0	0	0	0	0	0	0	0
LOC649324	0	0	0	0	0	0	0	0	0
LOC645354	0	0	0	0	0	0	0	0	0
PRAMEF25	0	0	0	0	0	0	0	0	0
PRAMEF26	0	0	0	0	0	0	0	0	0
PRAMEF5	0	0	0	0	0	0	0	0	0
LOC391003	0	0	0	0	0	0	0	0	0
PRAMEF22	0	0	0	0	0	0	0	0	0
PRAMEF17	0	0	0	0	0	0	0	0	0
PRAMEF20	0	0	0	0	0	0	0	0	0
LRRC38	0	0	0.0271463	0.0499062	0.0230565	0.0217114	0	0.0277381	0.0530947
FHAD1	0.0688319	0.0885461	0.0321535	0.0176595	0.0078123	0.0269462	0.0076087	0	0.0181371
EFHD2	10.2486	9.22223	9.63472	13.2791	12.5509	11.8299	9.40212	8.09244	6.88501
CTRC	0	0	0	0	0	0	0	0	0
CELA2A	0	0	0	0	0	0	0	0	0
CELA2B	0	0	0	0	0	0	0	0	0
PRDM2	8.59678	6.46586	5.35724	8.33385	7.30711	4.90452	6.60572	8.50571	6.95826
TMEM51	14.9638	11.1039	11.6502	5.1926	4.95177	4.60729	2.67591	2.56493	3.1372
C1orf195	0	0	0	0	0	0	0	0	0
PDPN	32.5549	59.4037	64.972	26.5196	36.1202	31.4147	9.13276	9.61759	14.3973
CASP9	6.47161	6.18675	6.06471	3.46091	3.85827	3.06228	3.20872	2.62799	3.64767
DDI2	2.71918	2.55888	1.64162	4.38699	3.44021	1.03467	6.15109	5.82799	3.93889
RSC1A1	5.22323	5.10754	4.20219	7.07314	4.56864	2.20976	8.51184	8.71033	5.26474
SLC25A34	3.99519	1.34296	1.11777	0.708845	0.366003	0.207753	0.469587	0.319829	0.625232
TMEM82	0.565097	0.792828	1.73582	0	0	0.0357242	0.13929	0.492268	0.234519
PRAMEF19	0	0	0	0	0	0	0	0	0
PRAMEF10	0	0	0	0	0	0	0	0	0
LOC645382	0	0	0	0	0	0	0	0	0
PRAMEF15	0	0	0	0	0	0	0	0	0
PRAMEF14	0	0	0	0	0	0	0	0	0
PRAMEF16	0	0	0	0	0	0	0	0	0
PRAMEF8	0	0	0	0	0	0	0	0	0
LOC400736	0	0	0	0	0	0	0	0	0
KAZN	7.26301	5.62495	7.87331	7.7994	7.76378	5.18965	12.2873	8.63037	9.88382
TMEM51-AS1	0.850935	0.925307	0.938304	0.290377	0.177706	0.119608	0.543276	0.300315	0.314388
PLEKHM2	18.019	21.1584	22.3244	18.8938	17.3839	10.6385	24.5592	24.6633	19.2493
DNAJC16	8.40009	5.815	5.09691	4.18776	3.40102	3.11322	4.35512	3.62507	3.8493
AGMAT	2.26396	2.46337	2.26004	1.85629	2.06268	1.91379	1.19876	1.10141	1.69967
UQCRHL	0	0.150465	0	0.839021	0.287948	0.131964	0	0	0.489553
C1orf64	0	0	0.059065	0	0	0	0	0	0
HSPB7	0.499837	0.262434	0.135192	0.113157	0.0768734	0	0.368728	0.321657	0.526115
CLCNKB	0.788694	1.47564	2.46077	0.353359	0.420374	0.488727	0.654476	0.96014	1.19934
FAM131C	0.786023	0.772461	1.36497	1.16676	1.41223	0.903837	0.411511	0.810976	0.458242
CLCNKA	3.01367	2.03072	2.26686	0.591819	0.267692	0.540153	0.994662	1.4028	1.81716
RSG1	2.59361	2.37904	3.07107	1.4021	1.4349	1.29489	1.50104	1.43317	1.65296
FBXO42	6.72152	5.40348	5.18334	5.16291	4.20831	3.26389	5.55355	4.65613	3.70425
EPHA2	7.62974	3.64973	2.69287	15.4718	11.9427	8.38197	13.9418	4.65882	4.82174
FLJ37453	1.63622	1.59304	1.83377	1.07005	1.106	1.22367	1.37616	2.08815	3.30949
SPEN	8.33164	7.73163	6.51844	11.7408	7.52067	3.9743	20.7683	15.0075	9.99324
MIR5096	0	0	0	0	0	0	0	0	0
FBLIM1	29.5755	33.0382	33.1621	27.5741	22.8771	17.5676	17.8015	14.9635	16.1711
ZBTB17	10.9922	11.9375	15.328	8.09575	7.59338	6.37231	9.91432	11.0384	8.83488
ARHGEF19	16.9162	16.5736	20.5082	6.88894	9.33438	6.76407	2.59696	3.00904	1.16668
SPATA21	0	0	0	0	0	0	0	0	0.0451201
CROCCP3	1.87014	1.65667	1.60772	1.01193	0.892653	0.610164	1.05748	1.13787	1.7045
MIR3675	0	0	0	0	0	0	0	0	0
FAM231B	0	0	0	0	0.0726745	0	0.0665707	0.0870845	0.037371
CROCCP2	12.3545	10.5921	12.987	8.10251	7.56001	7.1637	11.7667	8.75134	8.77998
MST1P2	0.763237	0.431748	1.01746	0.572429	0.386342	0.341574	1.20591	1.38133	1.29563
ESPNP	0	0.0514705	0.0222131	0	0	0.0180104	0.0208473	0.0934594	0.0451201
NBPF1	6.84378	4.55663	4.03034	5.29362	3.77937	3.11682	3.46	4.37028	3.6895
FAM231A	0	0	0	0	0	0	0	0	0
FAM231C	0	0	0	0	0	0	0	0	0
NECAP2	19.2319	22.6352	22.2497	14.1438	16.1855	16.3607	15.9294	16.9974	16.2987
MST1L	0.576924	0.446506	0.481413	0.299623	0.272012	0.259033	0.327717	0.625002	0.711968
CROCC	9.37952	8.67267	8.73356	10.5281	8.86145	5.92596	11.6501	8.1617	9.65085
SZRD1	42.4163	44.3893	40.7943	37.297	35.4376	27.0759	31.6887	38.184	34.607
PADI1	0	0	0	0.0249247	0.0334446	0.00994635	0	0.0201211	0
PADI4	0	0.0203293	0	0.0837409	0.0378308	0	0	0.0408662	0
PADI6	0	0	0	0	0	0	0	0	0
PADI2	0.0330563	0.198871	0.325186	1.54554	1.41969	0.927149	0.270691	1.08266	0.310465
SDHB	63.9784	51.1039	57.9693	96.5047	101.302	125.477	67.9771	63.3992	72.3401
PADI3	0.100228	0.0899565	0.0816324	0.698748	0.166238	0.343027	0.0973669	0.602085	0.706775
MIR3972	0	0	0	0	0	0	0	0	0
ATP13A2	25.3449	30.3854	29.1088	19.8723	19.2488	11.7333	15.9573	17.8004	17.1084
MFAP2	235.959	252.806	289.039	89.715	89.5742	119.536	55.1951	53.4965	57.9104
KLHDC7A	0.737747	0.958673	0.676503	0.387883	0.438277	0.430144	0.234021	0.0170185	0.0099522
TAS1R2	0.105112	0	0	0	0	0.0139627	0	0	0
IGSF21	0.0638543	0.201705	0.255401	10.188	14.4343	9.5487	3.01276	3.5846	2.91221
LOC101927876	0	0	0	0	0	0	0	0	0
ACTL8	0.0212316	0	0.0487296	0.299675	0.213767	0.23288	0.212601	0.0908185	0
PAX7	4.03833	7.24668	7.79406	0.0301106	0.0065097	0.0115885	0.0167178	0.00621565	0
IFFO2	5.96115	4.06327	2.12759	2.78767	2.14952	1.29762	3.06655	1.78763	1.26304
ARHGEF10L	8.45865	7.98379	8.13213	7.20024	6.8631	4.59711	8.33048	7.95855	9.80144
ALDH4A1	17.2832	19.614	23.8506	8.29261	6.54378	7.50923	10.3417	7.66196	8.28965
MIR4695	0	0	0	0	0	0	0	0	0
MIR1290	0	0	0	0	0	0	0	0	0
AKR7L	0.696154	0.482094	0.551005	0.43437	0.841905	0.507046	0.222236	0.323682	0.199706
LOC100506730	3.2626	1.70851	1.40224	2.07768	2.06623	1.53174	1.7205	2.07254	2.32653
AKR7A3	1.36084	1.5227	1.68125	0.713506	0.692162	0.698155	0.639091	0.990217	1.42935
AKR7A2	11.4424	12.4616	14.6863	12.6727	13.207	17.5741	19.6137	21.0139	20.0367
MRTO4	19.7937	20.1547	17.8089	22.7828	26.4837	26.1456	15.5043	11.5282	17.0847
RCC2	82.0767	92.7731	95.0867	135.593	117.956	107.864	153.518	144.38	128.605
UBR4	15.9788	13.6608	12.3145	17.0798	11.4824	6.00535	31.899	24.6999	17.1795
PQLC2	15.2962	8.08315	8.93673	7.65376	7.1376	5.85053	9.06027	5.31356	6.29436
EMC1	13.7383	10.2317	9.66373	11.4059	8.26744	6.29564	13.6411	10.2736	9.8961
RNF186	0	0	0.0454025	0	0	0	0	0	0
TMCO4	3.8076	4.20559	4.01018	2.3412	1.78421	1.32063	1.9953	2.37146	2.10825
PLA2G2D	0	0	0	0	0	0	0	0	0
HTR6	0.218376	0.242648	0.245621	0.350004	0.353745	0.152539	0.570524	1.39183	3.35681
PLA2G2E	0	0	0	0	0	0	0	0	0
PLA2G5	0	0	0	0.0527209	0.224902	0.0412503	0.853971	1.20379	1.04164
PLA2G2A	0.571701	1.72315	6.1337	1.25917	1.02804	1.01727	0.595396	1.41322	2.91411
PLA2G2F	0	0	0	0.0166287	0	0	0	0	0
PLA2G2C	0	0	0	0	0	0	0	0	0
OTUD3	7.01445	7.33052	6.55476	12.3866	8.41429	4.44676	11.6158	11.7823	6.71551
VWA5B1	0.121478	0.120887	0.230884	0.0598119	0.0421439	0.0149502	0.00804915	0.0279295	0.0321113
UBXN10-AS1	0	0	0	0	0.176786	0.278546	0.529138	0	0.695424
UBXN10	0.193885	0.304186	0.381458	0.233581	0.119782	0.147597	0.636618	0.192742	0.449334
LINC01141	0	0	0	0	0	0	0	0	0
MUL1	10.0993	9.38447	8.46521	7.64609	7.03603	6.18202	12.2371	9.35517	7.90084
CAMK2N1	3.70125	1.80259	2.018	2.18846	1.41997	1.13081	7.90685	4.43963	1.77189
FAM43B	0.08025	0.0368288	0.0769085	1.37576	1.67826	1.30051	0.292633	0.781675	0.462498
CDA	11.3232	27.3309	33.1624	14.8438	22.3503	22.1418	12.5086	35.0837	18.7442
CAPZB	93.928	107.018	108.475	116.049	104.187	104.572	103.429	119.783	117.701
MINOS1	12.6993	11.9788	14.4238	15.3864	14.8147	26.0315	11.339	6.12273	8.19438
MINOS1-NBL1	0.0657984	0.00017084	0.000207468	0.777674	0.589715	0.515305	0.705923	1.32289	0.25841
NBL1	3.4855	4.86271	4.61665	6.69799	7.60647	7.90313	3.19273	6.12702	5.5467
RPS14P3	1.85026	0.751577	1.33099	2.0955	1.00542	2.17612	1.19992	0.59128	1.30827
SH2D5	0.899344	1.22381	1.67747	4.78181	4.58244	4.1974	0.893168	1.47889	0.828407
KIF17	0.988743	1.64157	1.76294	2.40952	2.30072	1.46346	3.14919	3.91719	2.99066
HP1BP3	40.3033	39.3278	32.2165	35.3161	32.9702	23.2949	32.4657	41.9203	32.2015
PINK1	8.6166	15.0192	17.9043	6.9285	10.6381	8.49728	9.10206	13.326	11.6084
MIR6084	0	0	0	0	0	0	0	0	0
PINK1-AS	5.06218	6.33901	8.38378	3.99843	5.18968	5.69737	3.61911	4.34854	4.10693
DDOST	152.85	158.623	169.221	147.663	145.878	135.942	171.324	160.356	160.04
NBPF3	3.47503	2.57254	2.20761	2.71897	2.77056	2.09283	1.09757	1.61855	1.23984
EIF4G3	10.3915	10.2739	8.34631	11.2956	10.29	6.61093	13.2358	16.0464	15.0309
MIR1256	0	0	0	0	0	0	0	0	0
ECE1	15.6276	13.4961	11.9757	12.6317	9.86311	6.18042	12.8022	13.3175	9.04591
LOC100506801	0.61043	0.436499	0.199868	0.0193806	0.0519242	0.0682075	0.333873	0.224543	1.1829
RAP1GAP	13.3507	7.3308	6.05566	5.61106	4.97717	3.58285	6.60513	4.61844	4.00499
CELA3B	0	0	0	0	0	0	0	0.0496788	0
CELA3A	0	0	0	0	0	0	0	0	0
USP48	26.8494	27.7969	23.2016	33.3562	35.0581	29.416	33.6861	35.3916	31.3712
LOC101928043	0	0	0	0	0	0.073372	0	0.515955	0.0875955
LINC00339	4.40758	6.51875	7.36847	7.69304	8.70132	10.4199	5.02381	9.45046	13.2481
ALPL	85.2721	105.385	116.413	41.8418	48.0738	35.444	19.1962	28.6289	19.7158
MIR4418	0	0	0	0	0	0	0	0	0
LDLRAD2	1.69876	0.970387	0.898082	0.87357	0.461182	0.195878	0.423225	0.314457	0.704591
HSPG2	7.61569	8.90461	7.69102	5.57945	3.15501	1.69515	11.5615	10.9152	6.04035
MIR6127	0	0	0	0	0	0	0	0	0
C1QB	0	0	0	0	0	0	0	0	0
WNT4	1.29968	3.68517	2.83158	0.137375	0.062185	0.0876117	0.0488287	0.0448314	0.0567956
C1QA	0	0	0	0	0	0	0	0	0
C1QC	0	0	0	0.0459355	0	0	0	0	0
EPHA8	0.221581	0.443141	0.529057	1.3055	2.16708	1.16649	0.334805	0.942495	0.437273
LACTBL1	0	0.0277157	0	0	0.0258283	0	0	0	0.0268246
C1orf234	0	0	0	0	0	0.147074	0	0	0
ZBTB40	5.10708	3.71603	3.362	3.38595	2.26899	1.3224	5.46969	5.39429	3.23439
CDC42	167.267	188.364	172.026	139.788	147.95	158.889	107.871	125.3	130.022
EPHB2	0.987875	1.70178	1.34226	1.1151	1.02979	1.0421	0.388386	0.725994	0.600463
MIR4253	0	0	0	0	0	0	0	0	0
MIR4684	0	0	0	0	0	0	0	0	0
HTR1D	19.5926	15.3386	11.5817	0.992976	0.444083	0.722402	0.413029	0.384308	1.78952
LINC01355	1.88827	2.27933	2.90276	0.290529	0.433347	0.525834	0.451731	1.24482	1.28325
LUZP1	14.037	13.3965	9.19145	9.43559	7.15566	3.91292	7.88631	7.76636	6.09961
KDM1A	131.958	143.512	142.206	140.168	155.23	130.055	114.927	107.043	123.854
MIR3115	0	0	0	0	0	0	0	0	0
MIR4419A	0	0	0	0	0	0	0	0	0
ID3	41.7323	23.6759	21.7342	122.041	99.9781	94.091	13.0134	13.8173	6.30227
TCEA3	0.399211	0.395988	0.243451	0.0579004	0.0553059	0.0480545	0.0245247	0.07326	0.0265224
E2F2	0.524498	1.04131	1.28298	1.75846	1.37437	0.967464	0.74981	1.15745	0.6879
LOC101928163	0	0	0	0	0.0402249	0	0	0	0
MDS2	0	0	0	0	0	0	0	0	0
ASAP3	7.78794	8.56529	9.05871	12.3923	13.3982	8.44009	7.01006	8.70849	8.48965
ZNF436	2.22684	0.88167	0.841495	1.19009	0.6298	0.599635	1.11515	1.11095	0.510602
ZNF436-AS1	0.459885	0.60404	0.437783	0.144091	0.367497	0.37205	1.59902	1.78368	1.1494
HNRNPR	34.2781	31.6453	27.7527	52.5714	52.9609	50.9291	33.7196	33.3182	32.4659
PITHD1	45.4358	42.218	47.0977	44.8568	55.8954	58.4397	42.5956	37.7973	33.1991
MIR378F	0	0	0	0	0	0	0	0	0
CNR2	0	0	0.0295478	0.0297445	0	0	0	0	0
HMGCL	17.6178	16.0645	19.1854	10.2013	8.78394	14.5987	26.679	27.7861	24.7662
FUCA1	11.9857	8.15634	9.72437	8.55616	7.63888	9.04838	9.23904	7.75436	7.14759
GALE	25.9858	13.6426	16.7287	23.1895	17.8568	12.6311	30.1808	16.1849	22.9123
LYPLA2	117.183	115.733	126.934	84.8775	91.2235	92.1064	52.6517	52.1089	63.9055
TCEB3	14.7287	16.5362	13.8529	18.3569	16.3834	13.7034	17.4174	15.9203	14.4709
TCEB3-AS1	9.43484	8.95448	8.92677	9.06175	12.2111	10.0143	10.0265	10.2515	9.53356
PNRC2	83.0013	76.3526	75.2306	73.3418	84.0307	92.9514	69.0685	68.3172	63.2764
LOC284632	0.139164	0.0285846	0.0810274	0.0283952	0	0	0	0	0
MYOM3	0.0925576	0.147517	0.143408	0.0234388	0.0080171	0.0227367	0.0245143	0.0576125	0.00861505
IFNLR1	3.2657	3.10396	3.14018	2.12909	1.73949	1.04637	1.8696	1.56634	1.3015
NIPAL3	3.38496	3.5747	2.92424	2.38142	2.29935	1.73687	1.36585	1.55219	1.99954
NCMAP	0.0513458	0.10404	0.0208322	0.127552	0.275054	0.176793	0.0772552	0.135976	0.123804
IL22RA1	0.119158	0.141389	0.0474183	0.0453528	0	0.0964834	0.0261085	0.101364	0.126632
LOC100506985	7.44474	7.68843	5.67934	4.53839	5.36789	3.44357	3.16445	3.40905	4.99009
GRHL3	25.8276	24.0597	25.3189	0.175625	0.137128	0.0793038	0.148479	0.171882	0.0717539
STPG1	8.85665	7.48875	8.41063	5.79901	4.52126	4.24484	7.3202	9.8715	7.38777
SRSF10	24.5732	23.4696	18.2183	39.4509	40.4565	49.1153	20.3643	21.6067	23.889
MIR4425	0	0	0	0	0	0	0	0	0
RCAN3AS	1.41656	3.95592	2.07648	0	0.851667	3.89107	2.21634	0	4.60911
RCAN3	21.3759	18.6518	16.1817	11.5	13.0802	8.34365	15.2177	14.1041	14.188
RPL11	2523.47	3223.21	3985.38	2556.11	3010.28	3890.28	2795.67	3343.59	3961.61
RUNX3	8.18752	3.5461	3.05771	1.72174	1.30852	0.889104	0.928858	1.29541	0.86383
MIR6731	0	0	0	0	0	0	0	0	0
SYF2	51.4848	47.1227	48.3743	24.2729	27.6518	36.3013	31.6167	28.0032	35.3148
RHD	0.111067	0.122319	0.107024	0.058777	0.077564	0.0293912	0.0443461	0.0715257	0.034675
RSRP1	25.0541	26.651	28.9015	16.8927	14.0943	15.2666	31.1962	21.4445	15.0554
MAN1C1	3.78106	3.42146	3.20894	2.83907	3.60769	2.61057	2.63075	4.31385	7.43094
LDLRAP1	9.24438	7.30907	7.41586	9.89669	10.7232	7.89243	7.59912	7.81966	12.3697
TMEM50A	44.6167	43.1372	45.2755	44.8273	43.9889	56.1502	31.37	33.7614	34.5145
RHCE	0.638404	0.623247	0.790355	0.436499	0.345454	0.380292	0.483095	0.294571	0.839418
CLIC4	135.654	104.18	77.7482	101.697	100.38	90.9846	132.721	132.761	102.58
TMEM57	9.10016	7.15833	6.06893	6.92387	6.79343	6.44079	3.59621	4.77053	5.08983
PAQR7	8.80268	9.27123	9.46106	5.78237	5.44585	3.70305	5.85355	5.16005	4.68647
SRRM1	49.2664	50.1577	51.1065	49.9146	42.2126	32.2048	79.8202	77.7769	54.5823
MTFR1L	14.537	13.6579	15.2263	9.55917	8.2645	7.10661	12.0752	16.6518	14.4831
LOC646471	1.18817	0.931272	0.458491	0.439121	0.219971	0.0699395	1.03808	0.775205	0.980765
AUNIP	12.9727	12.3666	12.0477	14.366	15.7828	14.638	13.1379	11.4998	10.6052
SEPN1	43.0029	45.1715	44.0841	41.7519	33.3986	20.3745	47.3106	53.74	45.328
SLC30A2	0.26241	0.085869	0.0826683	0.250379	0.142322	0.17599	0.237964	0.0218311	0.0686465
TRIM63	0	0.11423	0	0	0	0	0	0	0
EXTL1	0.45821	0.314115	0.265111	0.158224	0.0822621	0.142078	0.0669805	0.151783	0.377541
FAM110D	0.0313747	0.803209	0.659333	0.514938	0.647552	0.612604	0.310885	0.31063	0.428733
PDIK1L	1.94915	2.50538	2.30276	1.80635	1.88084	1.62494	2.38495	2.15372	1.9042
ZNF593	31.2507	35.02	49.9939	42.9068	51.9689	70.972	47.7555	38.3453	39.1032
PAFAH2	8.81006	6.89761	4.86524	6.13347	4.73714	4.66127	6.43787	5.24772	6.17313
CATSPER4	0	0.035282	0.101241	0	0	0.0273491	0.0580725	0.0710233	0
LOC101928303	0.695578	0.337812	0.192043	1.45947	2.69422	2.2679	1.26971	1.14729	0.559476
CNKSR1	14.0893	12.6648	14.8161	6.4562	6.16158	3.8794	9.45876	7.79725	7.24488
ZNF683	0	0	0	0	0	0	0	0	0
UBXN11	5.10798	4.9516	7.27412	2.35877	1.5676	2.77283	3.30221	2.26979	4.50056
CD52	2.59194	9.3034	13.9104	2.13055	1.40687	2.11539	1.2511	6.66705	7.11458
AIM1L	1.40108	1.56875	1.63904	1.37377	1.7043	1.68093	0.866218	0.707514	0.693364
CEP85	12.0465	14.2453	14.0832	19.6401	17.58	11.9873	14.3065	15.4312	11.5121
SH3BGRL3	84.8188	98.7826	122.155	35.1782	36.114	41.2374	30.8672	36.5704	34.7557
DHDDS	14.7313	14.7857	14.5612	6.2442	5.89609	4.98476	4.79271	5.90999	7.40049
LOC101928324	0	0.103194	0.198208	0	0	0.180987	0	0.094098	0.216622
RPS6KA1	13.9841	18.3722	21.7776	21.3881	20.8808	12.9353	21.3036	19.3633	19.6439
MIR1976	0	0	0	0	0	0	0	0	0
PIGV	4.91575	4.8975	4.92504	2.81595	3.45641	3.06772	4.17331	5.35843	7.64853
SFN	17.9025	18.8939	24.7785	13.9747	11.8969	12.1094	9.2884	12.4015	8.04181
GPATCH3	11.6374	8.73231	10.4796	7.27192	8.06178	7.45457	7.27727	5.03595	6.72332
GPN2	7.15637	9.36515	10.6235	9.18702	11.6299	7.949	12.2929	11.8331	10.3171
NR0B2	0	0	0	0	0	0	0	0	0
ZDHHC18	31.3095	26.5318	27.1051	22.1711	20.8276	14.4009	20.1565	17.5755	14.6445
HMGN2	257.054	294.351	291.192	222.643	219.415	285.476	234.171	185.336	187.762
KDF1	13.6158	12.6129	16.6938	10.5029	9.97307	11.554	7.75259	8.23694	8.88238
NUDC	82.2028	76.6673	94.0553	113.288	124.395	132.253	83.2405	66.4188	87.8911
TRNP1	11.1183	15.6781	16.2718	16.7432	15.0716	17.6574	6.8658	6.31742	9.32909
ARID1A	20.8079	18.6276	15.6704	16.7748	12.3354	8.44182	21.5487	17.2874	12.7777
LIN28A	347.499	515.884	468.874	309.858	314.647	300.439	415.575	354.845	338.409
FAM46B	51.5181	75.9074	88.1079	40.0251	45.0266	43.929	12.9978	13.0227	12.2105
SLC9A1	8.67319	7.87333	7.856	8.18406	7.44688	3.78359	6.25502	7.39616	6.23135
SYTL1	6.23489	2.20876	2.8866	1.70383	1.12751	2.17236	2.6922	2.15065	2.46286
CD164L2	0.417565	0.426304	0.807003	1.03313	1.39707	1.92504	0.760677	1.80129	2.19532
GPR3	1.90042	1.12874	0.998443	8.17802	4.87723	3.96727	7.08056	5.10456	4.96692
FCN3	0.231072	0.064211	0	0.061868	0.109749	0.134916	0.188559	0.162023	0
MAP3K6	3.76786	4.32456	4.86727	1.99491	3.44149	1.98372	2.88218	4.4166	3.54536
TMEM222	13.2532	10.671	13.7989	10.6672	10.4673	8.79837	14.0074	9.79004	8.35006
ACTG1P20	0.441277	0.343676	0.16509	0.778021	0.153396	0.107298	0.671975	0.231621	0.535394
WDTC1	10.1618	10.1082	10.738	5.73527	4.25171	2.70039	9.93134	9.4316	8.3094
IFI6	1.90375	4.0447	5.37419	2.49457	3.38543	2.31474	0.473902	1.25137	0.971441
FGR	0	0	0	0.196261	0.271869	0.124259	0.0155973	0.0668765	0.102869
AHDC1	10.4208	7.98467	8.45733	4.99343	3.55376	2.39004	6.44052	4.14513	2.66864
STX12	10.8168	11.4209	9.51138	9.87355	9.80792	9.30945	8.1767	11.7525	11.1242
WASF2	31.4817	30.1307	30.1606	25.7838	21.4871	14.4329	52.5108	51.138	30.2148
FAM76A	7.06496	5.59567	5.45734	5.40987	5.07555	6.31428	5.53636	5.9051	5.74059
THEMIS2	4.63901	6.03266	6.53871	4.24172	5.87417	5.67619	2.96936	4.45887	4.76288
STMN1	616.517	670.249	769.81	500.084	634.15	847.511	339.533	374.81	403.01
MIR3917	0	0	0	0	0	0	0	0	0
XKR8	10.5338	8.09585	10.2136	10.6852	12.2383	10.4566	12.3298	11.632	9.6792
SMPDL3B	27.0571	26.0423	22.3845	10.5801	8.48553	9.17897	6.19594	5.40006	9.81372
PTAFR	0.363298	0.619198	0.247604	1.0985	0.529098	0.719354	0.174716	0.593719	0.680614
RPA2	30.2791	38.172	35.214	38.5067	39.8491	44.535	40.002	41.6083	40.1232
PPP1R8	49.4284	41.7621	33.8154	34.3593	34.3511	30.9119	35.1779	31.0779	33.0673
SCARNA1	0	0	0	0	0	0	0	0	0
EYA3	7.74651	7.5153	7.15977	7.88795	6.29612	4.92699	10.9933	10.765	7.15956
DNAJC8	134.009	111.892	107.065	126.431	142.487	162.386	106.849	100.227	115.65
ATPIF1	295.669	289.098	349.866	264.055	296.732	437.274	252.529	252.768	289.379
MED18	11.0572	8.79059	9.71306	9.17723	10.7074	14.2487	5.39048	7.4345	8.98779
SESN2	31.2248	13.9864	12.9135	16.1794	23.6373	10.708	15.6069	10.8612	6.23141
RAB42	0.447365	0.308485	0.443721	1.53477	1.24808	0.875555	0.438537	0.346121	0.604916
PHACTR4	12.6275	11.0012	9.3527	14.2165	11.8909	9.98887	12.0369	12.4093	11.2349
RNU11	0	0	0	0	0	0	0	0	0
TAF12	36.3382	46.9405	47.3495	31.5121	34.611	43.3287	43.3618	61.5129	68.1246
GMEB1	7.96185	8.31801	7.67497	9.13423	8.75421	7.02231	11.181	8.75988	7.11021
TRNAU1AP	9.61672	17.9108	19.7524	5.7197	7.96966	11.2684	4.11206	7.80194	7.46901
SNHG12	32.5035	24.4344	26.4614	39.9104	48.5494	47.0037	20.8563	23.9196	33.2614
SNORD99	0	0	0	0	0	0	0	0	0
SNORA61	0	0	0	0	0	0	0	0	0
SNORA44	0	0	0	0	0	0	0	0	0
SNORA16A	0	0	0	0	0	0	0	0	0
OPRD1	0	0.0299997	0.0257753	0.200667	0.318166	0.0445397	0.142981	0.205244	0.178926
SNHG3	41.1487	36.3404	44.4308	88.8821	73.8518	76.2492	90.2375	87.7847	92.2209
RCC1	16.6951	19.4587	18.8267	41.5713	43.2278	33.2816	29.0511	26.8191	25.2051
SNORA73B	0	0	0	0	0	0	0	0	0
SRSF4	48.6554	54.0328	55.4239	63.4314	65.3229	62.3306	94.3105	91.0232	67.4463
MECR	11.4161	11.5306	14.2733	8.01575	8.46551	9.31611	9.52721	9.61617	9.77048
LOC101928460	0	0.0238632	0	0	0	0	0.0193882	0	0
LOC101929406	0	0	0	0	0	0	0	0	0
LAPTM5	0.125687	0.0411743	0.222206	0.241629	0.434874	0.183896	0.478046	0.36771	0.164328
MIR4420	0	0	0	0	0	0	0	0	0
MATN1	0.0331156	0.0600781	0.0326531	0.15835	0.134966	0.121768	0.0878431	0.0814446	0.0468342
MATN1-AS1	0.448693	0.20748	0.137062	0.290557	0.134422	0.130568	0.136826	0.350722	0.261928
YTHDF2	66.9166	54.0199	49.3504	73.2638	63.7592	70.5083	52.732	46.4203	48.5596
SDC3	19.9196	10.9878	8.4756	13.2268	9.31711	6.56029	10.4273	8.55884	6.10998
NKAIN1	10.8456	15.9337	15.0875	13.5167	17.858	10.6372	8.02174	9.69738	13.0052
PTPRU	15.2283	18.1743	20.2675	6.64932	6.80505	4.26932	13.5941	11.1914	6.39161
SNRNP40	53.5284	54.0472	59.5776	60.0939	60.4414	65.2324	48.9406	50.2076	53.3291
LINC01225	0	0	0	0	0	0	0	0	0
LINC01226	0	0	0	0	0	0	0.014777	0.036805	0.0192806
FABP3	57.7206	53.6587	60.363	3.97309	5.48419	6.6887	8.14799	5.27904	5.01661
EPB41	33.8119	28.0353	21.6606	21.7056	19.0903	9.68206	31.8532	27.417	25.6824
TMEM200B	14.1556	9.28186	12.1576	20.8262	18.3982	17.4365	16.0189	14.4326	14.2793
HCRTR1	0	0	0	0	0	0.0774036	0	0	0.0454791
PUM1	28.1989	26.5376	23.5054	28.5099	26.5395	23.1438	33.7936	31.4654	27.85
SNORD103B	0	0	0	0	0	0	0	0	0
SNORD85	0	0	0	0	0	0	0	0	0
TINAGL1	0.271456	0.385369	0.82773	2.83941	3.74587	2.83769	2.34138	3.71823	2.88967
SPOCD1	2.40463	1.24911	2.13119	0.958623	0.752167	0.669898	2.15545	1.56065	2.20479
PEF1	17.3533	17.3619	15.4564	14.2475	13.2533	16.2833	12.557	13.3078	14.9064
COL16A1	5.69272	5.888	7.28209	2.13562	1.71117	1.46112	0.886611	1.12268	1.77432
ADGRB2	1.62728	2.72198	3.23236	3.0136	3.42965	2.75843	0.970059	2.9992	2.0149
MIR4254	0	0	0	0	0	0	0	0	0
SERINC2	24.5748	18.365	23.7915	9.17462	8.81542	6.204	12.3082	10.4023	10.9416
ZCCHC17	42.7079	53.1482	48.985	32.412	35.6375	34.1332	14.3171	17.1539	25.258
PTP4A2	39.7912	37.144	32.6262	47.2052	55.3568	52.8631	26.5011	31.2439	34.6078
TMEM39B	6.88858	5.65639	5.8254	7.23123	7.34635	7.09968	10.7488	8.19041	5.63938
MIR5585	0	0	0	0	0	0	0	0	0
KPNA6	20.0674	19.643	17.751	18.0076	16.0661	12.6654	18.5061	18.5767	15.1378
IQCC	3.07866	3.23886	3.57813	2.17341	2.88671	2.34487	2.3645	2.5581	3.21952
DCDC2B	0.203244	0.187842	0.427079	0	0.140331	0	0.229033	0.0335874	0.0722455
TMEM234	5.42755	5.46976	5.63682	3.15888	2.1995	1.76521	3.52226	1.82303	3.4183
CCDC28B	16.774	22.9945	32.6602	22.6711	27.4047	37.7729	10.4977	13.2607	12.6223
TXLNA	25.4245	19.3982	19.0653	16.545	14.7512	10.6616	16.7385	18.1436	15.1124
LCK	2.63721	7.32889	7.71442	23.099	25.2035	20.8767	3.45622	8.79641	9.96792
FAM167B	0.884728	2.1029	2.52583	0.70284	0.705957	0.87824	0.71215	0.940276	1.68879
MTMR9LP	1.35562	3.4254	4.72454	0.986295	1.40457	1.525	0.389091	1.36393	1.23312
EIF3I	119.036	148.027	158.942	158.113	172.47	182.416	143.198	159.174	165.164
HDAC1	178.764	203.217	208.999	142.817	143.773	141.812	115.732	113.942	98.462
KHDRBS1	163.144	158.127	150.333	167.603	177.129	196.534	166.39	175.777	183.976
FAM229A	0.824013	1.3502	2.06205	1.94787	1.1276	1.699	0.866205	1.78803	0.524425
TSSK3	1.66267	1.82779	1.87962	1.59691	0.807235	0.602904	0.60011	2.06553	1.8146
ZBTB8B	0.812057	1.38087	0.982388	1.66139	1.84638	1.34885	0.67214	1.51105	0.862383
ZBTB8A	3.09265	3.74602	2.33329	2.17871	1.90406	1.70964	1.79962	2.24053	2.16066
ZBTB8OS	16.3971	14.2139	17.6201	27.5611	29.6655	39.1859	9.85864	9.89186	13.2663
BSDC1	31.239	35.7731	31.7377	10.7466	11.5371	8.2987	12.6246	14.5526	10.5458
FNDC5	2.30951	2.94353	2.0023	0.540075	0.38929	0.474309	0.467394	0.281384	0.127985
HPCA	0.173202	0.281133	0.532108	0.22697	0.171941	0.173238	0.274042	0.103724	0.125823
TMEM54	41.5164	54.7641	89.6624	9.35839	10.2353	10.9131	3.16317	3.57864	1.70838
AZIN2	3.19867	3.60014	4.07916	1.89942	1.02269	0.779705	0.404797	0.248884	0.324829
MARCKSL1	499.018	505.666	565.313	336.844	349.559	410.558	216.23	212.109	210.613
TRIM62	3.5768	2.0746	2.44225	3.84936	3.76648	2.18178	4.82102	2.3544	4.55799
RNF19B	11.1341	11.4421	10.532	11.4879	10.2718	9.63523	11.2769	8.51944	7.84335
A3GALT2	0.089501	0	0	0	0	0	0	0	0
ZNF362	11.0952	10.3875	9.38663	6.10782	5.13357	4.88019	8.6242	6.88222	9.78548
AK2	17.1746	17.4034	17.5415	18.485	17.5585	18.3002	17.7972	20.4175	20.7211
ZSCAN20	1.57121	1.20861	1.04489	0.830105	0.709221	0.33422	0.744727	0.662274	0.571368
C1orf94	0.258914	0.281739	0.0945833	0.326275	0.273739	0.646115	0.0360497	0.0874371	0.118898
MIR552	0	0	0	0	0	0	0	0	0
KIAA1522	54.2627	52.1645	57.2584	25.3122	22.5774	23.0923	20.0531	21.1555	16.2146
CSMD2	0.26976	0.394796	0.337679	0.347199	0.166327	0.108539	0.239441	0.43772	0.238988
HMGB4	0	0	0	0	0	0	0	0	0
CSMD2-AS1	0	0	0	0	0	0	0	0	0
RBBP4	32.9013	31.2572	25.9364	34.8335	29.3943	31.4667	29.3471	28.5117	31.1204
SYNC	20.3509	19.4418	21.9269	17.9652	18.7577	23.7038	16.175	15.1356	18.2764
GJB3	0.219044	0.291202	0.193346	0.227139	0.171975	0.185131	0.0935844	0.29385	0.110871
GJB5	0.518304	0.631229	1.07966	0.0413748	0.0809895	0.061726	0	0.125469	0.167666
GJA4	0.112265	0.130492	0	0.190322	0.232901	0.317451	0.0515585	0.0535015	0.209126
PHC2	21.1461	23.2208	24.1429	7.71353	6.66117	5.27982	10.4663	9.31172	5.50351
MIR3605	0	0	0	0	0	0	0	0	0
LOC101929464	0	0	0	0	0	0	0	0	0
GJB4	0	0.015783	0.0172957	0.086831	0.0344141	0.0692085	0	0	0.0153983
LOC653160	0.716537	0.345327	0.0994177	0.423609	0.0467146	0.240901	0.44956	0.7169	0.688825
YARS	83.6208	49.1013	42.3443	75.2141	62.7575	61.2223	99.5261	95.8043	93.3042
S100PBP	19.6903	15.2378	13.7867	17.7938	16.4024	13.6234	25.8535	20.7827	20.9836
DLGAP3	0.668014	1.00566	0.961953	1.5328	1.10623	0.922771	0.322115	0.522039	0.582319
ZMYM6NB	7.84096	4.02771	4.35013	12.3513	7.42891	11.9129	12.5376	9.93681	11.0297
ZMYM6	5.80622	5.36801	3.67539	3.41079	2.72098	2.57005	4.07597	3.22602	3.71622
SMIM12	6.70362	5.58418	4.76365	6.12097	6.18703	7.20693	4.70829	4.44915	4.47989
ZMYM1	9.73022	11.9202	8.49673	12.638	12.298	10.7622	8.50524	11.1035	10.4651
KIAA0319L	11.2222	14.9862	15.7193	13.6396	11.6982	10.2913	16.2947	22.0953	19.5677
TFAP2E	1.92487	1.173	1.65914	0.806902	0.565009	0.452171	0.917876	1.16155	0.652142
SFPQ	73.1299	74.3091	58.8697	123.412	147.225	157.627	55.1804	44.7017	69.1779
ZMYM4	20.9925	19.6654	16.4452	15.4226	14.0078	10.7239	17.1381	17.4194	17.0078
NCDN	14.3787	13.7355	13.8462	10.9373	9.24684	5.56246	12.1444	9.90786	9.41753
C1orf216	13.9771	16.011	17.6794	7.65698	7.40592	7.31974	4.3318	5.08145	5.4051
CLSPN	4.65848	6.71677	4.71628	9.85815	8.08757	6.62838	5.8368	7.24311	6.06695
AGO4	9.75995	10.9627	8.42694	7.74184	7.21119	4.90128	10.1478	11.0426	9.89532
AGO1	10.9186	8.81925	6.55294	22.4575	17.5468	8.92568	21.9727	20.6975	23.0916
TEKT2	0.517295	1.00836	1.57213	0.207882	0.370678	0.451172	0.714549	0.526827	0.627278
AGO3	4.05366	3.85537	3.62622	4.75413	3.36097	2.01765	8.54847	8.60188	5.2081
COL8A2	0.179444	0.23787	0.268045	0.860621	1.16695	0.846182	0.389537	0.916135	0.69925
ADPRHL2	14.8893	12.6701	14.7666	11.8514	14.5982	15.1871	10.5004	15.1658	16.0947
PSMB2	49.1444	43.004	47.8435	53.5236	57.1856	63.5496	50.2563	47.1078	46.9525
EVA1B	11.9497	15.9626	20.5905	21.8885	27.3518	30.3783	31.362	27.4068	28.7302
LSM10	46.2914	33.4791	40.3496	44.4117	51.4089	55.9474	45.7909	39.366	31.2257
OSCP1	3.19938	4.23764	4.42917	1.57673	1.33196	1.95024	1.7066	0.781087	2.37392
SH3D21	18.8031	20.2542	18.1533	4.69402	5.28487	3.55661	4.14044	6.59929	6.01112
CSF3R	0	0.0141169	0	0.0299321	0	0	0	0.0299726	0.0350429
GRIK3	0.887943	0.259696	0.176584	1.02074	0.815958	0.253306	0.175054	0.306503	0.146714
THRAP3	33.1486	45.1181	37.6033	45.011	44.3598	37.1337	42.6003	43.7446	36.4875
MIR4255	0	0	0	0	0	0	0	0	0
LINC01137	0.709658	0.617461	0.321358	1.63057	1.36987	1.7059	1.34102	0.360583	0.640591
ZC3H12A	3.70685	3.36323	3.20134	4.50784	3.29129	2.0446	3.15469	2.19023	2.5137
MIR6732	0	0	0	0	0	0	0	0	0
STK40	16.0746	10.9039	9.98617	13.7931	11.983	8.06411	10.2269	10.3986	8.51143
MRPS15	86.2671	88.6617	106.903	84.2318	107.477	127.565	69.9321	81.9977	91.5436
TRAPPC3	60.9879	45.8633	51.7502	45.448	44.0192	47.4553	45.2233	42.92	43.1305
MAP7D1	25.1328	24.8514	26.7749	19.2957	16.9892	15.0267	28.2425	27.8349	20.0422
SNIP1	9.91696	10.6462	9.24191	9.23669	7.56553	6.93533	6.9952	8.08538	10.062
RSPO1	0.076837	0.0688672	0.0168346	0	0.0487901	0	0.0157334	0.0735125	0.0535218
EPHA10	0.177206	0.0672355	0.0073925	0.138395	0.137417	0.0790952	0.0350005	0.0553145	0.0485549
CDCA8	12.1425	16.6364	15.2137	26.3253	29.3357	25.3128	35.2369	38.3694	30.4309
C1orf109	11.379	9.13127	7.20805	13.4595	16.6269	15.2017	15.5286	15.3489	12.8253
MANEAL	13.7218	12.6751	10.421	5.29807	4.81276	3.77	5.00072	5.26378	5.37435
MEAF6	13.6352	14.0204	14.654	13.0675	12.9054	14.076	12.2089	12.2857	11.2017
MIR5581	0	0	0	0	0	0	0	0	0
DNALI1	4.69855	5.33822	5.16539	2.80821	2.85103	3.27398	4.92835	6.46845	6.08541
GNL2	41.6857	40.3709	42.4415	58.2489	57.191	54.1876	51.1311	40.9009	40.2847
MTF1	2.37332	1.87055	1.68836	2.35793	1.68082	1.09686	2.12062	1.82299	1.31798
YRDC	18.8954	13.9314	13.7592	20.8542	20.1898	23.8412	16.0182	11.7865	12.9572
C1orf122	42.5328	37.1559	41.3187	27.3216	31.4406	40.1142	29.3605	23.52	26.6891
INPP5B	8.25466	6.82225	6.27597	8.58692	8.93354	7.156	7.38985	6.34439	7.56435
LINC01343	0.0195314	0	0.08551	0.0202628	0	0	0	0.0451622	0.0236676
MIR3659	0	0	0	0	0	0	0	0	0
POU3F1	4.51042	5.05235	5.55171	4.19049	2.75835	3.39538	1.0883	1.52266	2.89379
FHL3	27.8054	23.5429	26.9727	12.1777	14.3843	12.672	13.7763	16.1833	14.5181
SF3A3	63.3966	54.2595	52.2934	67.6103	69.4457	64.5395	51.5755	45.4069	53.5481
UTP11L	38.9971	28.4721	25.1234	36.3876	34.529	42.9111	31.8596	27.1946	33.6769
RHBDL2	0.159763	0.44893	0.412336	0.136349	0	0.0617043	0	0	0.0548592
MYCBP	5.83096	13.2336	13.0719	15.5922	18.3542	25.8269	10.4211	11.6319	11.1391
GJA9-MYCBP	0.381852	0.285562	0.0472396	0.0203005	0.0381006	0.0782905	0.0550633	0.0902886	0.298181
GJA9	0.126712	4.64561e-20	0.0188878	0.0435465	1.80882e-10	0	3.99568e-07	7.53515e-05	4.95511e-07
RRAGC	47.3497	22.1052	22.2805	12.289	9.70441	10.2746	23.3507	15.7112	12.272
NDUFS5	583.378	757.953	789.571	627.667	650.441	989.077	366.763	324.462	425.349
BMP8A	0.202743	0.135248	0.0953066	0.0938423	0.0471667	0.0293441	0.0537562	0.0863311	0.0549473
PPIEL	0.26837	0.234609	0.170951	0.0360716	0.0346086	0.0433349	0.088978	0.015227	0.113917
AKIRIN1	145.806	118.149	98.1363	123.562	118.04	109.856	105.266	100.272	122.264
MACF1	13.4618	12.9016	9.3531	18.4531	12.8323	8.92095	19.1165	15.2527	21.7024
KIAA0754	1.05734	0.813425	0.26818	3.20079	1.77384	0.389146	3.72493	2.39502	3.14905
HPCAL4	0	0	0.0106659	0.0106946	0.0090398	0	0	0.0086335	0
NT5C1A	0	0	0	0	0	0	0	0	0
HEYL	0.282474	0.192803	0.186171	1.06546	0.830367	0.654892	0.327753	0.341616	0.247932
MFSD2A	0.171313	0.079384	0.121357	2.19444	2.93313	1.9684	0.208148	0.146358	0.161469
TRIT1	16.102	13.6599	14.0304	16.4128	20.8474	21.6796	11.4116	11.5953	14.2361
MYCL	9.53791	7.69782	9.92521	8.49373	10.5248	9.16413	4.95847	5.3468	5.41378
PPIE	16.3865	19.095	18.5623	19.1692	19.7223	22.5171	20.1209	19.9814	21.1647
BMP8B	0.0754006	0.0126342	0.0491227	0.210716	0.137156	0.0191293	0.0611081	0.156819	0.022661
OXCT2	1.43695	3.17525	3.33617	1.60834	1.67751	1.72004	0.776756	1.92528	2.09728
TMCO2	0	0	0	0	0	0	0	0	0
RLF	7.29734	5.78554	4.66235	7.75824	6.70001	5.73593	7.97188	6.8343	6.50656
PPT1	98.5185	61.5139	62.3046	80.2879	73.0562	74.0821	93.6142	72.0719	69.145
ZFP69	4.29381	3.87056	4.37592	3.67294	3.48809	4.32249	2.47808	3.17769	4.32351
ZFP69B	6.75107	3.74124	3.04209	3.89906	5.75165	3.40976	4.9845	5.09807	4.69312
COL9A2	16.6855	31.74	52.4025	3.6708	4.51063	4.6537	2.34055	4.80797	3.91193
EXO5	4.85658	4.66518	3.72188	2.88907	1.9625	2.52411	1.35833	1.08622	2.27266
ZMPSTE24	42.6516	22.104	18.6979	27.1516	24.909	25.4634	13.241	9.8613	13.8497
ZNF684	2.73054	3.99555	2.58892	6.66933	5.71915	6.75031	5.17455	4.89314	4.77658
CAP1	90.5966	90.1289	81.9885	85.5579	82.286	61.2074	74.014	72.1168	80.697
RIMS3	7.83512	6.18236	5.08346	4.93694	3.80529	2.91983	5.87353	11.7775	8.71772
SMAP2	5.8541	6.35762	5.79867	4.00711	3.82423	2.90485	4.6205	4.77525	4.18897
CITED4	3.88266	4.79822	7.96161	3.80822	5.1378	4.65452	5.862	3.77501	5.10739
KCNQ4	0.537254	0.712212	0.877498	0.795844	0.485031	0.347124	0.544886	0.77718	0.47639
FOXO6	0.681933	0.514897	0.790405	0.634813	0.570395	0.575874	1.04131	1.1965	0.698632
EDN2	0.0380981	0.0454295	0.361524	0.0465979	0	0	0.037459	0	0
PABPC4	68.8015	58.3154	49.625	96.6288	88.9665	71.4374	89.2394	68.1697	84.1313
LOC101929516	0	0	0	0	0	0	0	0	0.10006
SNORA55	0	0	0	0	0	0	0	0	0
GUCA2B	0	0	0	0	0	0	0	0	0
HIVEP3	0.21313	0.238695	0.184173	0.425943	0.172146	0.0955576	0.236399	0.0950197	0.22211
GUCA2A	0	0	0	0	0	0	0	0	0
RIMKLA	0.63231	0.416632	0.299897	1.08452	1.5833	1.09966	0.629531	0.586126	0.62627
SLFNL1-AS1	0.338734	0.27302	0.226394	0.296114	0.103197	0.0998904	0.302599	0.24125	0.503573
SLFNL1	0.38121	0.454013	0.327057	0.309933	0.191893	0.0891064	0.291605	0.32697	0.321003
SCMH1	5.19563	5.51849	5.06934	6.8315	5.70349	2.86479	6.95115	7.58179	7.22222
ZMYND12	0.978037	1.30933	1.92129	0.80642	0.302507	0.858299	1.25088	1.99999	2.55014
NFYC-AS1	1.7168	1.31016	1.26651	1.755	0.852599	0.714157	0.601859	0.75237	0.871517
NFYC	20.0867	20.8395	21.4862	17.0129	15.7855	12.7102	19.7599	18.0095	16.5671
MIR30E	0	0	0	0	0	0	0	0	0
MIR30C1	0	0	0	0	0	0	0	0	0
CCDC30	0.391697	0.150237	0.09592	0.0157758	0.0689615	0	0.0875152	0.111925	0.154272
CTPS1	28.3352	35.547	33.3189	46.8095	52.109	50.826	29.4117	29.2986	30.8801
PPIH	39.5219	58.4271	61.2481	70.1905	78.0711	95.002	61.6416	75.7478	70.126
FOXJ3	15.6165	13.5649	12.1044	16.8788	12.9366	10.7595	20.062	17.3541	13.8596
PPCS	19.6913	21.0802	20.6425	14.5404	15.653	17.4126	19.0861	19.6996	19.9934
CLDN19	1.47255	1.49551	1.70822	0.74893	0.826389	0.592246	0.950546	2.31127	1.61033
LOC100129924	0	0	0	0	0.053278	0	0	0.063521	0
C1orf50	12.4419	16.8709	20.6324	8.24226	10.6414	12.7783	8.50898	9.65348	10.0952
LOC339539	0.0161324	0.0213314	0	0.0797126	0	0	0.0174012	0.0172143	0
SVBP	33.4231	35.6384	47.8423	25.1349	30.7801	42.8052	24.1816	25.1492	28.8383
ERMAP	1.58283	1.57491	1.23806	1.21209	0.578723	0.869549	0.897967	1.20629	1.06818
ZNF691	10.3747	9.90813	12.8282	9.30625	9.47054	11.4121	7.20888	8.46643	10.5679
FAM183A	0.294829	0.762515	0.675408	0.362878	0	1.02988	0	0.151278	0
MPL	0.07339	0.0634013	0.12831	0.0745888	0.0393531	0.0409375	0.0425501	0.0645816	0.214019
TMEM125	5.37203	5.57595	8.45979	1.80997	2.38826	3.89776	0.773881	2.56335	2.21765
TIE1	0.0091115	0.0454449	0.0244874	0.174422	0.135417	0.139053	0.404629	0.504301	0.40915
C1orf210	9.02566	6.26738	7.9966	5.12214	5.69878	6.53495	9.23485	7.45753	7.56119
P3H1	24.2537	32.5953	40.873	29.6456	26.4805	20.4838	23.6194	28.6532	23.4253
EBNA1BP2	32.3414	31.0431	34.3056	51.2153	65.4925	68.7259	23.52	24.7578	30.4593
CFAP57	0.0722802	0.0146679	0.0526633	0.04556	0	0.0242099	0	0.0116816	0.0836442
MIR6733	0	0	0	0	0	0	0	0	0
SLC2A1	26.5592	34.5119	27.7632	77.3552	66.2978	46.6147	37.9925	32.3491	29.2012
SLC2A1-AS1	0.836302	1.40328	0.988733	1.74901	1.31913	1.57472	1.04452	2.27495	1.96664
CDC20	41.0729	49.4805	48.4501	100.657	100.752	80.5274	113.406	101.202	93.8858
MED8	11.8032	13.0122	15.8602	8.18446	11.671	9.17441	9.90758	11.3088	10.1424
ELOVL1	20.6096	26.0927	26.7514	13.4684	13.9662	9.79002	7.97304	14.6297	11.6406
MIR6734	0	0	0	0	0	0	0	0	0
SZT2	3.39501	2.86678	2.95833	1.60039	0.90234	0.586063	1.88022	1.99911	2.09569
HYI	10.1336	7.8093	12.7656	5.76706	5.07234	7.21209	8.23535	6.32501	9.47585
MIR6735	0	0	0	0	0	0	0	0	0
YBX1	694.805	840.781	783.421	1055.59	1178.49	1313.07	887.586	1098.72	923.251
ARTN	1.578	1.80674	2.80858	2.78473	3.6598	3.48494	1.03052	1.54252	2.45762
KDM4A	61.0463	49.9191	41.9395	32.6225	28.795	19.6208	24.9034	23.868	24.2717
KDM4A-AS1	0.793376	0.767828	0.764651	0.833028	0.746294	0.339104	0.505391	0.527408	0.817898
IPO13	11.1349	9.65782	10.7209	5.56833	5.74052	4.37089	6.0517	7.52749	7.19319
DPH2	12.068	9.83772	10.9855	14.9422	15.1655	12.1973	7.71118	7.77052	8.30607
KLF17	0	0	0	0.0156095	0.0441501	0	0	0	0
CCDC24	5.70387	6.46311	10.3268	3.13244	2.75435	3.12497	3.69543	3.74554	4.83509
SLC6A9	14.0697	4.0364	2.22302	4.10442	4.24707	1.78528	3.38464	2.23711	2.91072
B4GALT2	20.599	31.4135	38.072	24.886	29.8308	24.9795	20.6935	31.7075	33.9609
DMAP1	21.7965	22.1045	23.1371	17.474	19.2496	24.8095	19.7309	14.7467	22.1163
ATP6V0B	98.3785	65.0444	78.7301	63.8843	57.9059	62.6262	58.8239	40.2536	39.868
C1orf228	1.95513	0.606104	1.05083	0.0605872	0.0889724	0.139097	0.0473309	0	0.178207
ST3GAL3	3.76424	4.27665	4.08164	3.21512	2.93419	2.3863	4.66193	4.08298	4.0984
LOC101929592	0	0	0	0	0	0	0	0	0
MIR6079	0	0	0	0	0	0	0	0	0
ERI3	25.9175	29.9091	32.4331	19.2276	17.7528	21.016	24.0031	25.4766	17.8137
ERI3-IT1	0	0.103461	0	0.233759	0	0	0.313365	0.188697	0
RNF220	25.028	24.2093	26.6619	26.395	28.191	27.4229	26.3666	26.7685	30.6059
MIR5584	0	0	0	0	0	0	0	0	0
TMEM53	4.98611	3.78561	5.27774	2.16454	1.82638	2.09736	2.0267	1.70614	2.21645
KIF2C	18.2107	25.5892	27.3487	46.0027	53.5358	43.993	61.1803	68.2298	51.8244
PTPRF	61.4215	68.2452	67.5872	27.1103	25.7668	12.0229	34.1437	45.3875	35.9137
PTCH2	1.28139	1.17005	0.699453	0.472667	0.352818	0.245166	0.14012	0.225114	0.228898
BEST4	0.664855	0.889692	0.97208	0.348133	0.593156	0.535393	0.535216	0.546091	0.76617
BTBD19	0.708271	0.470795	0.413408	0.166229	0	0.136545	0.378807	0.431536	0.346362
PLK3	1.46305	1.30851	1.70223	2.9661	3.02569	2.55906	2.72539	2.19617	2.80904
TCTEX1D4	0.169015	0.0812275	0	0.270128	0	0.0314853	0.238872	0.163595	0.155889
EIF2B3	14.9992	19.4601	19.9395	26.5898	28.5099	33.338	15.9394	23.2658	26.7604
LINC01144	0.281157	0.0876967	0.361868	0.178574	0.472247	0.136684	0.1725	0.232369	0.609149
HPDL	7.17557	20.062	28.8241	15.6824	15.6228	14.9981	3.58516	4.90187	4.29664
ZSWIM5	0.902533	1.19417	1.27006	0.768762	0.99033	0.515495	1.10637	1.36329	1.39273
HECTD3	14.8598	12.1748	16.3373	10.0337	9.48256	8.32966	13.9293	16.3073	14.6939
UROD	36.2896	42.773	45.24	51.0066	76.5827	81.9852	45.2001	45.1714	68.2566
CCDC163P	1.41388	2.04346	2.53733	1.03751	1.39074	0.688965	1.7495	1.89128	2.41341
MUTYH	25.5436	17.2611	20.3058	19.6647	18.7255	21.3669	27.0312	25.8361	32.0619
TESK2	5.78359	8.25341	8.79488	4.25781	4.68959	2.89643	7.84062	11.2976	8.92655
TOE1	3.51762	3.36237	2.69827	3.63198	3.95998	2.42842	1.70129	1.33431	2.61937
RPS8	3137.85	3860.98	4830.86	3492.91	4152.16	5414.3	3663.56	4249.98	4589.57
SNORD55	0	0	0	0	0	0	0	0	0
SNORD46	0	0	0	0	0	0	0	0	0
SNORD38A	0	0	0	0	0	0	0	0	0
SNORD38B	0	0	0	0	0	0	0	0	0
AKR1A1	92.6762	155.362	194.584	127.365	186.815	231.137	87.5439	152.449	163.577
CCDC17	0.521238	0.25132	0.323923	0.106415	0.0805494	0.01608	0.110456	0.111533	0.0849364
GPBP1L1	42.2443	45.0363	39.5887	37.2596	38.8092	31.8981	23.9269	32.1692	32.2527
RPS15AP10	0.619715	0.499416	0.192059	0.551684	0.385039	0.105244	0.847846	1.06972	0.43608
TMEM69	30.8284	39.7183	38.9509	28.1746	32.7111	35.2242	29.4702	44.1866	49.5305
IPP	3.91654	3.36742	2.50595	3.16001	2.46718	2.57638	2.87928	2.80652	2.74933
MAST2	13.0892	13.3431	12.5793	10.2725	7.48005	3.87762	8.75184	11.5631	11.8091
MMACHC	2.73823	1.68424	2.28308	2.85071	2.37404	3.06386	2.26249	2.75436	4.42136
PRDX1	1277.57	1315.19	1339.61	1357.7	1496.13	2075.01	650.615	515.045	680.211
NASP	153.599	167.101	160.724	311.769	354.697	395.986	156.288	168.876	181.106
RAD54L	9.15479	13.4107	13.557	21.6735	22.6583	16.0622	9.67342	12.8371	14.0004
LRRC41	38.9963	41.0001	43.2811	19.4087	14.3565	10.8126	43.1483	40.1561	34.4976
POMGNT1	27.5625	28.0916	29.8248	21.3864	19.7439	14.6686	16.1017	17.6679	20.9043
LURAP1	1.75238	1.79462	1.36617	1.19566	0.841612	1.02502	1.28505	1.85213	1.54704
PIK3R3	21.2374	24.4533	18.8506	5.08497	4.9593	3.68231	1.52622	1.98445	1.57402
LOC101929626	0	0	0	0	0	0	0	0	0
TSPAN1	0.32276	0.607156	1.00019	0.0329658	0	0.104658	0	0	0.0288348
FAAH	4.56115	6.09202	4.63382	2.19219	2.18108	3.00563	1.47149	2.16433	1.2877
FAAHP1	0.642954	0.214072	0.763188	0.555659	1.07827	1.71232	0.594998	0.727798	0.820205
DMBX1	2.00278	3.9983	4.70444	0.845118	1.32282	0.548022	0.174086	0.501046	0.372223
LINC01398	0	0	0.148776	0	0	0	0	0	0
MOB3C	0.35737	0.668143	0.420065	0.488675	0.465774	0.217963	0.17658	0.49292	0.40177
TEX38	0.1699	0.0806435	0	0	0	0.082523	0	0	0.087208
NSUN4	4.4512	3.69816	3.42674	3.95438	3.81536	2.69304	2.80117	3.33452	2.98598
MKNK1-AS1	0.0697655	0.113768	0.112155	0.0580178	0.121887	0.016354	0.126433	0.162894	0.072633
MKNK1	4.74513	6.3057	6.02457	7.94355	7.86477	7.47328	5.73282	8.49261	6.79884
KNCN	0	0	0	0	0	0	0	0	0
CYP4B1	0.125385	0.26713	0.244162	0.0216346	0	0	0	0	0.0757645
CYP4X1	0.571421	0.35217	0.270916	0.801218	0.727572	0.915112	0.213688	0.489807	0.705696
CYP4Z2P	0	0	0	0	0	0	0	0	0
CYP4A11	0	0	0	0	0.0387342	0	0	0	0
CYP4Z1	0	0	0	0	0	0	0	0	0
PDZK1IP1	0	0	0	0	0	0	0	0	0.0613
CYP4A22	0	0	0	0	0	0	0.0166615	0	0
LINC00853	0.186833	0.103461	0.342208	0.450467	0.195965	0.240904	0.781346	0.0943485	0.746798
EFCAB14-AS1	0	0	0	0.202085	0	0	0	0	0
EFCAB14	11.9689	12.8173	10.4889	12.0548	11.5693	8.67633	8.49739	11.2864	11.5152
TAL1	0.0261582	0.0218507	0.0199772	0.157792	0.159325	0.0739971	0.106825	0.0529978	0.124892
ATPAF1	37.2317	45.6631	40.769	30.8045	33.112	38.7418	26.4897	32.1687	30.3302
SLC5A9	0.117307	0.0744498	0.0435681	0.274582	0.0945455	0.114375	0.109478	0.256869	0
SKINTL	0.208424	0.142536	0.129571	0.099159	0.060952	0	0.116657	0.0657471	0.153568
TRABD2B	0.212974	0.353166	0.272251	1.67586	1.47179	0.983553	2.02423	3.05713	1.77616
UQCRH	806.538	997.49	1082.83	860.796	904.616	1391.88	686.01	588.073	694.069
DMRTA2	0.188107	0.0144202	0.0453776	0	0	0	0.0369944	0.0579437	0.0450997
LINC01389	0.056945	0	0	0.070545	0.211726	0	0	0	0
FOXD2	0.0867179	0.0100177	0.0175918	0.16924	0.0729244	0.0965307	0.321423	0.10664	0.115465
FOXE3	0	0	0	0.052281	0	0.0623575	0	0.0211022	0.0230009
FOXD2-AS1	0.135661	0.223021	0.396433	0.738422	0.645136	0.36791	1.44163	0.711974	0.896573
ELAVL4	0.409197	0.485619	0.512456	1.21516	1.07871	1.00423	0.445379	0.693164	0.701773
CDKN2C	0.231843	0.0493736	0.0702716	0.0410386	0.0377604	0	0	0.045228	0
STIL	8.14251	9.60713	7.45323	17.8159	13.6561	11.9234	15.6521	14.8568	10.5948
MIR4421	0	0	0	0	0	0	0	0	0
MIR6500	0	0	0	0	0	0	0	0	0
SPATA6	8.80689	6.36668	5.91067	4.68473	3.64196	3.86379	7.56693	5.99797	7.75939
C1orf185	0	0	0	0	0	0	0	0	0
AGBL4	0.50069	1.23323	0.846631	0.0478056	0.166443	0.107125	0.485116	0.3194	0.291833
BEND5	3.88938	4.52271	4.86801	2.23803	3.0831	2.95115	1.90692	2.02276	2.21707
LOC101929721	0	0	0	0	0	0	0	0	0
AGBL4-IT1	0	0	0	0	0	0	0	0	0
FAF1	26.8196	21.3377	24.4413	25.8298	24.945	26.7402	40.8243	39.7228	33.2084
CMPK1	33.761	34.3461	27.5444	46.8177	44.2243	45.6847	41.5496	43.1502	38.0894
RNF11	53.6126	46.9998	42.7963	36.8192	36.9736	41.5331	31.3571	33.4727	31.689
TTC39A	6.8392	3.45291	3.08796	4.67549	3.14682	4.00068	6.10839	7.032	5.27967
TTC39A-AS1	0	0	0	0	0	0	0	0	0
EPS15	18.9586	14.7624	12.225	15.4718	13.0397	13.7417	18.0656	19.0952	18.3665
RAB3B	17.481	24.0535	20.3543	6.02046	4.1018	2.77971	6.31475	7.99321	7.43633
TXNDC12	54.5203	45.7129	43.2483	52.3869	54.0207	52.0361	45.1546	50.3783	45.4882
KTI12	14.2279	15.3732	15.6136	9.52498	8.54521	8.64068	9.33967	7.29603	6.74258
TXNDC12-AS1	0	0	0	0	0	0	0	0	0
CC2D1B	10.9182	7.96532	8.68111	3.14013	2.46166	2.43097	5.12553	3.61627	4.06572
ZFYVE9	15.3761	14.08	9.96479	11.7598	10.6632	7.48808	11.6361	10.8302	12.1165
BTF3L4	34.2798	33.7079	33.498	29.9367	29.7677	34.0149	27.6861	32.2921	35.9628
ORC1	8.88207	13.3473	11.8768	21.916	24.0719	16.6774	22.7801	27.0181	20.0828
GPX7	11.8667	19.9183	17.6499	9.99856	13.9444	12.4612	8.73607	19.7981	14.441
FAM159A	0	0.514217	0.520875	0.410231	0.392151	0.312563	0.232708	0.171984	0
COA7	15.5362	11.7344	10.4289	19.8219	16.7461	12.239	11.2922	9.10294	10.3374
PRPF38A	35.5669	35.2049	36.9001	26.2587	25.0768	27.2859	32.0534	32.736	35.0033
ZYG11B	6.24134	5.61002	4.04743	6.67504	5.67341	4.29351	7.06189	6.08239	5.14198
ZYG11A	5.13164	6.59171	6.24741	8.9178	9.71142	8.41838	4.44836	4.30654	5.67532
ECHDC2	11.3358	10.2283	11.6312	6.05018	4.04842	5.14768	8.07541	7.62911	8.81376
ZCCHC11	14.5515	12.5954	9.5513	13.9667	10.3895	6.53782	16.503	15.1674	15.3591
SLC1A7	0	0.232516	0.0547138	0	0	0	0	0	0.0213715
PODN	0.0568569	0.361969	0.265889	0	0	0	0	0	0.132082
OSBPL9	52.642	44.502	40.3028	37.3689	34.0802	28.3907	27.3655	30.6994	38.2124
NRD1	73.1959	73.566	70.7201	81.7004	71.2814	61.0803	77.8427	84.3286	81.9016
MIR761	0	0	0	0	0	0	0	0	0
SLC25A3P1	0	0	0	0	0	0	0	0	0
LOC105378732	0.91127	0.407851	0.15027	0.578675	0.259344	0.224813	0.115282	0.67788	0.848876
CPT2	8.71476	8.64844	8.14837	8.33508	7.25776	6.44552	8.09992	8.34708	11.369
C1orf123	33.8193	36.3616	40.2107	26.4003	25.0677	32.7654	38.3894	30.3448	39.0648
DMRTB1	0	0	0	0	0.203671	0	0	0.121549	0.0479878
GLIS1	0.457001	0.558684	1.31839	0.087653	0.135848	0	0.039741	0.134786	0.0342544
DIO1	0.0485311	0	0.0278893	0.142031	0	0.059297	0	0	0
HSPB11	49.1196	28.9976	29.4556	39.8098	44.3698	60.2164	27.7389	21.1324	23.7257
LDLRAD1	0.0427587	0	0.0210726	0	0.0205222	0.0386768	0	0	0
MAGOH	73.8423	69.9788	60.4844	74.6831	86.6136	120.219	49.001	43.6445	65.8618
LRP8	6.36375	7.78716	6.41852	14.4985	10.5812	7.65252	6.6878	9.16727	9.22287
LOC100507564	0	0.050653	0	0.144012	0.0416048	0.103472	0.151822	0.129487	0.402663
YIPF1	24.7752	17.39	20.0509	13.0051	12.6836	16.9104	12.4262	10.8283	14.2502
LRRC42	41.5461	32.9187	33.4044	28.3046	32.8201	40.5224	24.2715	23.6687	22.0488
NDC1	22.4044	21.3817	17.6456	40.3808	40.8858	39.3405	24.8939	23.7721	30.9274
CYB5RL	1.93184	1.20334	1.20393	2.38249	1.80423	1.20241	2.70842	3.06771	2.97964
CDCP2	0.0200022	0.0480196	0	0.0967665	0.0261178	0	0.019878	0	0
SCP2	66.0203	71.4913	64.1011	51.4915	50.8813	68.9286	41.6662	34.5934	50.9582
MIR1273F	0	0	0	0	0	0	0	0	0
MIR5095	0	0	0	0	0	0	0	0	0
MIR1273G	0	0	0	0	0	0	0	0	0
MRPL37	64.7755	86.2155	96.748	89.1785	103.855	108.71	106.219	129.539	107.913
ACOT11	1.27151	0.848929	1.0657	1.03385	0.962452	0.561768	1.21239	0.637715	0.776676
FAM151A	0.736425	0.686681	0.347157	0.126176	0.375392	0.269243	0.466067	0.2594	0.221542
TTC22	0.702781	0.610677	0.689509	1.48181	1.86392	0.635601	1.72762	1.77909	2.50087
C1orf177	0.0471665	0.094687	0.05414	0.0884391	0.0307602	0.110311	0	0.196121	0.0547835
PARS2	10.586	6.61314	7.06785	4.84737	4.67708	4.78618	4.98833	5.93247	5.52689
MROH7	0.0511335	0.122779	0.0782489	4.40277e-08	0.0398087	2.09724e-28	0.167473	0.231352	0.0959645
MROH7-TTC4	4.86695e-05	0.125498	0.119178	0.165874	0.0423065	0.0545048	0.0533811	0.0806558	0.0891478
TTC4	19.8428	16.7947	15.1992	16.3513	15.6452	15.4706	18.9114	16.7927	14.8873
SSBP3	40.7429	40.9337	44.697	25.8333	24.2868	18.341	38.1457	43.7222	34.6949
SSBP3-AS1	0.387242	0.389792	0.223993	0.562106	0.278751	0.294838	0.899347	0.919384	0.822229
TMEM61	0	0.0848805	0	0	0.238039	0.0372185	0.110194	0.142477	0.0406757
BSND	0	0.115242	0.0352522	0.23794	0.188663	0.332992	0	0.131759	0
PCSK9	6.08644	11.1648	9.56353	18.337	24.6232	17.5662	1.1659	2.67275	2.48081
MIR4422	0	0	0	0	0	0	0	0	0
LOC100507634	0.604334	0.811129	0.433449	0.696615	0.223092	0.307476	0.273956	0.22858	0.369403
PPAP2B	12.2869	11.6955	11.2352	12.1681	8.5389	7.31886	8.03002	7.89566	5.51303
C1orf168	0.633183	0.454726	0.429424	0	0	0.0197064	0	0	0.0124323
DHCR24	92.61	96.7031	88.1032	149.938	132.349	97.3346	25.4847	41.8645	39.8255
PRKAA2	3.02645	4.0695	3.03217	4.04685	3.05649	2.6728	4.94515	5.57349	3.30643
C8A	0	0	0	0	0	0	0	0	0
OMA1	7.25365	7.18226	5.91019	9.47634	8.40119	10.5937	12.2096	10.2691	12.6258
C8B	0	0	0	0	0	0	0	0	0
USP24	9.6315	8.81223	7.44123	13.0677	10.4197	6.06634	16.5257	13.9914	10.8279
DAB1	0.0633017	0.224654	0.0335544	4.91861	4.77046	1.76171	4.65353	7.3857	4.43159
DAB1-AS1	0	0	0	0	0	0	0	0	0
TACSTD2	2.25391	2.77332	4.10907	0.216853	0.636169	0.912928	0.136725	0.387214	0.465691
LINC01358	0	0	0	0	0	0	0	0	0
LOC101926944	0	0	0.150468	0	0	0.606865	0	0	0
HSD52	0	0	0.050188	0	0	0.0459671	0	0.0470717	0
MYSM1	17.4464	13.2762	9.63683	49.4021	40.8126	29.7364	33.4442	51.641	56.2399
LINC01135	0	0.0734895	0	0	0	0	0	0	0
C1orf87	0	0.0255394	0.088195	0	0	0	0	0	0
CYP2J2	0.205552	0.246936	0.20619	0.382594	0.198372	0.402312	0.110957	0.0227623	0.104319
FGGY	4.26071	5.86477	8.40627	4.26548	5.92929	7.00274	5.4146	7.41784	9.26132
MIR4711	0	0	0	0	0	0	0	0	0
LOC101926964	0	0.0195554	0.0186874	0	0.0607884	0	0	0	0
NFIA-AS2	0	0.0810655	0	0	0	0	0	0	0
HOOK1	9.23851	8.75404	7.10538	19.947	20.2281	19.2135	17.0474	17.6219	19.0285
JUN	27.7332	26.2323	19.7952	151.633	182.321	116.528	64.0266	76.7493	61.8435
TM2D1	14.5561	14.976	13.6474	13.7124	13.5583	18.0964	15.4804	14.3186	14.8577
MGC34796	0	0	0	0	0	0	0.0224751	0	0
TMEM59	45.3513	37.9695	36.453	32.0087	34.8169	32.3943	36.3026	39.4025	35.3079
TCEANC2	3.17809	3.28461	2.97859	2.46293	2.50732	2.49105	3.35407	3.54503	2.85089
MIR4781	0	0	0	0	0	0	0	0	0
NFIA	0.19936	0.195001	0.312404	0.654761	0.395566	0.307252	1.30404	0.828212	0.997834
NFIA-AS1	0	0	0	0	0	0	0	0	0
KANK4	0	0.0650068	0.0713398	0.0809547	0.12467	0.159683	0.10896	0.195085	0.0870859
INADL	9.55251	9.16049	8.2311	9.13699	8.6284	7.41253	13.7178	15.2215	12.0768
MIR3116-1	0	0	0	0	0	0	0	0	0
MIR3116-2	0	0	0	0	0	0	0	0	0
L1TD1	25.177	42.209	31.8855	145.736	142.301	143.008	106.318	58.2994	76.2422
MIR6068	0	0	0	0	0	0	0	0	0
LINC00466	0	0	0	0.0268598	0.107495	0	0.0238422	0.059654	0.0257874
ATG4C	10.1352	9.20916	9.33337	16.3838	16.0208	18.2463	11.9291	12.5975	13.7924
ALG6	5.65085	6.72457	6.85089	9.45836	8.65267	11.4047	7.72459	6.00683	8.28331
USP1	24.8673	27.6023	23.3997	43.1913	45.9961	57.3271	24.9119	31.5512	32.7769
FOXD3-AS1	2.83566	4.72885	6.78148	117.985	153.584	241.583	130.804	161.621	201.137
FOXD3	0.400463	0.665144	1.36704	8.3683	9.40611	10.835	25.1993	20.5527	16.0031
ITGB3BP	22.141	24.8471	24.5995	35.5355	35.6239	39.6856	27.4982	31.6412	32.5496
EFCAB7	5.38338	5.23109	4.26288	3.37073	1.96141	2.30571	5.48539	4.18403	3.77881
DLEU2L	0.364938	0.257603	0.208	0.70128	0.30854	0.218814	0.528927	0.490526	0.707023
UBE2U	0	0	0	0	0	0	0	0	0
ROR1	9.75885	8.25427	5.52022	8.18215	7.51936	5.69623	9.24541	6.56583	6.03453
ROR1-AS1	0.0301695	0	0	0.0244439	0	0.0194456	0	0	0
DOCK7	8.40034	5.75124	4.31935	9.00634	8.67284	6.26863	12.2791	7.61666	7.20322
ANGPTL3	0	0.0648728	0.0144546	0.0151801	0	0.0117235	0.143659	0.199361	0.0147676
PGM1	18.4347	31.8383	38.6466	84.1195	96.3512	78.3374	45.7276	46.7948	31.7238
MIR3671	0	0	0	0	0	0	0	0	0
MIR101-1	0	0	0	0	0	0	0	0	0
LINC01359	0.0416661	0	0	0	0	0	0	0	0
RAVER2	13.9315	10.6363	7.3663	13.0061	10.9473	8.30238	18.2123	16.2702	13.5655
JAK1	9.76894	5.83768	4.16442	13.0592	10.6055	7.75224	21.8171	18.7249	16.5458
TCTEX1D1	0.239712	0.213895	0.238968	0.195834	0.233544	0.32354	0.227743	0.559029	0.377412
DNAJC6	4.62493	5.28711	3.70959	1.43471	0.946069	0.860383	1.13968	1.50399	0.719844
INSL5	0	0	0	0	0	0	0	0	0
PDE4B	0.366393	0.570231	0.459353	0.250572	0.0908083	0.0928117	0.262316	0.0803124	0.686621
LOC101927139	0	0	0	0	0	0	0	0	0
WDR78	0.339159	0.515327	0.360426	0.262925	0.260275	0.249119	0.307702	0.116651	0.502783
CACHD1	27.5303	21.7424	18.1893	17.0435	14.8247	11.3543	20.5513	17.9903	12.918
MIR4794	0	0	0	0	0	0	0	0	0
SGIP1	0.108797	0.229064	0.112953	0.0290768	0.0124555	0.0235149	0.0432413	0.0423375	0.0633486
MIR3117	0	0	0	0	0	0	0	0	0
C1orf141	0	0	0	0	0	0	0	0	0
AK4	3.51023	2.38911	1.668	45.2562	40.5843	35.2567	29.1681	23.58	29.3094
IL23R	0	0	0	0	0	0	0	0	0
SLC35D1	2.05983	1.87916	1.69459	1.22754	1.11651	0.638774	1.86507	1.67361	1.13984
IL12RB2	0.0839147	0.352642	0.215911	0.443628	0.150004	0.192558	0.0942495	0.137809	0.117481
LEPROT	13.2243	11.8173	9.1025	6.12249	3.85296	4.75747	6.30751	6.09752	6.86231
LEPR	5.2783	3.7946	2.51063	2.86326	2.33753	2.03141	2.47003	3.20122	2.12059
MIER1	13.1887	12.6111	11.5188	12.9573	13.2561	11.1974	14.4637	13.2461	10.1474
GADD45A	109.673	65.6751	59.3539	34.2604	23.4892	23.1694	19.6108	17.5776	12.6422
RPE65	0	0	0.0190131	0	0	0	0	0	0
LRRC7	0	0	0	0.0352616	0.0063003	0	0	0	0
PIN1P1	0	0	0	0	0	0	0	0	0
DEPDC1	6.0164	7.04174	4.55112	19.3377	18.7504	16.6543	18.584	19.6856	14.2639
DEPDC1-AS1	0	0.0829715	0	0.0459999	0.0449159	0.20563	0.107768	0	0.0885535
LRRC40	25.7799	25.3186	18.7121	32.7017	31.8486	36.3387	34.1637	33.5693	30.7796
HHLA3	4.70587	6.89686	10.0529	7.38281	7.53721	11.4177	8.26606	11.0189	9.22929
ANKRD13C	8.0184	7.1589	6.81162	9.72211	9.73125	10.1416	7.53384	9.7445	9.18372
LOC101927244	0	0	0	0	0	0	0	0	0
CTH	17.9961	12.8725	12.067	18.0671	18.2091	21.8282	12.2096	12.0753	12.5022
GNG12	7.66242	6.01355	5.03838	4.7433	4.00085	3.10489	8.39476	5.27107	1.77543
GNG12-AS1	0	0.0410285	0	0	0	0	0	0	0
WLS	131.603	106.342	100.973	6.61631	3.34605	3.06278	21.0711	13.0196	4.86361
DIRAS3	0.768623	0.544728	0.624212	0.0329169	0.0277744	0.0753429	0.0778578	0.0667335	0
MIR1262	0	0	0	0	0	0	0	0	0
LINC01360	0	0	0.0246833	0	0	0	0.00939065	0	0
ZRANB2-AS2	0.153795	0.09416	0.173724	0.0885055	0	0.061227	0.195798	0.566693	0.426377
LRRIQ3	0.180169	0.193838	0.109053	0.338882	0.170071	0.232653	0.230949	0.223756	0.186628
NEGR1	0	0.094026	0.00823035	0.484904	0.325064	0.456962	0.154795	0.267624	0.188324
NEGR1-IT1	0	0	0	0	0	0	0	0	0
LHX8	0.866557	2.60752	1.82382	0.0599295	0.0800773	0.0631055	0.0224325	0	0
SERBP1	99.6467	105.233	100.78	148.376	169.512	166.282	141.036	151.909	151.979
ERICH3	0.0114051	0	0	0.0058834	0	0	0	0.0104323	0
ERICH3-AS1	0	0.0095755	0	0	0	0	0.00795985	0	0
SLC44A5	5.35267	4.21879	3.77606	2.00163	0.839026	1.10611	4.23294	2.74691	3.86948
FPGT	6.04821	4.4923	3.46603	2.31058	1.50211	1.81888	3.52201	2.56966	2.84654
FPGT-TNNI3K	0.1722	0.208405	0.0970764	0.292096	0.261287	0.0668932	0.232469	0.55453	0.271515
TNNI3K	0.154707	2.83504e-06	0.0645305	7.83373e-09	6.1057e-06	6.4023e-10	2.83589e-06	4.9611e-08	7.92985e-07
CRYZ	19.6981	19.5883	17.7092	28.1187	29.2009	34.7334	20.4025	18.8468	20.3821
TYW3	8.05312	7.30833	7.05785	9.91103	10.4404	10.8822	7.73344	9.6187	11.0389
SRSF11	147.498	124.48	115.439	114.105	100.224	105.813	114.626	105.882	111.686
PTGER3	0.0090367	0.0505489	0.0281452	0.130304	0.0743101	0.117763	0.0384913	0.279265	0.0498531
ZRANB2	60.4116	56.2841	48.2152	54.676	45.0248	60.5487	46.7383	51.332	71.3234
ZRANB2-AS1	0.887882	1.02711	0.44929	0.859171	0.425266	0.251746	1.64306	2.06164	1.18756
MIR186	0	0	0	0	0	0	0	0	0
LOC101927342	0	0	0	0	0	0	0	0	0
ASB17	0	0	0	0	0	0	0	0	0
ST6GALNAC3	4.42919	2.30882	2.05512	4.15695	3.80009	3.40937	7.29321	4.10171	2.9747
MSH4	0.0805416	0.0834674	0.0534414	0	0.0773865	0.111419	0.0336947	0.0359234	0.052727
ACADM	50.8013	45.2118	36.6529	53.2643	50.1594	59.3524	34.3037	29.3227	41.9474
DLSTP1	0.528984	0.383954	0.210323	0.325966	0.11714	0.148131	0.390731	0.194923	0.228586
PIGK	8.03193	8.06498	6.36172	10.4154	7.68393	10.4814	10.0861	12.8669	11.6472
ST6GALNAC5	0.935474	3.48674	3.57998	1.56164	2.02969	2.06629	1.07069	2.18495	1.82031
MIR7156	0	0	0	0	0	0	0	0	0
AK5	0.130735	0.315315	0.20854	0.539967	0.512344	0.521764	0.0783106	0.296528	0.0285707
RABGGTB	95.2917	87.3526	97.7947	115.028	131.311	160.451	103.698	85.4215	95.4438
SNORD45C	0	0	0	0	0	0	0	0	0
SNORD45A	0	0	0	0	0	0	0	0	0
SNORD45B	0	0	0	0	0	0	0	0	0
ZZZ3	10.4083	8.86801	7.74997	10.6441	10.3308	9.47749	11.8742	11.3876	10.6643
NEXN-AS1	0.280743	0.184648	0.271736	0.0403435	0.0373238	0.0155436	0.232912	0.152724	0.0585385
NEXN	4.25093	4.07548	2.896	1.70605	1.27822	1.75423	2.03745	1.67863	2.19771
FAM73A	3.00379	2.9342	2.20652	3.61142	2.62929	2.18955	3.09076	3.52836	3.01771
IFI44	0	0.0620475	0	0	0	0	0	0	0
MGC27382	0	0	0	0	0	0	0	0	0
USP33	18.3103	19.6637	17.9523	31.2661	27.6639	25.9625	30.3885	33.6171	29.9529
IFI44L	0	0	0	0	0	0	0	0	0.0155475
PTGFR	0.0077129	0	0	0	0.00739175	0.0131562	0.0072014	0.0282496	0
GIPC2	0.900435	1.26184	1.56879	0.982924	1.32077	1.7525	0.50368	1.04075	1.01082
DNAJB4	20.6142	22.2268	19.6854	10.7633	9.34712	11.9934	9.83758	11.471	11.3319
LOC101927434	0	0	0	0	0	0	0	0	0
LOC101927412	0	0	0	0	0	0	0	0	0
ADGRL4	0.0889667	0.0859024	0	0.996419	0.438499	0.453291	0.199282	0.337804	0.0948227
FUBP1	27.0484	52.5709	38.4286	49.1364	52.6149	33.1607	50.8693	74.2303	77.3167
LINC01361	0.0897073	0.173414	0.301145	0.101202	0.0301705	0.160304	0.137736	0.238317	0.100424
UOX	0.052711	0	0	0	0	0.0245319	0	0	0
DNASE2B	0	0	0	0	0	0	0	0	0
SAMD13	0.748071	0.882885	0.757675	0.602442	0.484769	0.597358	0.213052	0.590622	1.17571
LOC101927587	0	0	0	0	0	0	0.0126293	0	0
MIR548AP	0	0	0	0	0	0	0	0	0
LOC101927560	0.0228496	0	0	0.0259876	0	0	0.0195132	0	0
TTLL7	0.765969	1.43502	0.815427	0.364084	0.167872	0.119022	0.155898	0.18173	0.159814
LINC01555	0.0150368	0	0	0	0	0	0	0	0
LINC01461	0.115251	0	0	0.158824	0	0.230189	0	0	0.125338
MCOLN2	0.757946	0.718331	0.48407	1.25672	0.856149	0.779389	0.4527	0.397041	0.330423
LPAR3	3.7051	2.91568	2.13748	10.4738	8.94318	5.52681	10.4366	9.30346	16.9569
PRKACB	6.89741	8.26531	6.67914	6.83348	6.77666	7.1406	6.40036	9.04901	8.82145
MIR4423	0	0	0	0	0	0	0	0	0
WDR63	0.31868	0.232598	0.209789	0.0339071	0.0143216	0.076367	0.115042	0.027372	0.0150364
RPF1	23.2259	20.3987	20.9101	30.9749	31.5733	38.4612	31.8231	23.1797	24.9883
SPATA1	0.0208592	0.0645445	0.082249	0.0216519	0.0200236	0	0	0.0191431	0.104549
GNG5	145.029	130.637	131.339	128.201	121.372	155.102	145.887	139.011	141.416
CTBS	3.69517	2.9252	2.76497	5.91845	5.29596	6.37882	7.70645	9.16133	11.2694
SYDE2	2.90562	2.93786	1.86723	4.52158	4.68023	2.24561	4.97635	3.54442	3.50497
MCOLN3	16.8822	8.56866	7.80874	6.59265	3.06428	2.6627	11.4258	7.59009	7.51052
C1orf52	14.9722	12.6076	12.2791	11.1931	13.2686	15.6796	7.77881	7.40114	8.30296
CYR61	18.2672	28.6981	23.1273	85.8617	110.856	103.312	34.4671	15.4004	8.38743
SSX2IP	8.83466	7.67744	7.04353	12.2066	10.0754	9.28282	7.03667	6.24995	6.9607
COL24A1	0.326885	0.211189	0.204657	0.204044	0.390915	0.232944	0.134222	0.116139	0.0753444
BCL10	9.74149	8.51931	7.1862	8.38153	8.19383	8.34327	6.00623	5.49331	4.744
LOC646626	0.71884	0.42691	0.341796	0.849249	0.132067	0.216609	0.336336	0.292888	0.0618685
CLCA1	0	0	0	0	0	0	0	0	0
CLCA2	0.103481	0	0.059192	0.075742	0.0820426	0	0	0.0242398	0
DDAH1	12.3573	14.238	10.4299	15.0205	14.2527	16.2994	12.836	14.4249	14.8221
CLCA4	0	0	0.0157073	0	0.0289553	0.0333281	0	0	0
CLCA3P	0.0107626	0	0	0	0	0	0	0	0
ADGRL2	28.1387	22.5681	18.4385	28.2446	19.6766	16.8159	38.3941	33.5554	21.912
ZNHIT6	6.96239	5.58726	5.13234	6.26028	5.84942	5.20673	8.07537	5.69928	5.12946
ODF2L	11.83	9.40523	7.62894	5.21931	4.60243	5.3076	6.08741	6.0182	8.85649
MIR7856	0	0	0	0	0	0	0	0	0
LOC101927844	0	0	0	0	0	0	0	0	0
LINC01140	1.29142	1.53228	1.92782	0.676003	0.500719	0.92581	1.27722	1.32569	1.75849
HS2ST1	10.9771	8.98379	7.19907	16.6319	13.0777	11.5937	19.7797	16.9201	13.5914
LINC01364	0	0	0	0	0	0	0	0	0
SH3GLB1	17.7786	14.928	14.1328	14.8884	13.4409	12.0026	18.1459	19.4872	15.8901
2023-09-15	79.2047	77.8328	75.3972	101.347	99.1976	115.861	67.6409	68.6081	72.7079
LMO4	22.5968	19.7546	17.7363	18.8916	19.6895	18.8562	18.357	15.8186	17.6906
GTF2B	21.2362	20.4374	21.5871	18.1622	21.7855	27.9718	17.7345	16.9506	17.0434
GBP3	0.0141893	0	0	0	0	0	0	0	0
GBP7	0	0	0	0	0	0	0	0	0
GBP1	0.0121623	0	0.0139396	0	0	0	0	0	0.0485219
GBP2	0	0.0105046	0	0	0	0.0162778	0.00948525	0.0304133	0.0226211
PKN2-AS1	0.0670388	0.0631321	0.0407496	0	0.0115166	0.0096063	0.078288	0	0.0266839
PKN2	12.1506	11.6423	8.85851	13.0068	10.2621	8.41794	16.2983	15.4744	13.1193
LOC729930	0	0	0	0	0	0	0	0	0.057062
GBP5	0	0	0	0.0110563	0	0	0	0	0
GBP6	0.0477178	0	0	0.0820413	0.0616872	0	0	0.0197986	0
FLJ27354	0.152008	0.263923	0.695354	0.174921	0.220432	0.257857	0.397821	0.701318	0.567635
GBP4	0	0	0	0	0	0.0167575	0.0413455	0.0232421	0.0081091
CCBL2	31.0823	25.7888	24.9138	27.1035	24.7352	27.7113	29.591	31.5345	30.0864
RBMXL1	9.53744	9.22477	6.92284	6.38725	5.70331	5.40695	5.07598	4.70338	6.44036
GBP1P1	0.151653	0.0897613	0.0461573	0.0854615	0.0786	0.134657	0.106312	0.357583	0.0897322
LRRC8C	1.10852	1.84071	1.14498	1.80231	1.78516	1.54893	1.47018	1.77476	1.06269
LRRC8B	6.00889	5.99484	4.33936	9.9986	7.49597	5.20165	10.3626	8.92621	7.92295
GEMIN8P4	3.26342	3.65019	3.47736	2.69105	2.24247	1.72098	1.83786	1.28424	2.18582
BARHL2	0	0	0	0.073148	0.0308511	0.051264	0	0	0
LRRC8D	34.856	21.9042	16.6553	18.2834	16.7765	13.5158	22.005	9.96764	10.068
ZNF326	33.9505	16.4311	11.9722	20.9735	19.3101	19.724	14.69	13.2616	18.1595
HFM1	0.843385	1.20198	0.712407	0.584443	0.235283	0.452964	0.526031	0.327524	1.27528
BRDT	0.0143158	0	0	0.121446	0.0650655	0.0884658	0.0266251	0.072496	0.0620253
SETSIP	0	0	0	0	0	0	0.086151	0	0
EPHX4	1.67311	1.63191	0.80895	1.02862	0.821201	1.0708	0.74215	0.285662	0.410195
KIAA1107	1.21078	0.959843	0.875269	1.4302	1.2307	1.12783	2.48324	2.3109	2.18753
BTBD8	0.281866	0.219435	0.240304	0.552265	0.470052	0.193905	0.888555	1.09367	0.781165
CDC7	12.5091	14.1684	13.2898	21.3557	22.3082	27.0217	16.7868	19.282	19.8503
TGFBR3	1.05948	1.01406	0.679015	1.61066	1.02853	0.694264	1.01649	1.13692	0.650065
C1orf146	0	0	0	0	0	0	0	0	0
ZNF644	22.2402	21.8197	19.9611	17.4641	16.3561	19.9181	19.8624	19.6701	18.8332
GFI1	0.188	0.101934	0.0685685	0.0871356	0.0155362	0.0388551	0.06018	0.0445528	0.0359182
EVI5	2.82456	2.78072	2.31107	2.44932	2.05643	1.6905	1.18142	1.55492	1.36478
GLMN	19.7655	21.7037	19.4353	19.5438	19.0518	22.6949	12.7419	8.65351	13.1448
RPAP2	7.9136	6.8106	5.67212	6.52935	6.45357	6.85656	7.15919	6.53551	6.37246
LOC100131564	3.51672	3.75872	3.29795	3.08729	1.73487	1.46959	5.20843	8.12429	10.1617
CCDC18	3.09463	4.56902	3.03836	4.62048	4.03029	3.82513	1.89552	2.59585	4.22271
DR1	42.8653	61.1619	59.8329	31.0061	34.6016	34.4284	46.109	46.6641	33.8094
MTF2	30.2632	36.1379	32.6945	37.6363	40.7087	39.7164	30.1356	33.7062	33.3315
TMED5	16.2517	13.5346	10.9285	17.9132	15.8728	15.5538	13.872	14.7429	13.4924
BCAR3	7.53352	6.54376	8.00485	8.40376	7.49696	8.51735	13.4471	10.5492	10.7958
LOC100129046	0.0609005	0	0.06885	0	0	0	0	0.0351432	0.0671739
MIR760	0	0	0	0	0	0	0	0	0
DNTTIP2	35.7898	29.1761	28.4719	39.3096	36.7463	36.3132	31.0394	23.0285	27.8676
ABCA4	0.0877123	0.0421661	0.0904376	0.0539596	0	0.0133667	0.0204258	0.0115455	0.0428548
ARHGAP29	0.859103	1.17206	1.08128	1.61742	0.821108	0.651355	1.95109	1.50544	0.764685
F3	4.62301	4.8956	4.26085	16.4047	13.5124	12.2203	6.10689	3.85648	4.05171
LINC01057	0.890365	0.952745	1.303	0.987181	1.2276	0.690445	0.643568	0.470174	1.1631
MIR378G	0	0	0	0	0	0	0	0	0
RPL5	1475.69	1831.07	2140.95	1720.75	1966.13	2431.24	1868.4	1954.24	2287.39
FAM69A	3.79889	4.42656	3.21782	7.1698	5.42542	4.07925	7.26011	2.94585	3.92946
SNORD21	0	0	0	0	0	0	0	0	0
SNORA66	0	0	0	0	0	0	0	0	0
ABCD3	14.8879	11.8133	10.238	21.241	17.9509	19.9676	17.2694	15.57	15.0533
GCLM	11.463	5.4452	4.23284	11.6165	5.89217	6.865	9.82352	7.68541	6.26671
SLC44A3	5.57378	3.31302	3.65027	2.24083	2.52391	2.55972	2.44356	1.91516	2.33396
FNBP1L	64.3889	71.1588	63.645	52.0909	54.0924	45.4449	61.2192	64.454	55.7818
LOC729970	2.42183	3.80386	3.64217	3.73066	5.74912	3.26105	1.67347	2.73226	3.23955
ALG14	5.12864	5.45293	5.18685	3.76788	5.0465	5.38396	2.66109	1.6146	2.26702
LOC102723661	0	0	0	0	0	0	0	0	0
LOC101928241	0	0	0	0	0	0	0	0	0
FLJ31662	0.0544165	0	0	0	0	0	0	0	0
LOC100996635	0.169872	0.0314018	0.0600595	0	0	0.0275383	0	0	0.0303167
LOC729987	0	0	0	0	0	0	0	0	0
MIR137HG	0	0	0	0	0	0	0	0	0
MIR137	0	0	0	0	0	0	0	0	0
MIR2682	0	0	0	0	0	0	0	0	0
DPYD	0.00809805	0.00971265	0.0288053	0.0310549	0.087052	0.0777577	0.0081028	0.028117	0.0228113
DPYD-AS1	0	0	0	0	0	0	0	0	0
DPYD-AS2	0	0	0	0	0	0	0	0	0
LPPR4	0.489784	0.360217	0.19025	0.931486	0.490079	0.806005	0.648905	0.572376	0.123241
LOC101928270	0	0	0	0	0	0	0	0	0
LPPR5	0	0.0217091	0.032584	0.346936	0.18231	0.242115	0.0097995	0.0532521	0.0424158
LOC100129620	0	0	0	0	0	0	0	0	0
PALMD	0.0292916	0.112425	0.0335835	0.0723044	0.073792	0.0154121	0	0	0
MIR548AA1	0	0	0	0	0	0	0	0	0
FRRS1	3.90181	3.87878	3.7494	1.81953	1.83439	1.02021	2.66869	2.2601	0.931294
SNX7	31.3602	35.507	31.8273	19.8871	23.5839	33.1066	19.8357	23.4917	15.4705
TMEM56	0.521526	0.484806	0.396902	1.22953	1.07347	0.951221	1.79162	2.23295	1.24552
TMEM56-RWDD3	0.624789	0.482383	0.435083	0.729051	0.088248	0.262358	0.713208	0.828124	0.832159
RWDD3	19.2153	17.6871	15.1501	12.2578	13.5936	23.0027	11.4755	10.7876	11.1346
LOC101928118	0.0155105	0	0	0.0204981	0	0.0163236	0	0.062631	0.0181252
PTBP2	13.2579	13.8347	13.072	16.2456	16.3266	20.3681	12.9261	10.7052	12.3666
HIAT1	36.1244	33.9363	31.3509	42.9296	41.5386	43.9607	40.0571	39.3623	33.3341
CNN3	189.043	205.493	165.062	116.928	122.703	123.91	115.691	116.97	83.0117
AGL	4.88278	7.57459	6.16047	7.02135	7.22749	7.18947	3.9609	4.6036	5.98856
TRMT13	6.53916	4.80543	4.47077	4.31876	4.05613	4.59771	5.36413	4.53735	4.8564
LRRC39	1.18894	1.12002	1.23953	0.781612	0.803064	0.597428	1.14543	1.19966	1.13156
SLC35A3	7.08244	6.74525	5.26092	8.24883	7.89638	7.19381	9.29823	6.88692	6.99561
SASS6	6.07867	7.32161	5.27626	11.2135	9.21718	9.25358	6.83982	9.60994	8.82605
DBT	4.98445	4.66683	3.51735	4.69561	3.91064	2.90451	5.85251	5.26071	4.67532
VCAM1	0.0147892	0.0161731	0	0	0	0	0	0	0
LINC01349	0	0	0	0	0	0	0	0	0
GPR88	0	0	0	0	0	0	0	0	0
CDC14A	1.67224	1.94108	1.29826	3.97817	3.51119	2.82356	2.88206	2.94501	2.9509
RTCA-AS1	1.30716	0.632638	0.246379	0.35615	0.0850805	0.20884	0.617794	0.458309	0.971424
RTCA	24.864	25.1478	25.2548	20.8259	19.6957	25.3517	18.4582	21.5851	21.7963
MIR553	0	0	0	0	0	0	0	0	0
LOC102606465	1.82116	3.2547	2.75985	2.85848	2.95585	3.94523	1.95017	2.15535	2.10353
LOC101928370	0	0	0	0	0	0	0	0	0.0411781
S1PR1	0.070691	0.163281	0.211545	0.40032	0.39671	0.296067	0.712111	0.55975	0.216596
LINC01307	0	0	0	0	0	0	0	0	0
RNU6-31P	0	0	0	0	0	0	0	0	0
LOC101928436	0	0	0	0	0	0	0	0	0
DPH5	20.4304	31.2664	33.7183	30.1644	33.2091	48.3212	24.0444	36.7837	34.7986
COL11A1	1.44532	2.03865	1.72041	1.36285	1.38456	1.38246	0.867377	1.81881	0.790669
RNPC3	6.12588	6.02584	5.12672	5.04421	5.55625	7.44287	2.26781	7.44768	9.02015
AMY2B	3.12087	2.77167	3.90374	0.62166	0.759758	0.967212	0.987836	1.66728	2.21297
ACTG1P4	0.0229565	0.0236736	0.0259567	0	0.0257545	0.0183467	0.0196032	0.0210774	0
AMY2A	0	0	0	0.058122	0	0	0.0257412	0.05132	0
OLFM3	1.54669	3.96639	3.7682	0.292019	0.192906	0.299524	0	0	0
DNAJA1P5	0	0	0	0	0	0	0	0	0
AMY1A	0	0	0	0	0	0	0	0	0
AMY1B	0	0	0	0	0	0	0	0	0
AMY1C	0	0	0	0	0	0	0	0	0
LOC101928476	0	0	0	0	0	0	0	0	0
LOC100129138	0	0	0	0	0	0	0	0	0
NTNG1	0.211468	0.341085	0.0582295	0.664256	0.461668	0.429727	5.51935	3.29558	1.94795
PRMT6	15.7771	15.4623	12.3231	14.1707	12.1492	16.7372	10.4651	7.28463	15.2035
EXTL2	23.1657	26.9188	24.4374	22.9992	19.2809	21.375	16.6701	16.2525	19.2518
NBPF6	0	0	0	0	0	0	0	0	0
HENMT1	1.81547	2.16353	2.45622	0.328449	0.595329	0.882821	0.409632	0.437503	0.531832
NBPF4	0.0352735	0	0	0	0	0.0159581	0	0	0
FAM102B	4.94355	8.14905	7.99795	15.8714	13.084	9.68954	11.575	11.3116	10.2975
FNDC7	0	0.0463819	0	0	0.0293675	0	0	0	0.0141965
VAV3	2.95127	2.54549	1.95493	5.62047	5.08855	4.48625	3.66274	4.58239	6.68243
MIR7852	0	0	0	0	0	0	0	0	0
VAV3-AS1	0	0	0	0	0	0	0	0	0
AKNAD1	0	0	0	0	0	0.0118966	0	0	0
SPATA42	0	0	0	0	0	0	0	0	0
SLC25A24	38.5471	38.1399	27.6662	34.8792	38.7915	44.4065	39.1352	35.236	35.1765
PRPF38B	22.3682	23.391	20.3596	24.421	23.2325	25.051	40.4021	33.0752	25.0403
SLC30A7	6.56388	5.64809	4.89454	5.58622	3.99278	3.49897	5.04512	4.62202	4.21302
STXBP3	32.532	23.6675	18.6902	28.0761	28.6798	34.1457	24.8143	23.5087	25.5895
TAF13	52.6804	46.109	26.5158	59.0194	40.2823	56.5624	30.4008	22.1373	23.9724
TMEM167B	16.4177	16.2089	15.0537	12.3661	15.0681	13.4108	20.5595	19.8164	13.2748
C1orf194	0	0	0	0.098727	0	0	0	0	0
SCARNA2	0.216532	1.19077	1.68215	0.8878	1.02894	0.435238	0.193943	2.79532	2.85069
KIAA1324	0.128296	0.213006	0.21385	0.101324	0.0562335	0.0750911	0.00521395	0.0305828	0.0265307
WDR47	8.92577	8.96497	6.84804	5.20219	5.35988	4.70386	5.08331	5.01943	5.12454
GPSM2	5.09654	4.9644	3.77729	7.92104	7.12439	5.42436	5.85804	7.1246	5.53423
CLCC1	10.8003	10.7967	9.76154	10.4175	9.53857	8.18725	8.11149	9.12712	11.0538
MYBPHL	0.0326565	0.0443625	0.123668	0	0	0	0	0	0
CELSR2	14.9612	12.2618	10.4338	5.56295	3.96314	2.12738	7.11261	3.81646	4.3217
PSRC1	23.0244	39.0936	50.543	24.6912	29.6138	30.4017	37.5639	41.4039	47.9271
SARS	194.196	129.488	121.907	120.184	114.489	146.726	154.433	147.896	176.23
SYPL2	0.0737105	0.0241733	0	0.246218	0.138253	0.1761	0.34761	0.128491	0.334859
SORT1	17.8584	17.7741	16.5872	15.5745	14.4482	10.5067	13.501	15.0642	15.0001
ATXN7L2	4.50028	3.57637	4.19801	2.95601	2.68459	2.3557	3.10376	2.06585	2.41896
AMIGO1	0.454705	0.466349	0.32472	0.541564	0.414758	0.275078	1.47513	1.18802	1.15133
GPR61	0.445294	0.672981	0.460291	0	0.0346421	0	0.0715325	0.014113	0.0528223
CYB561D1	2.91993	2.54795	2.48974	1.26527	0.875399	0.928314	1.08611	1.87344	2.07326
GNAT2	0	0	0	0	0	0.0573945	0	0	0.0435116
MIR197	0	0	0	0	0	0	0	0	0
GSTM2	10.4414	11.6433	12.8148	6.90113	7.59024	7.90604	8.8589	11.8095	9.62128
PSMA5	25.2497	24.2504	27.8863	29.6033	33.3469	43.5682	16.2191	19.1631	24.1535
GNAI3	33.3832	32.442	30.698	27.791	29.9732	34.2891	32.3101	32.449	30.6206
GSTM4	16.9697	24.1782	24.8984	15.517	17.8224	17.0292	21.5302	28.6996	29.054
EPS8L3	0	0	0	0	0	0	0	0	0
GSTM5	0	0	0.0298237	0.0344744	0.0968056	0.136755	0.107171	0.125515	0.170179
GSTM3	0.70619	0.815222	0.864202	1.4127	1.40031	1.7443	0.768061	1.09492	1.01516
CSF1	0.956551	1.17177	0.839047	0.599978	0.321472	0.301196	1.04111	1.07473	0.691225
AMPD2	7.49026	7.86395	8.48521	10.1687	9.16915	6.24681	4.99726	5.94782	6.07907
GSTM1	24.1407	35.1694	39.8733	23.3073	29.0417	32.093	36.7879	36.2485	38.6266
KCNC4-AS1	0	0.0941345	0.0516895	0	0.138965	0.0364927	0	0	0.200622
SLC6A17	0.0421804	0.0683931	0.0135644	0.0409684	0.0379255	0.0256309	0.0451483	0.0324294	0.0285294
UBL4B	0	0	0	0.105567	0	0	0	0	0
ALX3	1.55008	1.19032	1.17163	0.856274	0.932873	0.559962	1.55496	1.77144	1.09513
LINC01397	0	0	0	0	0	0	0	0	0
LOC440600	0	0.076232	0	0.0190892	0.14009	0.0286454	0.0144079	0.112607	0.0407375
KCNC4	1.67592	2.72455	2.63063	1.62653	1.28903	1.20824	2.21043	2.01574	3.2157
RBM15	4.6803	4.91747	4.29887	17.1745	17.8801	11.919	15.6047	17.7842	8.20184
SLC16A4	1.50232	0.841479	0.551791	0.419756	0.289533	0.285284	0.818955	0.539662	0.348529
PROK1	0	0	0.0351881	0.0407302	0.0343457	0.064519	0	0.164721	0.1494
KCNA10	0	0	0.0263259	0	0	0	0	0	0
KCNA2	0	0.0240098	0.0229489	0.124245	0.066909	0.0396627	0.0385187	0	0.0232942
STRIP1	16.5796	14.0824	12.2024	12.4027	9.41711	6.90136	20.4093	15.5274	15.3955
KCNA3	0.00554835	0.0199719	0	0.163384	0.0745307	0.080813	0.0906589	0.182314	0.111038
CYMP	0	0	0	0	0	0	0	0	0
LOC440602	0.0188925	0.0214784	0	0	0.036262	0	0.0161746	0	0.0189673
CD53	0.71815	0.729461	0.645123	0.29604	0.0290967	0.732422	0.460649	0.160512	0.383158
LRIF1	30.3019	24.3094	18.4969	36.9763	38.3918	46.5012	20.9393	26.2434	26.4566
CHIAP2	0	0	0	0	0	0	0	0	0
CHIA	0	0	0	0	0	0	0	0	0
CHI3L2	0	0.103939	0.064623	0	0.10143	0.144852	0	0	0.0333664
DENND2D	0.112154	0.0437043	0.108642	0.156555	0.18559	0.158559	0.0361304	0.0608625	0.120712
PIFO	5.38814	2.55187	3.264	1.90051	1.62311	2.02229	5.39921	2.55858	5.29575
LAMTOR5	119.213	117.558	120.852	100.192	109.841	130.224	90.3723	86.2245	79.7817
LAMTOR5-AS1	0	0.61312	0.442891	0.328952	0.293517	0.656834	0.128913	0.453981	0.635338
PGCP1	0	0	0	0	0	0	0	0	0
OVGP1	1.06957	1.35106	2.21056	2.6384	2.83624	1.96964	1.44403	4.39997	2.49298
DRAM2	25.2684	29.7591	33.0203	20.9792	24.7296	25.8594	30.159	44.2819	39.501
CEPT1	15.529	15.7879	12.5238	14.6093	12.6686	12.09	15.1589	15.0969	13.2441
TMIGD3	0	0	0	0	0	0	0	0.0555205	0
ADORA3	0	0	0	0	0	0	0	0	0
AHCYL1	46.8191	42.1645	39.9671	58.8567	52.5387	42.6502	58.7485	69.0055	59.4956
C1orf162	0.160496	0.461005	0.571676	0.0624495	0.625673	0.656645	0.148362	0.810679	0.53155
LINC01160	0.194568	0.170827	0	0	0	0	0.0284659	0.035694	0
WDR77	26.278	22.0331	22.1518	31.418	28.1857	34.175	22.4848	12.3152	19.4109
ATP5F1	94.9462	97.4634	109.042	107.624	121.781	158.279	89.7242	88.4758	103.936
LOC643355	0	0	0	0	0	0.012866	0	0.0164486	0
MIR4256	0	0	0	0	0	0	0	0	0
CTTNBP2NL	9.30616	7.67226	5.34289	6.60229	5.02001	4.70821	7.2248	7.4625	5.61998
RAP1A	8.13461	6.93238	6.69459	9.76939	9.69778	11.5565	8.96026	9.37881	7.52809
KCND3	0.0142811	0.0167401	0.032753	0	0	0	0.0142391	0.0152272	0
KCND3-IT1	0	0	0	0	0	0	0	0	0
KCND3-AS1	0	0	0	0	0	0	0	0	0
WNT2B	0.3212	0.248533	0.300184	0.152661	0.0885755	0.0485042	0.0592133	0.108306	0.117925
FAM212B	4.94022	4.06114	3.39187	1.06291	0.942327	1.11947	0.604831	1.23013	1.73
DDX20	15.2829	12.5077	11.2628	14.8546	13.0222	13.7659	15.3986	10.4433	10.3984
FAM212B-AS1	0.10299	0.210293	0.156876	0.101992	0.192856	0.225526	0.150506	0.248516	0.206211
LOC101928718	1.02295	0.584381	0.597513	0.455975	0.400993	0.468757	0.320685	0.359753	0.441395
ST7L	2.8775	3.42682	2.16552	2.78298	2.90261	2.17458	2.35471	2.58341	3.53896
MOV10	8.97909	14.3053	17.0861	5.22428	6.1106	5.02082	7.12791	9.34201	4.78035
PPM1J	3.06517	13.9898	19.7571	7.45424	8.67712	9.64211	1.8112	2.86803	1.31781
FAM19A3	0.619411	1.28495	0.789489	0.326091	0.576213	0.589518	0.0415956	0.0457477	0.0485758
LINC01356	6.57288	16.7025	28.1435	61.931	30.0218	44.2803	16.3	36.8785	2.48131
RHOC	14.4665	25.8091	34.1313	26.3054	29.109	34.3452	21.4278	32.2666	19.6114
CAPZA1	82.2286	74.665	67.6081	64.7082	65.7685	68.918	60.5328	58.5041	64.1686
LOC100996251	0.262524	0.0760848	0.215878	0.100374	0.0951528	0	0.12836	0.120481	0.166339
LOC643441	0	0	0.0701625	0	0	0	0	0	0
SLC16A1-AS1	3.61656	3.47401	3.27602	2.58134	2.58142	2.51455	3.1688	2.82942	3.43523
LRIG2	8.33739	8.15911	8.24123	6.76177	6.67568	4.53999	19.2268	11.7432	7.1088
MAGI3	3.42483	4.35743	3.85168	2.30515	1.75095	1.21052	3.37561	3.57118	2.22105
PHTF1	13.2436	13.3044	10.3446	7.12258	7.3091	7.47899	2.14759	2.66183	5.57251
DCLRE1B	5.71245	5.24466	4.50499	6.58948	4.65566	4.19363	5.8964	5.82461	5.38466
RSBN1	4.84864	4.56367	4.1177	6.48679	6.54693	5.53892	6.27525	6.80567	5.391
SLC16A1	136.564	142.45	126.953	145.983	148.051	162.036	73.5304	66.1251	69.2318
AKR7A2P1	0.848232	0.867416	0.431805	1.3239	1.09922	0.212606	0.523996	0.335499	0.229988
HIPK1-AS1	0	0.0439145	0.261465	0.0221018	0.0477966	0	0	0	0.325976
HIPK1	17.0594	17.451	12.7548	19.3248	17.2009	13.6301	17.672	17.0785	12.7668
SYT6	16.1144	24.2131	22.3354	11.202	8.10843	7.96327	10.5487	8.83945	6.89939
AP4B1-AS1	0.318887	0.548299	0.526499	0.432476	0.503181	0.137267	0.482452	0.216521	0.214453
PTPN22	0.0307128	0.0504085	0.101607	0.0538589	0	0	0	0.0223629	0.0147951
AP4B1	8.24591	11.4916	11.9162	6.52878	4.91512	5.94477	5.15549	5.35802	6.79723
BCL2L15	0.127864	0.0555073	0.0625103	0.084402	0.00942325	0.0066836	0.0149981	0.00967635	0.01013
AMPD1	0	0	0	0	0	0	0	0	0
DENND2C	0.838264	0.825991	0.421909	0.510567	0.654334	0.250377	0.269857	0.620482	0.208292
BCAS2	67.1869	48.4524	48.2543	47.2893	49.2826	62.4134	32.858	31.7805	42.5984
OLFML3	126.285	275.019	228.615	40.952	24.3752	20.8511	38.0848	29.2467	31.6662
TRIM33	15.9566	13.0093	9.62468	17.5067	14.3832	12.4456	16.7054	14.5074	15.7301
NRAS	60.3059	48.8355	37.1515	46.1378	44.6554	48.184	35.3425	40.5001	41.5536
NGF	1.57991	0.447336	0.477568	0.22195	0.194885	0.131559	0.265231	0.291687	0.320481
TSHB	0	0	0	0	0	0	0	0	0
CASQ2	0.118088	0.0883717	0.13462	0	0	0	0	0	0.0392118
SYCP1	0.192398	0.171341	0.0663097	0.103536	0.114409	0.134836	0.0115037	0.0113194	0.0688846
TSPAN2	2.1592	2.57624	1.86955	2.51978	2.07212	2.35302	1.63793	1.73036	1.74185
NHLH2	0.0327062	0.210921	0.114397	0.563186	0.381742	0.293721	0.167336	0.482896	0.589773
MAB21L3	0.0265646	0	0	0	0	0.0106223	0.0114123	0	0
LOC101928995	0	0	0	0.0364835	0	0	0	0	0
LOC101928977	0	0	0	0	0	0	0	0	0
SLC22A15	2.87916	2.67715	1.71774	3.12906	2.45089	1.82712	5.58819	3.55572	2.86939
SIKE1	18.7066	15.8872	12.0655	17.0412	15.0553	14.0356	13.9464	15.5621	16.4083
VANGL1	5.78711	4.34989	3.98264	6.5233	4.97979	4.03403	4.76187	6.35072	5.45657
CD58	8.15437	4.942	3.72795	3.91444	4.57872	4.1896	4.53808	5.56391	3.99681
LOC101929023	0	0	0	0	0	0	0	0	0
MIR320B1	0	0	0	0	0	0	0	0	0
CD2	0	0	0	0	0	0	0.0265037	0	0
C1orf137	0	0	0	0	0	0	0	0	0
TTF2	10.5234	11.1272	6.99645	14.2276	12.5101	7.27576	13.3257	13.3217	15.5407
MIR942	0	0	0	0	0	0	0	0	0
VTCN1	0.156169	0.302121	0.521999	0	0.0373587	0	0	0	0.0195308
CD101	0.150317	0.293367	0.178913	0.236488	0.275315	0.182546	0.181249	0.132057	0.132516
LOC101929099	0.145645	0.0846564	0.0288007	0.0554781	0.085654	0.0664186	0.086869	0.0234007	0.234403
TRIM45	10.8484	7.92688	8.84244	3.98381	3.3429	2.81466	2.06853	2.76975	4.54804
LINC01525	0	0	0	0	0	0	0	0	0
PTGFRN	11.0112	9.53427	8.27755	11.455	9.20642	7.09921	13.7783	13.0889	14.3752
LOC100996263	0	0	0	0	0	0	0	0	0
FAM46C	0.251711	0.196903	0.192345	1.00359	0.748123	1.03563	0.199453	0.266871	0.338393
MAN1A2	9.95285	5.59668	2.97695	7.0316	4.68537	2.27053	4.86523	5.80581	6.78496
GDAP2	3.6431	2.74338	2.66453	3.72447	3.37266	2.84027	4.618	3.85866	3.22971
IGSF3	20.3451	20.0772	15.1295	10.5915	9.11709	5.62189	7.45355	10.2477	11.3615
TBX15	2.92807	2.23247	1.74995	8.22617	7.44763	5.88955	8.68755	7.27872	5.38464
HSD3BP4	0.0186461	0.031249	0	0.0518598	0.0210601	0.00373019	0.033219	0.357025	0.359951
HSD3B2	0	0	0	0	0.0568299	0.0958978	0	0	0.0934053
HSD3B1	0	0	0	0	0	0	0	0	0
LINC00622	0.617653	0.435596	0.604719	1.04573	1.26852	1.36383	1.40838	4.76537	4.69882
HAO2	0	0	0	0.331544	0.216856	0.350978	0.0275761	0.212944	0.661898
HAO2-IT1	0	0	0	0	0	0	0	0	0
WDR3	14.7188	12.9091	10.6647	25.1066	22.8499	19.3298	21.5992	16.8848	16.9413
SPAG17	0.270814	0.212073	0.215082	0.0626117	0.0468639	0.0470663	0.0869805	0.155871	0.179949
WARS2	2.93739	4.06625	3.53981	3.90383	3.69091	4.23713	4.67833	7.00939	7.27902
LOC101929147	2.88352	1.9602	1.94405	0.971453	0.342974	0.827338	1.17694	1.11422	2.20761
WARS2-IT1	0	0	0	0	0	0	0	0	0
ZNF697	6.72864	4.9841	3.85346	9.6758	9.75417	6.87692	21.9871	9.94139	10.9913
ATP1A1	120.273	118.005	115.834	121.614	120.695	81.0818	99.8149	96.427	103.657
ATP1A1-AS1	1.9008	1.3911	1.69834	1.28476	0.633918	0.705687	0.840949	0.592623	1.67168
HMGCS2	0	0	0	0	0	0	0	0	0
NBPF7	0	0	0	0	0	0	0	0	0
ADAM30	0	0	0	0	0	0	0	0	0
REG4	0.0314465	0	0	0	0.0705585	0.0835294	0	0	0.108956
FCGR1B	0	0	0.058163	0	0	0	0	0	0
FAM72B	2.79862	3.30685	3.15535	12.2956	11.6084	11.3674	12.7978	17.969	12.7474
HIST2H2BA	0.407761	0	0.15837	0	0	0	0	0	0
MIR6077	0	0	0	0	0	0	0	0	0
NOTCH2	9.23718	9.49774	6.8319	8.06677	6.2523	4.51729	4.35187	7.23576	6.64419
EMBP1	1.59305	1.80282	1.23251	1.4467	1.25838	1.21826	2.48588	2.82632	2.50461
LOC102723769	0.0354534	0	0	0	0	0.0566195	0	0	0
RNU1-13P	0	0	0	0	0	0	0	0	0
LOC100132057	0	0	0	0	0	0	0	0	0
LINC01138	7.27339	7.00669	7.10895	3.97907	4.73285	4.58681	9.13378	9.31357	9.67483
ANKRD20A12P	1.00355	1.36474	0.609564	0.800883	0.516887	0.965577	0.215936	0.221344	0.796841
PPIAL4G	0	0.0864905	0.190485	0	0	0	0	0	0
SRGAP2-AS1	0	0	0.0173483	0.11295	0	0	0.0628147	0.0203513	0.0176847
SRGAP2D	0.0864311	0.181052	0.0976128	0.305171	0.195545	0.138551	0.392791	0.621873	0.650133
SRGAP2B	4.22656	3.2618	2.92457	10.0775	8.98455	8.16261	8.32035	12.0677	10.364
FAM72D	0.000468931	0.795284	3.13786	6.53928	8.70765	8.99116	8.91949	16.4671	8.98499
FAM72C	2.93298	2.81299	0.408069	13.6987	10.1585	8.2977	17.1604	16.2259	13.3201
PHGDH	259.598	146.38	121.832	310.738	261.791	288.499	397.885	399.846	450.136
CSDE1	179.833	216.76	189.728	198.826	218.63	182.082	190.983	235.815	222.789
NBPF13P	0	0	0	0	0	0	0	0	0
RNVU1-8	0	0	0	0	0	0	0	0	0
LOC728989	0.446377	0.346106	0.28878	0.153895	0.629946	0.215334	0.26002	0.135355	0.262038
PDIA3P1	4.56998	4.20242	3.98541	3.51589	2.52051	2.98684	2.6151	3.41223	3.51605
FMO5	0.440804	0.632768	0.847699	1.05007	0.963642	0.703412	0.529474	0.376027	0.679777
LINC00624	0.132249	0.0677978	0.0429701	0.23926	0.0892525	0.145819	0.0335621	0.0610701	0.061414
ACP6	5.39361	7.32299	7.51722	4.87819	5.28156	4.38622	4.75395	7.50932	7.83859
GJA5	0.103188	0.352975	0.463017	1.33333	0.270717	0.475838	0.12468	0.106296	0.0632202
PDZK1P1	0	0	0	0	0.0237451	0.0382641	0	0	0
GJA8	0	0	0	0	0	0	0	0	0
BCL9	27.8751	22.4512	19.7875	27.0405	15.2112	10.0139	30.6643	21.3576	14.2541
PRKAB2	26.0146	25.0521	20.9105	25.1118	25.3871	22.7688	37.2264	44.749	31.8814
GPR89B	5.18022	3.97801	4.79412	4.20246	3.60351	3.96927	4.0721	2.4648	2.96426
CHD1L	38.9377	50.4679	50.9743	57.0139	61.9951	61.685	46.8443	45.078	54.2349
PPIAL4C	0	0	0	0	0	0	0	0	0
FCGR1C	0	0	0	0	0	0	0	0	0
RNVU1-19	0	0	0	0	0	0	0	0	0
LOC388692	1.22847	0.640883	0.643574	0.655042	0.278774	1.08063e-05	0.929841	0.513135	0.492537
FAM231D	0.0462123	1.15515	1.2085	0.791146	1.29565	1.11286	0.323609	1.2386	1.29513
HIST2H2BF	1.22824	0.299513	0.172237	0.605388	0.374354	0.765417	0.433625	0.499424	0
FCGR1A	0.0589875	0.021278	0.22429	0	0	0	0	0.0378619	0.0413656
HIST2H3D	0.386582	0.426934	0.412528	0.495488	0.414077	0.66478	0	0	0
HIST2H4B	0	0	0	0	0	0	0	0	0
HIST2H2AA3	0	0	0	0	0	0	0	0	0
HIST2H3C	0	0	0	0	0	0	0	0	0
HIST2H2BC	2.38845	4.08082	4.61776	7.23475	7.79689	5.24219	4.29969	9.07421	5.18663
HIST2H3A	0	0	0	0	0	0	0	0	0
HIST2H2AA4	0	0	0	0	0	0	0	0	0
HIST2H4A	0	0	0	0	0	0	0	0	0
HIST2H2AC	0.23454	0.23762	1.55442	3.02298	2.17687	4.86225	2.05769	3.27223	1.25074
BOLA1	12.3987	11.2555	14.7393	15.9222	17.7368	24.1202	10.0812	10.5742	19.2285
HIST2H2AB	0	0	0	1.02843	0	0.544774	0	0.248269	0.191724
HIST2H2BE	0.590479	2.5132	3.04225	1.12521	3.04468	1.93119	1.00019	2.8927	1.6901
LINC00623	0	0	0	0	0	0	6.9263e-81	0	1.31659e-11
LINC00869	1.08513	0.707725	0.347928	0.250524	0.139743	0.117611	0.233059	0.164302	0.186945
LOC103091866	0.398003	0.406477	0.473351	0.787332	1.08526	0.674413	0.737667	1.03468	1.29197
RNVU1-20	0	0	0	0	0	0	0	0	0
MTMR11	2.98574	2.51075	2.30413	2.72286	2.51802	1.88421	1.73425	2.98196	2.97442
SV2A	29.7914	31.4096	32.6765	29.5139	23.9356	24.577	21.8203	21.1271	20.0857
SF3B4	61.804	50.3747	52.5753	61.9992	48.3742	39.4313	43.4984	40.98	47.0492
OTUD7B	9.68832	8.8246	8.1006	9.40452	7.99706	5.99524	14.0928	11.6669	7.99602
VPS45	19.7575	19.1002	22.0258	15.7542	14.6013	16.3386	19.6767	18.4794	17.3371
PLEKHO1	43.73	40.2808	34.6766	29.1126	32.3849	30.7238	14.1376	13.0971	14.4984
CA14	40.0636	44.079	44.6544	17.9916	26.9414	24.6886	28.9618	45.5704	39.2857
NBPF11	0.0523545	0.0575176	0	0.0428465	0.0949497	0.0297644	0.0319956	0.132515	0.0319297
NBPF8	1.19674	0.945546	0.646763	0.85134	0.635893	0.294026	1.20799	0.948033	0.869521
NBPF14	0.255921	0.155985	0.221839	0.117357	0.208706	0.119932	0.170258	0.233909	0.160786
NBPF9	0.135414	0.0982789	0.0722699	0.362173	0.0924754	0.160991	0.085984	0.0265242	0.073637
NBPF25P	0.303764	0.266061	0.0167061	0.080642	0.108663	0.22428	0.258373	0.25626	0.045281
LOC101927468	0.710899	0.591762	0.428573	0.485455	0.220827	0.262796	0.780957	0.708437	0.247432
MIR5087	0	0	0	0	0	0	0	0	0
PPIAL4A	0	0	0	0	0	0	0	0	0
PPIAL4E	0	0	0.0865235	0	0	0	0	0	0
NBPF15	13.0797	9.32512	8.57505	7.98242	5.68895	4.45948	6.78537	7.75434	6.74345
LOC101060524	0	0	0	0	0	0	0	0	0
LOC645166	0.138581	0.0485888	0	0.670462	0	0	0.628367	0.412752	0
C1orf54	69.1825	74.8163	80.6985	13.4128	12.1457	19.3038	15.6493	11.3308	21.944
ANP32E	79.8447	95.1651	79.2213	153.614	174.898	206.866	96.2699	96.9603	97.5075
CIART	36.2379	20.2174	18.4442	10.7232	6.3235	8.89409	22.2765	14.93	11.0143
MRPS21	107.083	147.173	170.506	117.613	128.339	160.145	73.0685	85.5554	130.305
PRPF3	40.2473	35.9994	39.2373	42.0967	38.0933	34.2201	32.6077	33.7823	26.0023
RPRD2	11.3575	9.28876	6.524	9.65275	7.25992	4.86726	8.72537	9.70373	8.21809
FALEC	1.27382	0.625249	0.977337	2.33329	0.82278	1.56527	1.44887	1.33428	4.05945
APH1A	125.111	112.304	118.471	91.1942	93.5284	96.0481	98.7049	89.1562	107.915
ECM1	12.8093	3.75108	3.67598	9.18791	2.15757	1.52542	6.18791	2.89335	2.19905
TARS2	38.9772	48.8597	55.3691	42.7113	46.9654	45.5204	58.8975	59.2522	60.5811
MIR6878	0	0	0	0	0	0	0	0	0
CTSS	0.0213136	0.0455606	0.0766484	0.0574771	0.00981755	0.0523935	0.0187175	0	0.0129183
HORMAD1	0	0.0279911	0	0	0	0.0386089	0	0	0.059271
CTSK	11.372	13.3129	15.0942	32.3389	27.5752	30.1868	19.1456	31.3623	56.192
GOLPH3L	28.3227	31.4177	29.5739	30.8116	31.6583	31.081	38.0704	28.0363	29.4634
ENSA	240.332	304.537	269.758	306.115	307.041	427.382	288.009	298.548	318.114
SETDB1	34.6446	39.3603	39.8697	27.4916	26.7567	23.769	41.132	38.615	40.5097
ANXA9	27.0871	31.7148	46.5059	1.18379	1.79099	1.81743	2.65402	2.21025	2.87828
NBPF20	0.0147408	0.0330487	0.0162986	0.0184971	0.0201936	0.010683	0.0441666	0.0171489	0.0219124
NBPF10	0.677718	0.452107	0.277099	0.747343	0.449653	0.167597	0.56211	0.749251	0.519227
NBPF12	1.84172	1.20687	1.13123	1.54089	1.14489	0.695964	1.32577	1.71277	1.22156
PFN1P2	1.79198	1.19527	0.555762	2.24181	0.558553	0.281752	2.53968	2.62005	2.02127
LOC653513	0.299696	0.777832	0.574775	0.14489	0	0	0.163863	0	0.0636395
PDE4DIP	4.4281	6.85515	6.88571	4.97606	4.95634	3.5992	5.42887	9.09579	4.56893
SEC22B	19.0925	18.6894	15.8545	13.2206	14.3742	14.6858	12.8956	14.122	14.6491
NOTCH2NL	3.1242	3.49194	3.71185	4.56487	4.368	5.23939	3.07282	3.85053	3.43166
LOC101928979	1.92572	1.02908	0.413183	0.693438	0.360026	0.384519	0.943002	1.12719	2.39328
HFE2	0.17356	0.290241	0.388051	0.39261	0.436472	0.43684	0.589835	1.37062	1.64838
TXNIP	23.7203	18.8087	27.4931	5.27698	30.8422	28.8528	54.2337	207.639	51.2502
POLR3GL	16.6407	13.3352	13.1597	4.75516	3.55788	6.38246	9.05185	8.79059	3.91902
ANKRD34A	0.107751	0.0253905	0.0347838	0.104372	0	0.0188102	0.0101134	0.0272244	0.0379989
LIX1L	1.71053	1.369	1.31815	1.06374	0.588423	0.763121	3.79698	4.77399	1.27202
RBM8A	47.6741	32.8773	32.0021	35.7906	39.2807	48.8445	37.5108	28.5645	35.6934
GNRHR2	20.3469	9.10135	7.30954	9.6994	8.14642	5.86156	13.3766	9.60912	11.0729
PEX11B	19.2747	20.2261	21.5316	8.63035	8.91561	8.78353	12.0881	12.7227	11.2062
ITGA10	0.0531129	0.110396	0.100727	0.0487363	0.00969295	0.071498	0.0722532	0.104867	0.0365219
ANKRD35	2.29987	1.63029	1.30686	2.17321	2.89143	3.29547	0.809957	0.94867	1.33969
PIAS3	26.5837	20.15	17.2974	24.5226	23.4344	18.4005	18.0709	18.6812	13.6131
NUDT17	2.52733	3.08608	2.74792	2.02651	1.86974	1.74404	2.29846	3.328	2.61718
MIR6736	0	0	0	0	0	0	0	0	0
POLR3C	18.475	14.8537	14.8265	12.0427	13.1181	12.1278	16.2197	10.3497	14.5153
RNF115	27.2193	20.2854	16.4113	26.9712	22.8773	20.3038	28.0682	24.2735	20.1926
CD160	0.201918	0.331135	0.797768	0.622902	0.239314	0.476932	0.195486	0.387103	0.183992
PDZK1	0.401778	0.297258	0.270562	0.343447	0.259535	0.123597	0.254507	0.556049	0.291597
GPR89A	7.12799	6.25773	5.92638	6.16649	5.84381	6.51098	4.84877	3.75257	3.59289
FAM63A	14.7158	19.8186	19.7278	7.73272	7.65003	6.20474	17.6743	16.8238	12.9007
ARNT	38.0038	39.2959	33.4828	30.9032	25.4901	18.1151	45.7529	48.1615	35.8369
ADAMTSL4	11.754	11.0746	14.1857	5.06963	3.55471	2.47483	11.2738	6.75723	4.77346
ADAMTSL4-AS1	0.051423	0.0528955	0	0.40716	0.270393	0.401367	0.219258	0.142524	0.151044
MCL1	266.948	295.016	272.654	350.871	285.094	237.2	330.26	273.669	231.505
MIR4257	0	0	0	0	0	0	0	0	0
BNIPL	37.7583	45.739	58.7356	0.849084	0.866858	0.352282	0.350128	0.374117	0.388738
PRUNE	49.4965	50.2476	49.8156	45.3923	47.2944	42.0856	37.9531	37.9288	34.5436
CERS2	210.995	215.731	219.69	226.756	220.175	187.539	235.428	239.164	199.623
GABPB2	2.28521	3.53242	3.05923	1.25634	0.752151	1.40349	2.92204	1.9596	2.0698
C1orf56	5.35372	5.03458	5.2684	3.15029	2.59791	3.08908	7.2218	5.98977	7.605
CDC42SE1	121.751	118.941	105.076	80.4291	81.2673	64.2233	61.4484	67.1363	70.5796
SEMA6C	26.0607	21.9718	26.2041	11.0338	11.567	8.23522	4.17853	7.83062	8.85549
MLLT11	217.505	246.033	213.478	60.6523	56.7978	73.2536	43.8538	54.2505	51.7939
TNFAIP8L2	0.334444	0.241758	0.422202	0.090839	0.450135	0.225778	0.0365521	0.419791	0.347802
TNFAIP8L2-SCNM1	1.99172e-06	5.5079e-07	4.5625e-06	1.54203e-06	1.46506e-06	2.43221e-06	1.40483e-06	2.26176e-06	2.70691e-07
SCNM1	42.9202	35.2582	39.1343	22.9875	28.0464	31.1042	18.7597	19.4252	23.8778
LYSMD1	15.1788	15.6653	17.2246	11.2579	10.3584	12.377	16.4105	17.5982	16.8028
TMOD4	0.470344	0	0	0.444406	0.23322	0.187061	0	0	0.218186
VPS72	169.762	158.841	176.134	138.346	159.305	180.554	99.7768	100.537	129.904
PIP5K1A	107.703	108.291	90.6959	93.9599	79.2061	57.2521	74.7275	108.936	87.145
PSMD4	488.618	525.806	579.957	470.978	511.747	640.651	305.356	303.045	417.546
SELENBP1	44.1958	58.4299	72.197	12.0064	12.2624	14.3432	15.6611	20.4041	29.8156
RFX5	53.926	55.483	48.7454	32.0158	31.0889	23.3085	16.8178	29.1327	35.5465
GBAT2	20.5172	16.843	16.7906	9.57841	12.1833	9.82167	13.7095	7.36831	13.2934
ZNF687	36.1344	36.1159	37.6277	30.9977	30.7914	19.5819	31.2715	36.2118	34.4199
PI4KB	35.6332	36.0809	39.8507	21.6157	22.3516	18.8764	25.7516	29.7364	32.0938
PSMB4	698.851	814.513	875.14	810.261	1000.09	1289.55	653.409	810.587	910.186
RIIAD1	0.356142	0.215669	0.92841	0	0	0	0	0	0.696714
CELF3	0.389252	0.896847	0.723043	0.214573	0.27207	0.177345	0.119998	0.32601	0.282459
SNX27	19.4819	18.6885	16.7681	21.6319	20.176	13.6646	22.6028	23.7853	21.6434
TUFT1	24.352	21.1362	18.6807	15.0395	13.4741	11.4693	26.5566	17.5329	12.0791
MIR554	0	0	0	0	0	0	0	0	0
CGN	66.4958	48.4338	50.316	28.7906	31.1364	19.9889	37.9761	35.9992	19.6049
THEM5	0.0449486	0	0.0508025	0	0.279913	0.035868	0	0	0
LINGO4	0.0163994	0	0	0	0	0	0	0	0
RORC	0.168814	0.182938	0.206411	0.104363	0.186605	0.268824	0.01219	0.0424558	0.117435
C2CD4D	0.970577	0.594127	0.749899	1.11888	0.968719	0.532414	0.696356	0.470841	0.755494
LOC100132111	1.29471	0.26375	0.679396	3.41077	2.77635	1.52959	0.822302	0.983038	0.80997
THEM4	5.15162	3.22306	2.441	12.6339	12.27	13.579	4.89033	4.71217	9.9664
TDRKH	17.7722	19.0722	19.3382	28.2886	28.2978	26.6562	15.3778	20.3256	23.5698
POGZ	53.3688	58.35	51.1856	53.5892	47.962	36.748	61.4871	58.6997	45.3638
MRPL9	89.3536	89.3867	98.327	91.7375	106.67	105.137	100.318	104.413	103.073
OAZ3	0.299086	0.686221	0.828446	0.134966	0.476656	0.500053	0.23915	0.447786	0.257392
NBPF18P	0.153247	0.301655	0.340532	0.112913	0	0.268022	0.232289	0.148831	0.247205
LOC100131107	0	0.0326427	0	0.072197	0	0	0	0	0
TCHHL1	0	0	0	0	0	0	0	0	0
HRNR	0.0144589	0.00433413	0.0206902	0.0678787	0.0288549	0.048781	0.0673712	0.0278832	0.0561004
RPTN	0.0221634	0	0.0134719	0	0.0114221	0	0	0.0137894	0
TCHH	1.17041	1.00253	0.917451	1.02437	0.442512	0.503657	0.33487	0.243671	0.930484
CRNN	0.023936	0	0	0	0	0	0	0	0
LCE3E	0	0	0	0.155713	0.432032	0	0	0.161893	0
LCE5A	0	0	0	0	0	0	0	0.0823575	0
LCE3C	0	0	0	0	0	0	0	0	0
CRCT1	0.250911	0	0	0.0993115	0.10162	0	0	0	0
FLG	0.110382	0.0368086	0.0311354	0.0911297	0.0591556	0.0201554	0.0424142	0.0572032	0.0862893
FLG-AS1	0.128336	0.131562	0.126445	0.133359	0.0807555	0.162693	0.0673564	0.0849824	0.182865
FLG2	0.0197293	0	0	0.0050268	0.018527	0	0	0	0
LCE3D	0.429553	0	0.262472	0.250932	0.478237	0	0	0.79413	0
LCE3A	0	0	0	0	0	0	0	0	0
LCE3B	0	0	0	0	0	0	0	0	0
LCE2C	0	0	0	0	0	0	0	0	0
LCE2B	0.0982465	0	0	0	0.11264	0	0	0	0
LCE2D	0	0	0	0.131994	0	0	0	0	0
LCE2A	0	0	0	0	0	0	0.098572	0	0
S100A10	655.149	636.43	525.868	382.492	337.49	482.223	240.248	177.52	195.277
LCE4A	0	0	0	0	0	0	0	0	0
KPRP	0	0	0.019731	0.018087	0.0530996	0	0	0.0403599	0
LCE1F	0	0	0	0	0	0	0	0	0
LCE1D	0	0	0	0	0	0	0	0	0
LCE1E	0	0	0	0	0	0	0	0	0
C1orf68	0	0	0	0	0	0	0	0	0
SMCP	0	0	0	0	0	0	0	0	0
LCE6A	0	0	0	0	0	0	0	0	0
LCE1A	0	0	0	0	0	0	0	0	0
LCE1C	0.092903	0	0	0	0	0	0	0	0
LCE1B	0	0.053249	0.102425	0	0.0504205	0	0	0	0
SPRR4	0	0	0	0	0	0	0	0.0950795	0
SPRR2B	0	0	0	0	0.094536	0	0	0	0
IVL	0.0181181	0	0.0207829	0.0218864	0.0202391	0	0	0.0731075	0
SPRR2D	0.531973	0	0.54118	0.615515	1.14024	0	0	0.656845	0
SPRR1B	4.46326	0	1.27843	1.70894	4.03216	0	0	1.54785	0
SPRR3	0.934062	0	0.634185	0.395004	1.2714	0	0	0.143221	0
SPRR1A	1.34924	0	0.721435	1.37377	1.20053	0	0	0.477133	0
SPRR2A	0.179499	0	0	0.52778	0.294109	0	0	0.110806	0
SPRR2C	0	0	0	0.207273	0	0	0	0.110536	0
SPRR2F	0	0	0	0	0	0	0	0	0
LOC101928009	0	0	0	0	0	0	0	0	0
SPRR2G	1.27303	0	0.82168	1.00476	1.29731	0	0	1.0673	0
SPRR2E	1.99855	0	1.1935	2.05693	2.87856	0	0	1.4266	0
PRR9	0	0	0	0.0429579	0.0395064	0	0	0	0
S100A11	1195.7	1046.18	964.534	1250.26	1045.7	1096.9	1189.01	1119.99	1627.87
LELP1	0	0	0	0	0	0	0	0	0
LOR	0	0	0	0	0.0852546	0	0	0.047295	0
S100A8	2.79663	0	0.705375	1.54212	3.96462	0	0	1.23821	0
S100A9	2.87274	0	2.0352	1.67646	3.59209	0	0	1.90259	0
PGLYRP3	0	0	0	0.0456761	0.0419764	0	0	0	0
S100A12	0	0	0	0	0	0	0	0	0
S100A5	0.0763325	0.091978	0	0.20711	0	0	0	0	0
PGLYRP4	0	0	0.0239292	0	0	0	0	0	0
S100A7A	0	0	0	0	0	0	0.00844045	0	0
S100A7L2	0	0	0	0	0	0	0	0	0
S100A6	8.81136	11.0836	12.4284	15.6346	16.9539	20.7514	4.28776	7.89626	4.22552
S100A7	0.231882	0	0.523805	0.785095	0.473237	0	0	0.521565	0
S100A2	0.982685	0.0679215	0.61861	0.980682	1.12514	0.785776	0.103159	0.327186	0
S100A14	1.89355	16.816	19.4695	0.847141	1.58467	2.68265	0.265141	1.12537	0.726865
S100A16	3.45871	9.16256	12.8273	2.80614	4.92579	4.74301	3.79999	8.66745	4.12889
S100A4	5.99976	22.4752	29.2249	65.8687	87.1976	140.93	4.52973	3.90399	3.24013
S100A3	0	0.0864905	0.095242	0.269477	0.255744	0.27717	0	0	0
LOC101928034	0	0.108583	0	0.0767513	0.179856	0.200084	0	0.121563	0.0348337
S100A13	67.021	116.991	143.32	87.7869	87.0697	169.188	56.5499	55.4522	49.2333
S100A1	1.50268	5.56435	12.2702	2.83042	3.72173	6.05203	0.915367	3.47964	5.49165
CHTOP	40.7011	47.8363	54.7486	58.3569	68.7393	79.2857	35.3443	41.3601	48.1013
NPR1	0.0487875	0.0442251	0.0494856	3.18355	3.32547	2.34682	1.40687	2.39846	1.50538
MIR8083	0	0	0	0	0	0	0	0	0
INTS3	14.1956	18.2775	19.1728	21.9991	17.4277	13.0349	25.5881	29.5676	27.5868
LOC343052	0.172056	0.103725	0	0	0	0	0	0	0
GATAD2B	7.75628	7.96055	8.23551	8.60517	7.12445	4.54734	9.9892	11.079	7.32379
SLC27A3	25.9344	26.5382	28.1506	13.3699	13.6077	14.1225	15.5873	19.934	23.7462
DENND4B	30.1662	21.2473	22.1747	23.3608	18.0536	11.756	27.0619	25.9453	22.2236
CRTC2	19.4486	17.1066	19.9364	14.0878	12.0979	8.83821	16.0678	12.3659	10.7634
SNAPIN	20.2446	23.2864	25.3959	16.8047	23.5072	23.2707	14.6017	18.5678	25.3177
ILF2	272.123	358.188	365	402.81	473.132	555.017	238.237	297.752	304.728
SLC39A1	101.894	106.351	114.151	118.775	134.217	121.261	136.404	145.536	125.065
JTB	87.2534	66.9236	80.4274	73.4581	87.663	94.0192	63.953	55.6279	53.1502
CREB3L4	16.5075	20.4511	21.2077	11.3094	17.3399	22.4724	10.7439	17.537	22.8503
MIR6737	0	0	0	0	0	0	0	0	0
RAB13	247.343	272.232	304.573	329.035	315.658	415.396	167.303	257.849	247.192
NUP210L	0	0.0157369	0	0	0	0.012996	0	0	0
RPS27	6536.28	8130.41	8907.43	6627.76	7156.76	8809.18	6356.58	7137.5	9049.87
MIR190B	0	0	0	0	0	0	0	0	0
C1orf189	0.154406	0	0	0	0.0993475	0	0	0.253723	0.30536
AQP10	0	0	0	0.0294293	0	0	0	0	0
HAX1	157.962	97.2372	97.9394	117.156	114.783	162.269	138.072	154.949	141.736
TDRD10	0.0174023	0	0	0.059306	0.0769958	0.0609965	0.264607	0.197777	0.20162
SHE	0.0389429	0.0572116	0.0281339	0.472093	0.351867	0.147041	0.954781	0.849275	1.10013
IL6R	0.475038	0.304808	0.352693	5.52006	4.25043	3.32905	6.86141	3.91044	5.06149
ATP8B2	22.9002	26.0917	23.3597	24.6141	19.6516	14.6062	13.563	17.3497	19.0257
CHRNB2	2.87461	2.4619	1.81792	2.10805	1.53412	1.14074	1.02762	0.575225	0.925462
UBE2Q1	62.7045	46.7702	48.7683	43.6825	45.118	40.1697	43.6008	33.0377	38.1997
UBE2Q1-AS1	0	0.334546	0.256078	0	0	0	0	0	0
TPM3	212.631	245.825	235.195	214.41	247.942	277.656	154.233	170.72	223.655
C1orf43	155.916	141.739	149.548	145.647	154.092	149.185	142.326	167.279	168.99
UBAP2L	98.644	74.6812	67.9246	62.3856	45.2374	26.5702	103.442	82.0874	63.7687
KCNN3	0.0474717	0.0257245	0.0066382	0.0622324	0.030548	0.0398417	0.0218146	0.0544557	0.0108803
PMVK	18.0494	19.9655	28.3081	32.2921	34.4393	48.1875	26.4561	28.4599	27.6589
PYGO2	30.0333	31.1479	31.1189	21.313	22.5759	16.728	19.9879	27.0956	22.9258
PBXIP1	41.2354	46.2061	55.3798	11.2201	12.1409	11.0818	8.10626	8.36019	12.9186
ADAR	110.646	107.631	85.0417	79.4738	66.8829	42.0782	102.392	102.056	91.1961
SHC1	79.876	109.761	104.846	74.8589	58.3579	41.6782	105.364	120.991	123.104
CKS1B	197.252	230.127	232.45	468.223	510.212	631.006	373.102	424.996	332.863
MIR4258	0	0	0	0	0	0	0	0	0
LENEP	0.265499	0.106722	0.353081	0	0	0.082838	0	0.0974165	0
FLAD1	63.407	62.9068	67.4383	42.1719	46.4725	40.373	40.4471	44.0888	46.3635
DCST2	0.382267	0.120878	0.410552	0.0397553	0.0967871	0.172436	0.381172	0.750655	0.659501
ZBTB7B	39.3754	26.8997	27.41	15.5869	12.6342	10.8098	17.4657	14.056	13.8199
EFNA3	15.4509	7.41562	10.9662	7.72308	7.07957	5.61187	10.9065	8.17136	4.44482
EFNA1	20.6295	25.9731	34.6629	2.22248	4.86335	4.15272	8.186	3.87296	2.20503
DPM3	66.6376	115.951	140.547	70.6489	76.0179	114.132	126.605	140.553	112.52
DCST1	0	0	0	0	0	0.0160969	0	0	0.0470083
EFNA4	34.4402	21.1305	28.1766	23.1221	25.2326	22.8974	24.2231	19.4111	15.7108
LOC100505666	0.954662	1.03318	1.92004	1.60479	1.06548	1.89849	1.86016	2.33023	3.56609
ADAM15	10.3972	8.25729	8.95786	19.1871	21.031	13.868	19.3283	17.8243	12.8062
KRTCAP2	230.007	182.096	214.926	184.45	151.295	155.123	173.108	130.196	149.069
SLC50A1	45.3717	34.0339	42.0272	46.7752	49.6359	60.4716	31.7525	39.6954	36.2861
TRIM46	12.6366	15.9629	16.0978	6.53746	5.23557	4.10611	6.11888	6.56308	6.23922
MIR92B	0	0	0	0	0	0	0	0	0
MUC1	37.1789	47.8259	68.3766	1.99594	1.42819	2.39188	3.35139	3.02045	2.98981
MTX1	31.9621	42.0581	54.33	36.8663	41.2473	40.5291	31.9223	30.0576	39.2695
GBAP1	4.77402	2.34539	3.73778	1.59656	1.2055	1.05655	1.40115	0.769793	2.05547
THBS3	29.0005	56.4552	77.9167	3.00798	2.26904	2.24095	3.6349	3.9268	4.66516
FAM189B	25.2175	19.9618	22.6719	25.1641	24.003	18.6001	23.1517	23.4021	19.6212
SCAMP3	38.7839	36.8985	47.7328	36.9694	40.2182	38.507	48.6227	47.381	36.8119
HCN3	4.19254	3.87353	4.79336	4.10738	3.1006	1.52682	4.48061	4.15394	2.69156
PKLR	2.00467	1.72409	2.20989	1.40388	2.0752	1.78834	1.37683	2.39203	1.85064
CLK2	53.0572	54.222	55.1908	34.1645	29.0877	27.3621	33.2956	38.2276	35.865
GBA	26.3151	14.9654	15.746	7.0069	5.64796	5.31618	11.9992	6.73039	11.6884
ASH1L	4.85117	4.2944	3.3649	5.79032	3.77177	1.828	11.0346	9.42788	6.34971
MIR555	0	0	0	0	0	0	0	0	0
ASH1L-AS1	1.84924	4.2622	4.19964	1.68785	1.95933	2.11063	3.34089	2.91442	4.27935
POU5F1P4	0.041462	0.049842	0.190859	0.267908	0	0.0386461	0.25444	0.18992	0.201218
MSTO1	11.1186	14.4455	17.2157	10.9265	9.56485	8.57341	6.24563	6.2894	10.0619
MSTO2P	0.0540945	6.52795e-26	4.5549e-31	2.83262e-23	0.041542	8.2397e-45	0.089959	2.11694e-18	2.05445e-29
SYT11	13.9973	9.36791	6.55348	4.81489	4.76367	3.40944	6.69007	6.88973	4.34375
RXFP4	0.038492	0.151858	0.0442787	0.0984833	0	0	0	0.227915	0.054391
KIAA0907	32.7135	38.3533	37.0097	23.654	21.4162	20.0325	37.6855	50.9361	33.8742
SNORA80E	0	0	0	0	0	0	0	0	0
SCARNA4	0	0	0	0	0	0	0	0	0
RIT1	33.1462	26.5642	24.7972	15.3559	14.878	14.9906	17.429	14.7872	11.913
YY1AP1	38.1395	45.4481	52.8099	38.922	39.7634	29.7061	49.8279	54.7592	34.9063
DAP3	78.892	86.3978	87.7534	112.702	124.802	142.499	95.3837	93.1688	108.331
GON4L	25.0459	28.0985	22.1892	14.2873	10.3704	7.44922	17.2887	15.8219	14.894
RAB25	16.5344	28.7029	50.7543	43.5337	51.5487	71.1787	71.9556	124.901	96.1639
SSR2	235.585	286.547	353.285	215.256	228.553	271.335	206.119	262.228	239.724
LAMTOR2	75.3423	109.663	129.267	85.8772	101.63	152.721	91.5745	111.776	106.058
FDPS	147.582	173.359	176.755	188.781	215.356	232.555	75.3791	87.8272	119.441
RUSC1	61.7764	61.0232	70.1675	50.0401	51.0479	50.9246	38.2794	49.0115	48.0134
RUSC1-AS1	1.67171	0.940759	1.06029	1.3217	1.12263	1.71256	0.739108	0.805489	0.931644
ARHGEF2	30.4778	24.999	21.7571	15.1746	14.7889	12.0064	20.4224	19.4751	22.2077
MIR6738	0	0	0	0	0	0	0	0	0
MEX3A	29.7515	31.1129	24.9008	22.6101	23.0259	14.0428	21.092	28.0452	28.1475
UBQLN4	43.7656	44.3527	42.4855	33.6197	30.5838	25.27	39.4362	36.3886	32.6024
SEMA4A	4.49723	7.97614	10.1598	2.1997	1.22192	1.13291	2.36192	2.53965	4.24071
SLC25A44	30.2042	27.7182	29.7495	17.172	13.635	13.9947	8.9771	10.5872	10.5802
LMNA	45.218	59.6093	65.8494	40.2481	34.4412	32.4372	22.0481	29.7006	30.9347
TMEM79	5.76042	5.49181	6.31619	1.52412	1.45994	1.45241	2.28578	2.03763	2.24771
SMG5	46.8155	41.4317	42.1123	40.2214	37.6944	22.5585	59.3567	47.9109	37.3528
VHLL	0	0.062835	0.052147	0.167037	0	0	0	0	0.0640425
GLMP	107.957	73.6323	98.4871	43.9736	41.1116	37.7617	65.4519	58.895	59.4815
PMF1	64.4968	81.0314	95.5992	82.4964	100.212	117.066	80.8922	91.3801	102.376
PMF1-BGLAP	17.0067	14.1665	19.8227	16.7131	14.8492	15.134	16.2996	13.3375	10.6049
BGLAP	2.23951e-293	0.145611	0.277417	0.120625	0.25642	0.191175	0.990071	0.30299	3.41364e-138
PAQR6	24.7098	10.9551	12.7075	3.90584	2.11747	2.96859	5.75985	3.55281	6.82541
RHBG	0.581376	0.612691	0.705677	0.755338	0.560256	0.820705	0.239175	0.343443	0.289065
C1orf61	0.628378	0.477031	0.401185	0.136794	1.29491	1.76518	0.610345	0.254227	0.125483
MIR9-1	0	0	0	0	0	0	0	0	0
TTC24	0.022665	0.0467473	0.0223412	0	0.0689542	0.0181142	0	0.0208084	0
IQGAP3	5.03264	8.66204	7.83416	9.52816	8.12734	4.35341	12.3831	18.9013	15.5496
MEF2D	10.6734	8.82397	9.55348	5.74993	5.36976	3.80896	11.2881	9.23927	6.1219
BCAN	0.675064	0.525217	0.412019	1.59668	1.48293	1.50246	1.04243	1.03264	0.575297
HAPLN2	0.520952	0.198244	0.536307	0.575958	0.553721	0.850699	1.65413	0.83983	1.5818
APOA1BP	118.888	92.388	110.361	81.6505	88.5833	109.99	81.2405	74.9017	96.0312
GPATCH4	17.9239	21.0183	19.6908	29.8526	32.1053	32.8627	22.3383	17.6313	21.0763
CCT3	290.392	307.972	335.68	413.475	477.047	498.181	271.483	288.271	338.973
TSACC	1.87947	0.580414	0.837355	0.377106	0.360465	0.63654	0.399296	1.18359	1.7503
NES	224.404	235.412	200.572	138.261	111.434	83.3162	129.188	101.555	77.8133
RRNAD1	8.98525	9.05387	10.6846	10.7863	12.3509	11.2177	14.7461	17.0911	17.9946
ISG20L2	27.144	24.6056	21.5749	26.7523	24.8314	21.1564	19.112	18.9069	18.8081
MRPL24	23.8575	24.4366	27.0784	37.5307	39.3082	59.1364	41.0819	47.1506	47.68
PEAR1	0.503889	0.849053	0.652566	1.14498	0.456485	0.342722	2.5031	0.880076	0.952729
LRRC71	0	0	0.0227881	0	0.0259349	0.0209078	0	0.0212271	0
ETV3L	0.0889038	0.276736	0.214392	0.0763377	0.0221205	0	0.0426108	0.0423039	0.023054
FCRL4	0	0	0	0	0	0	0	0	0
PRCC	45.0962	46.6086	47.6277	45.551	50.2535	46.1308	41.5917	39.8103	41.0416
ETV3	8.90743	12.67	7.00551	8.69655	5.80889	2.08236	15.326	15.3537	12.4156
CYCSP52	0	0	0	0	0	0	0	0	0
FCRL5	0	0.00793195	0.0075747	0.233827	0.177638	0.220224	0.0209672	0.117981	0.259362
FCRL3	0	0	0	0	0	0	0	0	0
SH2D2A	3.83278	2.28243	2.8697	2.79979	2.55715	5.43599	3.52697	2.87193	5.20491
NTRK1	0.0170786	0.0176213	0.03615	0.0193993	0.016387	0.495909	0	0.0156607	0.28633
INSRR	0.0086219	0.0112642	0	0	0.0192038	0	0	0	0
CD5L	0	0	0	0	0	0	0	0	0
FCRL2	0	0	0	0	0	0	0	0	0
FCRL1	0	0	0	0	0	0	0	0	0
LOC646268	0	0	0	0	0	0	0	0.0647385	0
CD1D	0.0385085	0.188964	0.160904	0.829546	1.6861	1.64565	0.445852	0.862459	1.18199
CD1C	0	0	0	0	0	0	0	0	0.0410358
CD1A	0	0	0	0	0	0	0	0	0
ARHGEF11	15.7593	15.3982	13.339	11.6496	8.63913	4.36561	12.982	12.3208	10.8968
MIR765	0	0	0	0	0	0	0	0	0
OR10T2	0	0	0	0	0	0	0	0	0
CD1B	0	0	0	0	0	0	0	0	0
OR10K2	0	0	0	0	0	0	0	0	0
OR10K1	0	0	0	0	0	0	0	0	0
CD1E	0	0	0	0	0	0	0	0	0
OR6Y1	0	0	0	0	0	0	0	0	0
OR10R2	0	0	0	0	0	0	0	0	0
OR10X1	0	0	0	0	0	0	0	0	0
OR6P1	0	0	0	0	0	0	0	0	0
OR10Z1	0	0	0	0	0	0	0	0	0
SPTA1	0.0050708	0	0	0	0	0.00405759	0.00474221	0	0
OR6K3	0	0	0	0	0	0	0	0	0
OR6K6	0	0	0	0	0	0	0	0	0
OR6K2	0	0	0	0	0	0	0	0	0
OR6N1	0	0	0	0	0	0	0	0	0
OR6N2	0	0	0	0	0	0	0	0	0
MNDA	0	0	0	0	0	0	0	0	0.0280664
PYHIN1	0	0	0	0	0	0	0	0	0
KIRREL	13.5411	14.814	9.7857	11.0392	8.37284	4.26513	8.70464	8.24836	10.5566
FCER1A	0	0	0	0	0	0	0	0	0
AIM2	0.741013	0.479757	0.416171	0.498304	0.652923	0.350113	0.119206	0.0298188	0.032199
OR10J3	0	0	0	0	0	0	0	0	0
ACKR1	0.320037	0.0890012	0.274915	0.0235024	0	0.105463	0	0.0522915	0
CADM3	0.583278	1.20454	0.971064	0.345612	0.224241	0.2467	0.243258	0.217201	0.32819
CADM3-AS1	0.245416	0.334491	0.414565	0.0724464	0.118682	0.119816	0.0232634	0.0864833	0.0944046
CRP	0	0	0	0	0	0	0	0	0
OR10J1	0	0	0	0	0	0	0	0	0
OR10J5	0	0	0	0	0	0	0	0	0
APCS	0	0	0	0	0	0	0	0	0
DUSP23	54.4556	32.1257	34.4043	52.5255	51.5225	75.5511	40.0592	18.6049	21.817
FCRL6	0	0	0	0	0	0	0	0	0
CFAP45	1.22063	3.47909	4.78884	0.136648	0.326195	0.284168	0.210648	0.38047	0.249935
MIR4259	0	0	0	0	0	0	0	0	0
SLAMF8	0.01116	0.0133878	0	0	0.0124386	0	0.0232177	0.015012	0.0418886
C1orf204	0.95811	0.518182	0.322905	0.242721	0.113045	0.284372	0.725835	0.624656	0.65001
VSIG8	0.134507	0.113551	0.0574525	0	0.0528814	0	0	0	0
CRABP2	1151.11	1289.36	1307.09	362.803	271.745	307.675	244.632	151.995	66.3423
IFI16	69.8921	62.8441	54.1462	2.52896	2.1511	2.58597	29.1001	43.1012	81.6786
HDGF	270.012	272.989	270.747	208.524	227.93	211.579	270.88	279.255	231.322
SLAMF9	0.08888	0	0	0	0	0	0	0	0
LINC01133	0.239591	0.053314	0	0	0	0	0	0	0
KCNJ9	0	0	0.0140457	0.235459	0.137192	0.0728583	0.0652203	0.19715	0.0977802
KCNJ10	0.029039	0.0752816	0.059506	0.0169	0.0299069	0.0727776	0.013454	0.0304558	0.00946015
PIGM	3.65125	3.49852	2.94673	2.074	1.43352	1.74178	1.22808	2.28414	3.75434
CASQ1	0.060042	0.15457	0.167501	5.77807	5.42134	6.08242	0.309912	1.0794	0.946003
ATP1A4	0	0.0113413	0	0.215902	0.383965	0.40711	0.178236	0.0730819	0.259263
ATP1A2	5.05992	8.27019	6.10267	3.18502	3.17619	2.49289	0.897911	1.69251	1.1801
IGSF9	13.2794	9.81104	10.6451	7.24997	7.67663	5.07383	1.96759	2.80444	2.68973
IGSF8	21.8061	17.6144	24.4317	60.7953	69.4143	79.6226	37.378	33.6859	33.5609
LOC729867	0.184955	0.0346724	0.131652	0.830216	0.120373	0.072077	0.18323	0.166516	0.404652
PEA15	23.8163	22.1579	18.4139	102.109	103.803	80.8841	77.689	45.3631	33.0909
TAGLN2	374.909	538.641	574.515	181.415	175.778	162.213	157.306	148.245	111.812
DCAF8	29.5701	34.9154	36.4532	34.3401	30.2688	25.2618	34.1141	37.8016	45.0226
PEX19	41.2422	36.1785	36.7787	33.2068	33.3206	29.7088	45.072	38.0281	43.9453
NHLH1	3.87899	1.84957	1.01536	0.20605	0.129497	0.146354	0.0466007	0.138331	0.055344
CD84	0	0	0	0	0	0	0	0	0
CD244	0	0.0408966	0.0452718	0	0	0	0	0	0
SLAMF1	0	0	0	0.071748	0.0605825	0	0	0	0
LY9	0	0	0	0	0	0	0	0	0
SLAMF6	0	0	0	0	0.0176037	0	0	0	0
CD48	0	0	0	0	0.228378	0	0.0806618	0.403386	0.281621
ITLN1	0	0.0888775	0	0	0	0.0344529	0	0	0.104487
SLAMF7	0.032475	0	0	0.0410106	0	0.0143975	0	0	0.0189573
LOC101928372	0.0181085	0	0.0623155	0	0	0.0381207	0	0	0.0466516
ITLN2	2.67701	4.01709	5.66453	2.59139	6.74005	7.36211	0.587312	3.75381	5.00992
VANGL2	49.9478	51.3533	40.7606	36.4639	30.0273	18.9566	39.73	37.8409	34.9109
ARHGAP30	0.26202	0.363216	0.17452	0.243059	0.36002	0.181474	0.0399087	0.199113	0.212835
PVRL4	0.691414	1.25245	1.66399	0.0125776	0.0136959	0.0524733	0	0	0
TSTD1	106.056	142.43	226.394	126.653	136.595	211.306	140.419	151.417	148.776
KLHDC9	10.1938	9.56116	13.1368	6.5548	4.05219	8.90819	12.122	11.9144	13.5452
USF1	36.7345	43.1748	50.3336	30.5303	34.8611	35.012	20.7174	25.6302	28.0817
F11R	95.7939	99.9248	93.0143	71.6316	63.7239	58.1776	68.8879	84.1194	73.0343
COPA	69.2092	78.1122	67.0169	40.1913	39.3556	24.6207	32.0564	57.5079	50.9726
NCSTN	81.6295	90.1956	81.0175	44.9065	36.873	28.7117	67.0621	72.2927	71.0342
SUMO1P3	0.114128	0.0492241	0.0475405	0.0440342	0.0404848	0.0715429	0.224756	0.184135	0.101808
PFDN2	182.814	163.827	189.347	244.606	283.325	325.04	218.246	183.992	196.919
DEDD	32.4749	29.8277	31.4828	25.0021	26.5154	22.8006	26.6279	28.1623	24.0585
NIT1	26.0568	29.6146	35.7292	21.0922	22.9205	27.654	18.4062	24.4104	29.9788
PPOX	11.576	19.5061	22.6861	10.1682	12.1407	14.7142	10.138	12.9364	18.1912
USP21	14.3162	11.0596	13.3061	12.8308	13.7121	11.1248	9.31944	13.0351	14.283
UFC1	108.194	135.471	152.312	92.1948	97.0683	97.3415	87.1405	96.6466	101.942
ADAMTS4	5.54923	8.425	6.56886	3.99267	2.40562	2.2927	0.240854	0.853108	2.249
B4GALT3	34.781	29.2157	32.9949	36.2527	36.7237	34.7428	30.256	29.5271	30.5203
APOA2	1.75455	7.61254	7.70859	2.17308	0.396893	0.153506	1.08703	5.14888	1.37254
FCER1G	0.928592	0.663805	0.780204	0.419518	0.239596	1.44427	0.742417	0.420213	0.673696
PCP4L1	0.964886	2.14705	2.44417	0.815785	0.99242	1.33846	0.42164	2.829	1.26212
MPZ	1.45875	2.67648	2.75316	1.11751	0.706236	0.930627	2.61803	4.63978	4.54901
TOMM40L	8.79465	11.2383	12.6677	9.61079	9.74822	10.4486	8.44213	10.4276	12.6104
MIR5187	0	0	0	0	0	0	0	0	0
NR1I3	0.250138	0.461016	0.19507	0.254831	0.403459	0.115197	0.358944	0.361039	0.983302
NDUFS2	101.612	96.3989	105.081	104.909	111.786	127.717	106.774	107.666	111.009
HSPA6	0.018829	0.0194243	0.0425827	0.185094	0.075366	0.130332	0.0174589	0.0953596	0.310958
HSPA7	0	0.0602255	0.0697365	0.0183331	0.0198783	0.0282769	0	0.064873	0.0355423
FCGR2C	0	0	0.0601275	0	0	0	0	0	0
FCGR2A	0	0	0	0	0.0409568	0.0621086	0	0.0167131	0
FCGR3B	0	0	0	0	0	0	0	0	0
FCGR3A	0	0	0	0	0	0	0.0193345	0	0
RPL31P11	0	0	0	0	0	0	0	0	0
FCGR2B	0	0	0	0	0.0240794	0	0	0	0
FCRLA	0	0	0	0	0	0	0	0	0
FCRLB	0.200415	0.0862514	0.280385	0.343337	0.0326936	0.249102	0.260959	0.39735	0.515883
DUSP12	31.0883	20.0086	16.4543	21.0929	29.6804	32.8158	15.9608	14.9693	16.7601
OLFML2B	0.581218	0.689998	0.66342	0.674424	0.701546	0.512593	0.118273	0.131445	0.181362
SH2D1B	0	0	0	0	0	0	0	0	0
C1orf111	0.130803	0	0	0.190983	0.139071	0.0347961	0.119453	0	0.0429457
C1orf226	7.45462	4.79257	3.1161	10.3508	6.20532	4.61941	6.51163	4.8199	3.92159
ATF6	15.3865	11.598	9.93278	12.1024	9.86435	8.41798	14.723	13.8603	13.1281
NOS1AP	1.52077	1.02462	0.586353	2.85834	1.58503	0.524129	3.65766	2.07657	1.56332
MIR4654	0	0	0	0	0	0	0	0	0
MIR556	0	0	0	0	0	0	0	0	0
DDR2	0.417505	0.056067	0.0460696	0.130568	0.102483	0.0969012	0.18176	0.140796	0.293376
RGS4	0.0127364	0.0502555	0	0.334635	0.2942	0.151751	0.0470352	0	0.0456379
C1orf110	0	0	0	0	0	0	0	0	0
UAP1	32.5691	34.1067	32.1641	45.6655	47.8267	47.3433	26.474	32.8542	34.4682
LOC100422212	0	0	0	0	0	0	0	0	0
HSD17B7	22.3777	22.8015	22.6794	29.3904	26.4628	28.4035	12.9034	15.8173	13.5868
RGS5	1.30889	2.47559	1.3534	0.481023	0.421154	0.506664	0.493923	0.619901	1.24216
LOC101928404	0	0.0343299	0	0.0188945	0	0	0	0	0
NUF2	19.1876	31.833	29.6924	46.2629	53.3539	62.456	46.891	57.2049	53.6462
LMX1A	0.050939	0.775699	0.729737	0.013174	0	0.0115263	0	0.0294774	0
SDHC	98.9856	93.2661	87.5551	68.1714	61.7927	70.796	73.1994	65.1904	70.567
CFAP126	1.42442	1.35145	0.854874	1.45668	0.625528	0.191661	2.17514	2.16687	3.48262
LOC400794	0.0493298	0	0.0823234	0.115643	0.101982	0.14118	0.141312	0.146986	0.187229
LRRC52	0	0	0.0522365	0	0	0	0	0	0
RXRG	0.115869	0.215944	0.239094	0.453088	0.270907	0.216213	0.931577	0.320562	0.299758
UHMK1	22.141	19.237	15.6561	23.593	17.0672	11.209	35.5816	33.0549	16.8006
MGST3	86.0591	98.5282	101.59	69.966	72.1035	101.531	50.0646	43.9287	55.5562
LOC440700	0.143524	0	0	0.175372	0	0.0378116	0.0736243	0.14474	0
ALDH9A1	50.3698	63.7137	62.8084	72.7394	84.9058	95.886	64.3149	74.8732	61.8966
PBX1	31.4288	34.2908	31.4185	23.6404	21.1655	18.6151	27.038	32.7295	29.0004
LOC100505795	0	0	0.052527	0	0.0260566	0	0	0.063984	0
LOC100147773	0.1977	0.108033	0.0917104	0.0931906	0.0838463	0.0713856	0.143289	0.11608	0.484798
FMO9P	0	0	0	0	0	0	0	0	0
FAM78B	1.44859	1.69283	1.0322	1.94303	2.65446	2.21441	2.81511	3.75615	2.55407
MIR921	0	0	0	0	0	0	0	0	0
UCK2	14.2112	13.4508	13.8053	29.0811	26.3543	22.4545	21.6587	21.6392	19.1586
MIR3658	0	0	0	0	0	0	0	0	0
TADA1	24.2631	22.7049	21.4124	23.4139	21.8009	24.6159	21.1799	20.734	18.6348
DUSP27	0.100297	0.121463	0.07206	0.0334243	0.0235328	0.0189048	0	0	0.0253143
ILDR2	0.188211	0.129455	0.0585842	0.0644195	0.0609037	0.0240047	0.0766344	0.0551845	0.0353921
MAEL	0.0472629	0.0283717	0.0622385	0.0886302	0.403296	0.888012	0.114215	0.399423	0.659056
GPA33	0.428798	0.616078	0.564943	0.380671	0.256278	0.250578	0.227472	0.203644	0.106518
LINC01363	0	0.128	0.0489451	0	0	0	0.0882272	0.411199	0.060156
CD247	0.0518668	0.153894	0.389943	0.365349	0.321535	0.620654	0.077197	0.0256511	0
TMCO1	24.7248	20.1776	20.3351	17.4156	16.7676	22.4248	14.0025	13.4815	14.4462
POGK	45.3752	38.4878	31.1384	34.4723	30.216	21.2501	30.7145	36.9865	30.8133
RCSD1	0.037277	0.156201	0.0305773	0.235877	0.166814	0.0261479	0.17151	0.119809	0.0611673
CREG1	30.1932	22.3429	19.1634	31.7175	32.0812	37.8966	28.0545	28.9075	18.4408
ADCY10	0.285641	0.116541	0.0341333	0.02839	0.026829	0.0209137	0	0	0
POU2F1	4.99887	6.13787	5.45424	9.41596	7.64081	5.46862	11.2374	9.06151	7.71646
MIR557	0	0	0	0	0	0	0	0	0
SFT2D2	3.59682	4.41212	2.42579	6.00469	3.48105	2.83425	2.97635	3.41822	2.63542
TBX19	1.30713	1.77777	2.4926	0.713626	0.819901	0.621059	0.726757	1.26943	0.956573
ANKRD36BP1	4.95098	3.34734	1.50456	6.21573	4.59532	1.84931	3.89521	4.39338	3.69438
LOC100505918	0	0.0205672	0.017852	0	0.0377285	0.014477	0	0.0750987	0.0583275
XCL1	2.10681	1.49359	2.68151	0.971137	1.5725	1.45163	0.974833	1.29811	0.900408
LOC101928565	0	0	0	0	0	0	0	0	0
XCL2	0.113331	0	0.302577	0	0.130568	0	0	0	0
GPR161	3.02628	3.77702	2.9949	2.41511	2.40827	1.79597	0.909612	2.34126	1.68186
DPT	0	0	0	0	0	0	0	0	0.0538295
LINC00626	0	0.127809	0	0	0.110959	0	0	0	0
LINC00970	0	0	0	0	0	0	0	0	0
MPZL1	38.3139	34.2019	30.4847	30.8211	27.0853	16.8958	31.7398	31.2349	26.8917
TIPRL	26.6388	28.2308	25.8212	31.8539	28.0346	28.9243	41.6869	37.7836	40.248
MPC2	21.6195	25.5245	27.1718	21.6767	21.7029	28.3076	17.5566	26.6852	19.8334
DCAF6	11.6076	10.5716	8.50825	7.00797	8.03087	7.22315	4.54647	6.2211	7.28784
MIR1255B2	0	0	0	0	0	0	0	0	0
SELE	0	0.0112532	0.012328	0.0225395	0	0	0	0	0
F5	0.00440925	0.0341033	0.0143228	0.0199783	0.00996115	0.00705675	0.00412522	0.0102203	0.0196496
SELL	0.246891	0.226914	0.217864	0.464693	0.221056	0.160311	0.127368	0.135041	0.0610995
SELP	0	0	0	0	0	0	0.0126034	0	0
METTL18	12.4279	9.85559	9.15874	6.67116	4.99939	8.99424	7.16339	5.98713	7.05027
SLC19A2	31.1772	24.3652	22.7108	32.1373	28.6949	24.6266	28.259	20.3841	17.0481
LINC01142	0	0	0	0	0	0	0	0	0
ATP1B1	43.5336	39.3105	29.9224	46.5943	40.9108	45.0296	40.5455	42.115	35.1351
BLZF1	7.15491	6.0941	3.81761	5.13486	4.5401	4.25973	6.23158	6.40462	6.53226
NME7	16.4194	14.1197	16.5708	12.8356	11.8958	16.8195	12.6344	13.2649	12.7932
CCDC181	6.57221	6.08722	6.24607	3.42894	2.97941	4.03795	5.34069	3.92191	3.85689
C1orf112	8.41498	10.3678	10.7692	12.2378	12.7367	12.8468	7.79359	8.59882	9.38461
SCYL3	6.82618	5.96603	4.7057	3.88846	3.59139	4.10277	2.49433	2.57434	3.88396
PRRX1	0	0	0	0.059758	0.0320694	0	0.00981625	0.0121951	0
MROH9	0	0	0	0	0	0	0	0	0
METTL11B	0.958937	0.524798	0.174272	0.451645	0.61954	0.366103	0.459722	0.382147	0.301046
MIR3119-2	0	0	0	0	0	0	0	0	0
FMO6P	0	0	0	0.0481986	0	0	0	0	0.0256836
FMO2	0.0319144	0.0346705	0.0700015	0	0	0.0066122	0	0.00756445	0
FMO1	0.082173	0.0701995	0.0404784	0.0235692	0	0.0181335	0	0.0262187	0
LOC101928650	0	0.138624	0.106742	0	0	0	0	0	0
GORAB	13.1657	10.5048	9.41723	12.9536	10.3305	13.1901	11.1062	8.46831	8.80551
FMO3	0	0.0225081	0	0	0	0.0197319	0	0	0
MIR1295A	0	0	0	0	0	0	0	0	0
MIR1295B	0	0	0	0	0	0	0	0	0
FMO4	2.84713	2.18182	2.45257	0.622929	0.731468	0.786852	0.5351	0.610756	1.17144
TOP1P1	0.531609	0.281986	0.264515	0.122325	0.0174737	0.0911803	0.128654	0.192426	0.044134
KIFAP3	19.2356	16.7174	16.8847	10.7448	7.52459	7.99867	20.0634	13.468	11.7364
MYOC	0	0.048135	0	0	0	0	0	0.0406733	0
VAMP4	5.93738	6.00697	6.35609	9.40879	11.3779	10.2904	9.03009	11.0274	12.2508
TNFSF18	0	0	0	0	0	0	0	0	0
FASLG	0	0	0	0	0	0	0	0	0
TNFSF4	0.65698	0.365397	0.391041	0.324761	0.326491	0.408634	0.191368	0.235865	0.193238
C1orf105	0	0	0	0	0	0	0	0	0
PIGC	31.549	29.7152	31.4125	24.0696	25.7005	25.092	22.4352	20.2961	24.6677
DNM3	0.103794	0.194548	0.09101	0.357824	0.236009	0.182549	0.387325	0.256537	0.108192
DNM3-IT1	0	0	0	0	0	0	0	0	0
DNM3OS	0.0178907	0.0116928	0.0117538	0.0461066	0	0	0	0	0.0126002
MIR214	0	0	0	0	0	0	0	0	0
MIR199A2	0	0	0	0	0	0	0	0	0
MIR3120	0	0	0	0	0	0	0	0	0
LOC100506023	0.255648	0.244858	0.138891	0.254535	0.0824214	0.12451	0.22378	0.229802	0.24082
LOC101928673	0.682558	0.474241	1.08497	0.495186	0.569151	0.570213	0.739585	0.351244	0.515872
METTL13	25.904	21.9072	25.2103	24.6917	23.5834	20.5496	18.3159	19.9834	23.1167
SUCO	25.6835	24.5633	23.3849	27.3519	21.2029	22.2613	30.4222	30.9593	23.8386
PRRC2C	37.8557	35.5187	29.1779	41.7308	33.6549	24.1103	48.6749	60.5781	46.4616
SLC9C2	0	0	0	0	0	0	0	0	0
ANKRD45	0.7495	0.886221	0.598626	0.318389	0.32278	0.539854	0.189499	0.142949	0.277002
LOC730159	0	0	0	0	0	0	0	0	0
KLHL20	8.03765	7.19961	5.46993	6.72711	6.22878	4.85435	6.85519	5.46731	6.15435
CENPL	5.23124	6.45914	5.92004	7.97959	8.8257	6.62974	9.41344	9.6712	5.69568
DARS2	26.5139	26.8392	19.2971	30.1318	31.3997	24.8809	33.7475	35.0951	50.3776
PRDX6	249.852	280.307	288.861	273.209	294.471	320.07	213.435	166.5	162.782
ZBTB37	1.5433	1.51682	0.615255	2.6458	1.40532	0.6702	3.98971	3.57244	2.26559
SERPINC1	0.0550073	0.0951188	0.0918105	0.0308343	0.033128	0.0771552	0.0251707	0.0272174	0.0358497
LOC102724601	0.369358	0	1.36344	0.247955	0	0.3925	0	0	0
TNN	0.511805	3.09396	3.29702	0.15751	0.108945	0.100759	0.0595513	0.0419788	0.164391
TNR	0	0.0082462	0.00787495	0.009053	0.0153066	0.007232	0.0281094	0.112024	0.235794
RC3H1	6.57143	6.89489	6.11306	5.32715	3.78323	3.64173	5.94395	5.53899	3.61541
LOC101928751	0	0	0	0	0	0	0	0	0
MRPS14	22.2379	28.6393	26.9343	16.2776	15.4348	21.4886	18.1007	17.7339	17.8958
PAPPA2	0.286711	0.0206667	0.0325167	1.3085	0.128954	0.0680489	1.17389	0.724129	1.4397
KIAA0040	11.744	13.5305	11.5012	7.43912	6.02944	4.38739	3.22009	5.95772	5.77976
ASTN1	0.0207055	0.200898	0.161643	0.0334284	0.0943942	0.0844522	0.0238468	0.0972133	0.0258782
MIR488	0	0	0	0	0	0	0	0	0
RABGAP1L	40.6123	50.439	44.7185	17.7144	18.0215	20.3453	23.9393	27.392	24.0773
GPR52	0	0	0.0322578	0	0	0	0.0300934	0	0
LOC101928696	0	0	0	0	0	0	0	0	0
BRINP2	0.215241	0.133547	0.0130831	0	0	0	0	0	0
LOC102724661	0	0	0	0	0	0	0	0	0
LOC101928778	0	0	0	0	0	0	0	0	0
CACYBP	82.0225	71.6381	69.2704	90.6881	98.7892	133.101	51.7994	49.7963	62.2077
SEC16B	1.75031	1.94327	1.88121	1.49355	0.810793	0.397309	2.57478	1.97908	2.3418
LOC730102	4.11706	3.59404	2.27233	3.59457	3.01334	3.74177	3.43226	2.37912	4.73639
TEX35	0	0	0	0	0	0.110601	0	0	0.083886
MIR4424	0	0	0	0	0	0	0	0	0
C1orf220	1.07069	1.14757	0.69864	0.38612	0.254171	0.124409	0.441742	0.773249	1.09173
RASAL2-AS1	0.225798	0.423882	0.251909	0.481814	0.307935	0.289577	0.848877	0.463979	0.991184
RASAL2	6.73349	5.1395	4.16796	9.69733	7.27234	5.44675	14.2555	9.15855	8.75488
GAS5-AS1	1.38802	0.731293	0.196773	3.45344	1.26596	0.927262	0.971299	0.666514	1.26886
GAS5	907.351	918.55	1034.81	944.945	1166.01	1405.51	1037.84	1381.99	1533.53
SNORD81	0	0	0	0	0	0	0	0	0
SNORD47	0	0	0	0	0	0	0	0	0
SNORD80	0	0	0	0	0	0	0	0	0
SNORD79	0	0	0	0	0	0	0	0	0
[truncated: 24,254 more rows]

## Sheet: Afatinib GSEA
ID	Description	setSize	enrichmentScore	NES	pvalue	p.adjust	qvalues	rank	leading_edge	core_enrichment
R-HSA-8953854	Metabolism of RNA	648	0.374133	1.33648	0.00140449	0.0568027	0.0535863	6787	tags=41%, list=28%, signal=31%	6607/728343/164668/6123/140801/143471/6171/6142/23246/6164/348180/2091/6203/6132/6626/83443/6141/23521/6155/28987/9582/6147/6188/6234/6130/6128/6204/6133/6139/6233/25873/6208/6235/6173/6189/6137/6161/6165/6175/6152/6230/6168/6207/3921/27350/6167/6157/11066/5580/6229/6143/6205/5434/6181/11224/6210/54512/9349/6224/6194/6227/6176/56949/6135/6160/6136/6134/54974/51690/6187/6209/6206/10465/6202/60528/…
R-HSA-9709957	Sensory Perception	508	0.417321	1.46688	0.00145349	0.0568027	0.0535863	4333	tags=12%, list=18%, signal=10%	7276/335/124590/151056/64072/340990/1258/336/3779/140469/5475/65055/2978/65217/2719/9249/390077/55937/2868/55584/2934/3778/4023/51308/5947/64220/6855/71/4992/1259/196335/4647/5158/51764/9132/57016/808/10083/6853/491/5864/54884/53630/10518/79823/8390/2979/57053/4036/100529261/26020/375790/2792/2036/138881/8630/783/9478/6382/8644/3292
R-HSA-71291	Metabolism of amino acids and derivatives	347	0.452827	1.54863	0.0014771	0.0568027	0.0535863	5177	tags=48%, list=21%, signal=39%	3620/1158/10993/3176/6123/123688/4948/51686/3242/4837/140801/1428/6303/3067/438/3081/143471/23474/6171/112817/100131187/11185/6142/57571/6528/8564/6164/51380/6203/6132/435/80150/6141/23521/6155/548596/7306/6147/6188/6234/6130/6128/6204/6133/593/6139/6233/50506/25873/1757/6208/6235/6173/1036/6189/6137/6161/6165/6175/6152/6230/6168/6207/3921/6167/1159/6157/6229/6143/6205/6181/11224/6210/9349/4357/1…
R-HSA-72766	Translation	271	0.617031	2.06213	0.00152905	0.0568027	0.0535863	6572	tags=69%, list=27%, signal=51%	6123/1917/140801/6171/6142/6164/9553/1937/6203/6132/116540/6141/23521/6155/1936/6147/6188/6234/6130/6128/6204/6133/5464/6139/6233/25873/6208/6235/8893/6173/6189/58477/6137/6161/6165/6175/6152/6230/6168/6207/3921/6167/6157/6229/6143/6205/6181/11224/6210/9349/6224/54460/6194/6227/6176/8666/6135/6160/6136/6134/6187/6209/6206/51650/84545/6202/10573/6193/10667/6191/7311/6222/51386/51504/6129/6746/6182…
R-HSA-1474244	Extracellular matrix organization	278	0.471709	1.58336	0.00153374	0.0568027	0.0535863	4575	tags=38%, list=19%, signal=31%	7276/2244/3910/50859/50509/63923/1281/58494/4680/3386/176/5175/59277/1520/1310/7448/3683/7087/5654/11131/3674/1298/5118/5155/140766/1299/3791/3818/1285/11095/283208/85301/1404/960/1463/1288/977/1280/10753/284217/7450/1297/8076/3384/2006/84467/80274/2266/440854/3909/8515/3912/3679/1292/3914/10893/9644/64175/826/84695/9509/170692/64386/3385/1277/147968/4324/5479/1290/30008/5034/1296/2202/4326/80781…
R-HSA-376176	Signaling by ROBO receptors	211	0.523209	1.69571	0.0015873	0.0568027	0.0535863	5145	tags=52%, list=21%, signal=42%	6123/3670/6585/140801/51466/143471/6171/6142/6164/6203/6132/6141/23521/6155/6147/6188/8829/6234/6130/6128/6204/6133/6139/6233/25873/6208/6235/6173/6189/6137/6161/6165/6175/6152/6230/6168/6207/3921/6167/6157/6229/9901/6143/6205/6181/11224/6210/9349/6224/6194/6227/6176/6135/6160/6136/10298/6134/6187/6209/6206/6202/6193/6191/7311/6222/6129/6217/6201/6166/6122/6223/6170/6158/6169/4736/6159/5698/6218/…
R-HSA-397014	Muscle contraction	181	0.471088	1.50494	0.00158983	0.0568027	0.0535863	3603	tags=35%, list=15%, signal=30%	4635/89822/59285/58/56660/1674/29895/5349/493829/7140/53822/4634/70/25802/7138/59284/51305/7134/844/58498/89/7168/482/10699/5348/4606/7125/2281/3752/27092/7111/7169/309/59283/3767/478/818/9424/3784/775/53826/30818/8291/10174/3775/492/84876/808/491/72/11280/140465/4629/10580/56659/4638/4637/30819/815/2258/4607/1756/302
R-HSA-72312	rRNA processing	193	0.590736	1.90549	0.00158983	0.0568027	0.0535863	3945	tags=47%, list=16%, signal=39%	6123/140801/6171/6142/23246/6164/2091/6203/6132/6141/23521/6155/28987/6147/6188/6234/6130/6128/6204/6133/6139/6233/25873/6208/6235/6173/6189/6137/6161/6165/6175/6152/6230/6168/6207/3921/6167/6157/6229/6143/6205/6181/11224/6210/54512/9349/6224/6194/6227/6176/6135/6160/6136/6134/6187/6209/6206/6202/60528/56915/6193/6191/7311/6222/51504/6129/6217/6201/6166/6122/6223/6170/6158/6169/4736/55272/6159/62…
R-HSA-8868773	rRNA processing in the nucleus and cytosol	186	0.598198	1.91785	0.00159236	0.0568027	0.0535863	3945	tags=48%, list=16%, signal=40%	6123/140801/6171/6142/23246/6164/2091/6203/6132/6141/23521/6155/28987/6147/6188/6234/6130/6128/6204/6133/6139/6233/25873/6208/6235/6173/6189/6137/6161/6165/6175/6152/6230/6168/6207/3921/6167/6157/6229/6143/6205/6181/11224/6210/54512/9349/6224/6194/6227/6176/6135/6160/6136/6134/6187/6209/6206/6202/56915/6193/6191/7311/6222/51504/6129/6217/6201/6166/6122/6223/6170/6158/6169/4736/55272/6159/6218/615…
R-HSA-9010553	Regulation of expression of SLITs and ROBOs	166	0.608417	1.92443	0.0016	0.0568027	0.0535863	5145	tags=60%, list=21%, signal=48%	6123/3670/6585/140801/143471/6171/6142/6164/6203/6132/6141/23521/6155/6147/6188/6234/6130/6128/6204/6133/6139/6233/25873/6208/6235/6173/6189/6137/6161/6165/6175/6152/6230/6168/6207/3921/6167/6157/6229/6143/6205/6181/11224/6210/9349/6224/6194/6227/6176/6135/6160/6136/6134/6187/6209/6206/6202/6193/6191/7311/6222/6129/6217/6201/6166/6122/6223/6170/6158/6169/4736/6159/5698/6218/6156/6125/200916/6232/…
R-HSA-6791226	Major pathway of rRNA processing in the nucleolus and cytosol	176	0.606834	1.92673	0.00160256	0.0568027	0.0535863	3945	tags=49%, list=16%, signal=42%	6123/140801/6171/6142/23246/6164/2091/6203/6132/6141/23521/6155/28987/6147/6188/6234/6130/6128/6204/6133/6139/6233/25873/6208/6235/6173/6189/6137/6161/6165/6175/6152/6230/6168/6207/3921/6167/6157/6229/6143/6205/6181/11224/6210/54512/9349/6224/6194/6227/6176/6135/6160/6136/6134/6187/6209/6206/6202/56915/6193/6191/7311/6222/6129/6217/6201/6166/6122/6223/6170/6158/6169/4736/55272/6159/6218/6156/6125…
R-HSA-8978868	Fatty acid metabolism	164	0.463242	1.45976	0.0016129	0.0568027	0.0535863	4895	tags=35%, list=20%, signal=29%	1543/55301/3248/6916/23305/239/54677/1800/84693/83401/6296/5740/873/23205/1580/240/10005/8310/9374/7923/5321/22949/80221/37/26061/1622/3033/10965/2877/2053/6576/84129/246/5743/79966/4056/55289/215/2678/80724/30/122970/33/641372/5096/5730/35/64834/4048/8644/2876/2879/9524/51102/23597/79071/84869/414149
R-HSA-375276	Peptide ligand-binding receptors	164	0.4985	1.57086	0.0016129	0.0568027	0.0535863	1718	tags=21%, list=7%, signal=20%	3576/6364/1907/4295/5173/2925/6869/885/6370/5196/10316/4889/84634/6751/56923/2837/6755/50865/8620/414062/6846/4852/51083/1325/128674/1909/8484/6753/6866/727/10874/2861/718/5443/283869
R-HSA-9711097	Cellular response to starvation	152	0.550904	1.72555	0.00163666	0.0568027	0.0535863	3945	tags=61%, list=16%, signal=51%	6123/245972/140801/6171/6142/6164/6203/6132/6141/23521/6155/6147/525/6188/6234/6130/6128/6204/6133/28956/6139/6233/25873/6208/6235/6173/6189/6137/6161/6165/6175/6152/6230/6168/6207/3921/6167/6157/245973/389541/6229/6143/6205/6181/11224/6210/9349/6224/6194/6227/6176/6135/6160/6136/6134/6187/6209/6206/6202/10641/6193/6191/7311/6222/6129/6217/534/6201/6166/6122/6223/6170/6158/6169/84219/4736/6159/62…
R-HSA-69239	Synthesis of DNA	119	0.558322	1.69929	0.00164745	0.0568027	0.0535863	7235	tags=60%, list=29%, signal=42%	143471/4176/81620/23649/8318/51529/57804/6233/3978/7311/5424/2237/23594/9134/5698/11065/25906/5984/4174/5982/1017/4998/5719/56655/5683/5981/6119/5692/6117/5425/898/5985/4172/51433/5693/5691/9978/51659/5715/5695/27338/5705/5696/5427/5710/5111/5689/6118/5694/29945/5699/4173/890/5702/51343/5686/1763/54107/29882/23595/4171/5426/246184/7314/5688/7316/5709/84515/6500/9837/5721
R-HSA-72613	Eukaryotic Translation Initiation	119	0.736471	2.2415	0.00164745	0.0568027	0.0535863	4458	tags=79%, list=18%, signal=65%	6123/140801/6171/6142/6164/6203/6132/6141/23521/6155/6147/6188/6234/6130/6128/6204/6133/6139/6233/25873/6208/6235/8893/6173/6189/6137/6161/6165/6175/6152/6230/6168/6207/3921/6167/6157/6229/6143/6205/6181/11224/6210/9349/6224/6194/6227/6176/8666/6135/6160/6136/6134/6187/6209/6206/6202/6193/6191/7311/6222/51386/6129/6217/6201/6166/6122/6223/6170/6158/6169/8665/27335/4736/6159/6218/6156/6125/8664/19…
R-HSA-72737	Cap-dependent Translation Initiation	119	0.736471	2.2415	0.00164745	0.0568027	0.0535863	4458	tags=79%, list=18%, signal=65%	6123/140801/6171/6142/6164/6203/6132/6141/23521/6155/6147/6188/6234/6130/6128/6204/6133/6139/6233/25873/6208/6235/8893/6173/6189/6137/6161/6165/6175/6152/6230/6168/6207/3921/6167/6157/6229/6143/6205/6181/11224/6210/9349/6224/6194/6227/6176/8666/6135/6160/6136/6134/6187/6209/6206/6202/6193/6191/7311/6222/51386/6129/6217/6201/6166/6122/6223/6170/6158/6169/8665/27335/4736/6159/6218/6156/6125/8664/19…
R-HSA-168255	Influenza Infection	154	0.622538	1.95089	0.00164745	0.0568027	0.0535863	3945	tags=57%, list=16%, signal=48%	6123/140801/6171/6142/6164/6203/6132/6141/23521/6155/6147/6188/6234/6130/6128/6204/6133/6139/6233/25873/6208/6235/6173/6189/6137/6161/6165/6175/6152/6230/6168/6207/3921/6167/6157/6229/6143/6205/5434/6181/11224/6210/9349/6224/6194/6227/6176/6135/6160/6136/6134/6187/6209/6206/6202/6193/6191/7311/6222/9636/8086/6129/6217/6201/6166/6122/6223/6170/6158/6169/4736/6159/6218/6156/6125/5435/200916/6232/54…
R-HSA-72706	GTP hydrolysis and joining of the 60S ribosomal subunit	112	0.751955	2.26761	0.00165563	0.0568027	0.0535863	4458	tags=82%, list=18%, signal=68%	6123/140801/6171/6142/6164/6203/6132/6141/23521/6155/6147/6188/6234/6130/6128/6204/6133/6139/6233/25873/6208/6235/6173/6189/6137/6161/6165/6175/6152/6230/6168/6207/3921/6167/6157/6229/6143/6205/6181/11224/6210/9349/6224/6194/6227/6176/8666/6135/6160/6136/6134/6187/6209/6206/6202/6193/6191/7311/6222/51386/6129/6217/6201/6166/6122/6223/6170/6158/6169/8665/27335/4736/6159/6218/6156/6125/8664/1973/20…
R-HSA-927802	Nonsense-Mediated Decay (NMD)	115	0.725669	2.1975	0.00165563	0.0568027	0.0535863	3945	tags=70%, list=16%, signal=59%	6123/140801/6171/6142/6164/6203/6132/6141/23521/6155/6147/6188/6234/6130/6128/6204/6133/6139/6233/25873/6208/6235/6173/6189/6137/6161/6165/6175/6152/6230/6168/6207/3921/6167/6157/6229/6143/6205/6181/11224/6210/9349/6224/6194/6227/6176/6135/6160/6136/6134/6187/6209/6206/6202/6193/6191/7311/6222/6129/6217/6201/6166/6122/6223/6170/6158/6169/4736/6159/6218/6156/6125/5518/200916/6232/6146/6124/6138/62…

## Sheet: Erlotinib GSEA
ID	Description	setSize	enrichmentScore	NES	pvalue	p.adjust	qvalues	rank	leading_edge	core_enrichment
R-HSA-72695	Formation of the ternary complex, and subsequently, the 43S complex	51	0.674269	1.76847	0.00201207	0.0961758	0.0948853	4860	tags=69%, list=20%, signal=55%	6235/6227/6224/6223/6233/6217/8666/6188/6202/6203/3921/6234/6204/6228/27335/8665/6206/6194/6201/6205/6191/6232/6230/6207/6189/51386/6210/6193/8662/6209/6222/6187/6208/8664/10480
R-HSA-6799198	Complex I biogenesis	51	0.649212	1.70275	0.00201207	0.0961758	0.0948853	6624	tags=75%, list=27%, signal=55%	4707/25915/4723/25880/4728/54539/4696/4722/374291/4726/126328/51079/4713/4694/4701/4731/51295/4716/4717/4705/4695/4706/4712/4711/4718/4715/4710/4714/4700/4720/4724/4729/4709/55744/4725/55967/29078/4702
R-HSA-72613	Eukaryotic Translation Initiation	118	0.714353	2.1187	0.00204499	0.0961758	0.0948853	4961	tags=75%, list=20%, signal=61%	6144/140801/6235/6137/6227/116832/6181/23521/6169/6164/6224/6167/6173/6158/6161/6141/25873/6223/6233/6217/6168/6157/8666/7311/6188/6202/6203/3921/6139/6176/6234/6160/6142/6143/6135/6132/6133/1978/6204/6228/6130/27335/200916/6152/8892/11224/8665/6206/6194/6201/6147/6205/6191/6122/6232/6159/6156/6230/6207/6189/6146/6165/6128/51386/6210/6193/6134/6170/6125/8662/6175/6209/6171/6222/4736/6136/6138/618…
R-HSA-72706	GTP hydrolysis and joining of the 60S ribosomal subunit	111	0.720749	2.13209	0.00204499	0.0961758	0.0948853	4961	tags=77%, list=20%, signal=62%	6144/140801/6235/6137/6227/116832/6181/23521/6169/6164/6224/6167/6173/6158/6161/6141/25873/6223/6233/6217/6168/6157/8666/7311/6188/6202/6203/3921/6139/6176/6234/6160/6142/6143/6135/6132/6133/6204/6228/6130/27335/200916/6152/11224/8665/6206/6194/6201/6147/6205/6191/6122/6232/6159/6156/6230/6207/6189/6146/6165/6128/51386/6210/6193/6134/6170/6125/8662/6175/6209/6171/6222/4736/6136/6138/6187/6155/620…
R-HSA-72737	Cap-dependent Translation Initiation	118	0.714353	2.1187	0.00204499	0.0961758	0.0948853	4961	tags=75%, list=20%, signal=61%	6144/140801/6235/6137/6227/116832/6181/23521/6169/6164/6224/6167/6173/6158/6161/6141/25873/6223/6233/6217/6168/6157/8666/7311/6188/6202/6203/3921/6139/6176/6234/6160/6142/6143/6135/6132/6133/1978/6204/6228/6130/27335/200916/6152/8892/11224/8665/6206/6194/6201/6147/6205/6191/6122/6232/6159/6156/6230/6207/6189/6146/6165/6128/51386/6210/6193/6134/6170/6125/8662/6175/6209/6171/6222/4736/6136/6138/618…
R-HSA-927802	Nonsense-Mediated Decay (NMD)	114	0.687887	2.03881	0.00205339	0.0961758	0.0948853	4961	tags=71%, list=20%, signal=57%	6144/140801/6235/6137/6227/116832/6181/23521/6169/6164/6224/6167/6173/6158/6161/6141/25873/6223/6233/6217/6168/6157/7311/6188/6202/6203/3921/6139/6176/6234/6160/6142/6143/6135/6132/6133/6204/6228/6130/200916/6152/11224/6206/6194/6201/6147/6205/6191/6122/6232/6159/6156/6230/6207/6189/6146/6165/6128/6210/6193/6134/6170/6125/6175/6209/6171/6222/4736/6136/6138/6187/6155/6208/51121/6166/6129/6124/5518…
R-HSA-975957	Nonsense Mediated Decay (NMD) enhanced by the Exon Junction Complex (EJC)	114	0.687887	2.03881	0.00205339	0.0961758	0.0948853	4961	tags=71%, list=20%, signal=57%	6144/140801/6235/6137/6227/116832/6181/23521/6169/6164/6224/6167/6173/6158/6161/6141/25873/6223/6233/6217/6168/6157/7311/6188/6202/6203/3921/6139/6176/6234/6160/6142/6143/6135/6132/6133/6204/6228/6130/200916/6152/11224/6206/6194/6201/6147/6205/6191/6122/6232/6159/6156/6230/6207/6189/6146/6165/6128/6210/6193/6134/6170/6125/6175/6209/6171/6222/4736/6136/6138/6187/6155/6208/51121/6166/6129/6124/5518…
R-HSA-72649	Translation initiation complex formation	58	0.651717	1.73451	0.00205761	0.0961758	0.0948853	4860	tags=60%, list=20%, signal=49%	6235/6227/6224/6223/6233/6217/8666/6188/6202/6203/3921/6234/6204/6228/27335/8665/6206/6194/6201/6205/6191/6232/6230/6207/6189/51386/6210/6193/8662/6209/6222/6187/6208/8664/10480
R-HSA-72702	Ribosomal scanning and start codon recognition	58	0.628099	1.67165	0.00205761	0.0961758	0.0948853	4860	tags=60%, list=20%, signal=49%	6235/6227/6224/6223/6233/6217/8666/6188/6202/6203/3921/6234/6204/6228/27335/8665/6206/6194/6201/6205/6191/6232/6230/6207/6189/51386/6210/6193/8662/6209/6222/6187/6208/8664/10480
R-HSA-156827	L13a-mediated translational silencing of Ceruloplasmin expression	110	0.732729	2.16522	0.00206186	0.0961758	0.0948853	4961	tags=78%, list=20%, signal=63%	6144/140801/6235/6137/6227/116832/6181/23521/6169/6164/6224/6167/6173/6158/6161/6141/25873/6223/6233/6217/6168/6157/8666/7311/6188/6202/6203/3921/6139/6176/6234/6160/6142/6143/6135/6132/6133/6204/6228/6130/27335/200916/6152/11224/8665/6206/6194/6201/6147/6205/6191/6122/6232/6159/6156/6230/6207/6189/6146/6165/6128/51386/6210/6193/6134/6170/6125/8662/6175/6209/6171/6222/4736/6136/6138/6187/6155/620…
R-HSA-1799339	SRP-dependent cotranslational protein targeting to membrane	110	0.723787	2.1388	0.00206186	0.0961758	0.0948853	5410	tags=79%, list=22%, signal=62%	6144/140801/6235/6137/6227/116832/6181/23521/6169/6164/6224/6167/6173/6158/6161/6141/25873/6223/6233/6217/6748/6168/6157/7311/6188/6202/6203/3921/6139/6176/6234/6160/6142/6143/6135/6132/6133/6204/6228/6746/6130/200916/6152/11224/6206/6194/6201/6147/6205/6191/6122/6232/6159/6156/6230/6207/6189/6146/6165/6128/6210/6193/6134/6170/6125/6175/6209/6171/6222/4736/58477/6136/6138/6187/6155/6208/51121/616…
R-HSA-72662	Activation of the mRNA upon binding of the cap-binding complex and eIFs, and subsequent binding to 43S	59	0.655545	1.74999	0.00207039	0.0961758	0.0948853	4860	tags=61%, list=20%, signal=49%	6235/6227/6224/6223/6233/6217/8666/6188/6202/6203/3921/6234/1978/6204/6228/27335/8665/6206/6194/6201/6205/6191/6232/6230/6207/6189/51386/6210/6193/8662/6209/6222/6187/6208/8664/10480
R-HSA-2408522	Selenoamino acid metabolism	106	0.707753	2.07107	0.00208768	0.0961758	0.0948853	4698	tags=76%, list=19%, signal=62%	6144/27232/118672/140801/6235/6137/6227/116832/6181/23521/6169/11185/6164/6224/6167/6173/6158/6161/6141/25873/6223/6233/6217/6168/6157/7311/6188/6202/6203/3921/6139/6176/6234/6160/6142/6143/6135/6132/6133/6204/6228/6130/200916/6152/11224/6206/6194/6201/6147/6205/6191/6122/6232/6159/6156/6230/6207/6189/6146/6165/6128/6210/6193/6134/6170/6125/6175/6209/6171/6222/4736/6136/6138/6187/6155/6208/51121/…
R-HSA-168255	Influenza Infection	153	0.596125	1.81955	0.00209644	0.0961758	0.0948853	4788	tags=59%, list=19%, signal=48%	6144/140801/6235/5438/6137/6227/116832/6181/23521/6169/6164/6224/6167/6173/6158/6161/6141/25873/9636/5439/6223/6233/6217/6168/6157/7311/5434/6188/6202/6203/3921/6139/6176/6234/6160/6142/6143/6135/6132/6133/6204/5435/6228/6130/200916/293/5441/6152/11224/6206/6194/6201/6147/6396/6205/6191/6122/6232/6159/6156/6230/6207/6189/10898/6146/6165/6128/2962/1211/6210/8086/6193/6134/6170/6125/6175/6209/6171/…
R-HSA-156902	Peptide chain elongation	88	0.774044	2.21995	0.00209644	0.0961758	0.0948853	4698	tags=89%, list=19%, signal=72%	6144/140801/6235/6137/6227/116832/6181/23521/6169/6164/6224/6167/6173/6158/6161/6141/25873/6223/6233/6217/6168/6157/7311/6188/6202/6203/3921/6139/6176/6234/6160/6142/6143/6135/6132/6133/6204/6228/6130/200916/6152/11224/6206/6194/6201/6147/6205/6191/6122/6232/6159/6156/6230/6207/6189/6146/6165/6128/6210/6193/6134/6170/6125/6175/6209/6171/6222/4736/6136/6138/6187/6155/6208/51121/6166/6129/6124/9349
R-HSA-192823	Viral mRNA Translation	88	0.779715	2.23622	0.00209644	0.0961758	0.0948853	4698	tags=89%, list=19%, signal=72%	6144/140801/6235/6137/6227/116832/6181/23521/6169/6164/6224/6167/6173/6158/6161/6141/25873/6223/6233/6217/6168/6157/7311/6188/6202/6203/3921/6139/6176/6234/6160/6142/6143/6135/6132/6133/6204/6228/6130/200916/6152/11224/6206/6194/6201/6147/6205/6191/6122/6232/6159/6156/6230/6207/6189/6146/6165/6128/6210/6193/6134/6170/6125/6175/6209/6171/6222/4736/6136/6138/6187/6155/6208/51121/6166/6129/6124/9349
R-HSA-6809371	Formation of the cornified envelope	104	0.605739	1.76165	0.00210084	0.0961758	0.0948853	2398	tags=16%, list=10%, signal=15%	3852/3868/1475/1830/353132/1823/11202/3855/3872/5317/1041/3858/5652/23254/3860/11187/3880
R-HSA-8868773	rRNA processing in the nucleus and cytosol	185	0.588038	1.84776	0.00210526	0.0961758	0.0948853	4698	tags=54%, list=19%, signal=44%	6144/54512/140801/6235/6137/6227/116832/6181/23521/6169/6164/6224/6167/6173/6158/115939/92856/6161/6141/25873/6223/6233/6217/6168/6157/7311/6188/55272/23246/56915/6202/6203/3921/6139/6176/28987/6234/6160/6142/6143/6135/6132/6133/23016/6204/6228/6130/200916/79050/10607/6152/51504/11224/57418/6206/6194/6201/6147/6205/10171/6191/6122/6232/6159/6156/6230/6207/6189/6146/6165/6128/6210/6193/6134/10799/…
R-HSA-72689	Formation of a pool of free 40S subunits	100	0.752199	2.1837	0.0021097	0.0961758	0.0948853	4961	tags=86%, list=20%, signal=69%	6144/140801/6235/6137/6227/116832/6181/23521/6169/6164/6224/6167/6173/6158/6161/6141/25873/6223/6233/6217/6168/6157/8666/7311/6188/6202/6203/3921/6139/6176/6234/6160/6142/6143/6135/6132/6133/6204/6228/6130/27335/200916/6152/11224/8665/6206/6194/6201/6147/6205/6191/6122/6232/6159/6156/6230/6207/6189/6146/6165/6128/51386/6210/6193/6134/6170/6125/8662/6175/6209/6171/6222/4736/6136/6138/6187/6155/620…
R-HSA-9633012	Response of EIF2AK4 (GCN2) to amino acid deficiency	100	0.68406	1.98588	0.0021097	0.0961758	0.0948853	4698	tags=78%, list=19%, signal=63%	6144/140801/6235/6137/6227/116832/6181/23521/6169/6164/6224/6167/6173/6158/6161/6141/25873/6223/6233/6217/6168/6157/7311/6188/6202/6203/3921/6139/6176/6234/6160/6142/6143/6135/6132/6133/6204/6228/6130/200916/6152/11224/6206/6194/6201/6147/6205/6191/6122/6232/6159/6156/6230/6207/6189/6146/6165/6128/6210/6193/6134/6170/6125/6175/6209/6171/6222/4736/6136/6138/6187/6155/6208/51121/6166/6129/6124/9349
