# Supplementary material for: A CRISPR/Cas9-based kinome screen identifies ErbB signaling as a new regulator of human naïve pluripotency and totipotency
Source: Life Med. 2023 Oct 20;2(4):lnad037. doi: 10.1093/lifemedi/lnad037 (PMC11749542; doi:10.1093/lifemedi/lnad037)
Supplement: lnad037_suppl_Supplementary_Table_S5 [file lnad037_suppl_Supplementary_Table_S5.xlsx]

## Sheet: Sheet1
8C-specific genes
MAT2A
SIAH1
MAP1LC3B
ZNF394
SERTAD3
SLC34A2
DDX3X
RFPL1
RNF4
KDM5B
WDR47
BNIP2
ZNF597
KLHL11
FAM53C
HIPK3
SBNO1
DYNLL2
RRN3
MED26
RSC1A1
TMEM55B
ZNF669
QRICH1
KLHL15
HIST2H2BF
SON
MPP5
YTHDF3
GABPA
TCEB3
GPBP1L1
ZZZ3
PPM1D
C21orf91
BRAP
ZRANB1
SRSF8
SSX1
CCNT1
ZNF473
DDX20
FBXO33
DNAJB9
ZNFX1
RLIM
TOR1AIP2
PPTC7
SMG1
OSBPL6
FAM117B
SLC35A5
NFYA
MEX3B
FBXL3
DDX26B
SPTY2D1
EYA3
DHX8
RINT1
DHX40
DIS3
SLC25A25
INO80
ZNF778
FRS2
TRIM39
SHOC2
SLC36A2
BCL2L11
CCNT2
RAPH1
ZNF157
ZNF880
EPHX4
HIST1H2AD
DDI2
POMC
YOD1
ZNF23
DLX2
FAM126B
RRN3P2
PTPN22
ETV3
RAB33B
LOC100129148
LIN54
CD68
PIP5K1A
FAM43A
ZFP37
IRF4
HIST1H3E
GDAP2
TPPP3
CATSPER2
IL1RN
KRBA2
OTX1
SGCG
MYLK2
MCM9
GRAMD1B
HIATL2
EPS8L1
TCHH
LPAL2
PCDHB19P
C2orf16
FARP2
PLEKHM1P
LOC440910
DIO3
OR1F2P
ZNF630
COL6A5
PPP1R3E
PLXNB3
C6orf10
F10
LDHAL6B
FBXO40
CD200R1
CCDC85A
LOC641367
SLC6A13
C8orf46
SLC5A1
LPA
KAZALD1
LOC148696
BCO2
MGP
TSHR
UOX
MYL1
ABCC11
CLDN20
CCDC83
GLRA4
