# Supplementary material for: A CRISPR/Cas9-based kinome screen identifies ErbB signaling as a new regulator of human naïve pluripotency and totipotency
Source: Life Med. 2023 Oct 20;2(4):lnad037. doi: 10.1093/lifemedi/lnad037 (PMC11749542; doi:10.1093/lifemedi/lnad037)
Supplement: lnad037_suppl_Supplementary_Table_S6 [file lnad037_suppl_Supplementary_Table_S6.xlsx]

## Sheet: RT-qPCR primers
RT-qPCR primers
Gene	Forward (5' to 3')	Reverse (5' to 3')
POU5F1	GCTCGAGAAGGATGTGGTCC	CGTTGTGCATAGTCGCTGCT
NANOG	GCAGAAGGCCTCAGCACCTA	AGGTTCCCAGTCGGGTTCA
DPPA3	CGCATGAAAGAAGACCAACAAACAA	TTAGACACGCAGAAACTGCAGGGA
DPPA5	GCTCCTATTTGTACAAGCTC	CAAGTTTGAGCATCCCTC
KLF4	CGCTCCATTACCAAGAGCTCAT	CACGATCGTCTTCCCCTCTTT
KLF17	AACATTGTTGGGCCCGACT	CGGGCTGCTCTGGTAGAAAT
SOX2	CCCAGCAGACTTCACATGT	CCTCCCATTTCCCTCGTTTT
TPRX1	CAGACACCCAGTTATTCCCTCA	GCCCATAGAGTCATCCCCTTCT
DUXA	GGGCAAGATCAACCTGGTGT	TGTGTAACTGAGAGGCGCTG
DUXB	GGCCAAAGAAATTGGGGTTCC	GAGTCAGATGCTGGGACTGG
ZSCAN4	GGAGCAGTTTATGATTGGTGGC	GACGTGGACTAAGGCAGGT
ZSCAN5B	ATGGCTGCAAATTGGACACTC	AGGGTTCCTGTCGTGATTTCC
TRIM43	TGGGCCGGGTTGGTGTGTTT	TCCTGATCATCTGTGGCCAGTGT
TBX3	CCCGGTTCCACATTGTAAGAG	GTATGCAGTCACAGCGATGAAT
CD24	AGTGTTATTGTAGCGAGGGACA	CCTCTGGGAAGCTCGGTCTA
LEUTX	GGGAAACTGGCTTCAAAGCTA	TGATGGCCGTGTCTGCATTT
UTF1	CGCCGCTACAAGTTCCTTAAA	GGATCTGCTCGTCGAAGGG
ZFP42	AGAAACGGGCAAAGACAAGAC	GCTGACAGGTTCTATTTCCGC
ERBB2	ATGGGCGTTTATGGACTGGG	CTCAGCCTTCATACCGGGAC
EGFR	CTCAGCCAGACGAGACACTC	AGCTCCCAAAATAGCCCACC
ERBB3	GACCCAGGTCTACGATGGGAA	GTGAGCTGAGTCAAGCGGAG
ERBB4	GCAGATGCTACGGACCTTACG	GACACTGAGTAACACATGCTCC
KLF5	TCAGTCGTAGACCAGTTCTTCA	CTGGGATTTGTAGAGGCCAGT
TFAP2C	TCAGTCCCTGGAAGATTGTCG	CCAGTAACGAGGCATTTAAGCA
OTX1	GCGTCGTCGCTGAGTACAC	ACATGGGATAAGAGGCTGCTG
CD68	TGGGGCAGAGCTTCAGTTG	TGGGGCAGGAGAAACTTTGC
DPRX	GAAACTCCACAACCGCCAATA	GTTGGGCAATCTGGGTAGTGT
TRIM29	CTGTTCGCGGGCAATGAGT	TGCCTTCCATAGAGTCCATGC

## Sheet: PCR primers
Primer sequences for amplifying sgRNA library and sequencing
NGS-Lib-Fwd-1	AATGATACGGCGACCACCGAGATCTACACTCTTTCCCTACACGACGCTCTTCCGATCTTAAGTAGAGGCTTTATATATCTTGTGGAAAGGACGAAACACC
NGS-Lib-Fwd-2	AATGATACGGCGACCACCGAGATCTACACTCTTTCCCTACACGACGCTCTTCCGATCTATCATGCTTAGCTTTATATATCTTGTGGAAAGGACGAAACACC
NGS-Lib-Fwd-3	AATGATACGGCGACCACCGAGATCTACACTCTTTCCCTACACGACGCTCTTCCGATCTGATGCACATCTGCTTTATATATCTTGTGGAAAGGACGAAACACC
NGS-Lib-Fwd-4	AATGATACGGCGACCACCGAGATCTACACTCTTTCCCTACACGACGCTCTTCCGATCTCGATTGCTCGACGCTTTATATATCTTGTGGAAAGGACGAAACACC
NGS-Lib-Fwd-5	AATGATACGGCGACCACCGAGATCTACACTCTTTCCCTACACGACGCTCTTCCGATCTTCGATAGCAATTCGCTTTATATATCTTGTGGAAAGGACGAAACACC
NGS-Lib-Fwd-6	AATGATACGGCGACCACCGAGATCTACACTCTTTCCCTACACGACGCTCTTCCGATCTATCGATAGTTGCTTGCTTTATA TATCTTGTGGAAAGGACGAAACACC
NGS-Lib-Fwd-7	AATGATACGGCGACCACCGAGATCTACACTCTTTCCCTACACGACGCTCTTCCGATCTGATCGATCCAGTTAGGCTTTAT ATATCTTGTGGAAAGGACGAAACACC
NGS-Lib-Fwd-8	AATGATACGGCGACCACCGAGATCTACACTCTTTCCCTACACGACGCTCTTCCGATCTCGATCGATTTGAGCCTGCTTTATATATCTTGTGGAAAGGACGAAACACC
NGS-Lib-KO-Rev-1	CAAGCAGAAGACGGCATACGAGATTCGCCTTGGTGACTGGAGTTCAGACGTGTGCTCTTCCGATCTCCGACTCGGTGCCACTTTTTCAA
NGS-Lib-KO-Rev-2	CAAGCAGAAGACGGCATACGAGATATAGCGTCGTGACTGGAGTTCAGACGTGTGCTCTTCCGATCTCCGACTCGGTGCCACTTTTTCAA
NGS-Lib-KO-Rev-3	CAAGCAGAAGACGGCATACGAGATGAAGAAGTGTGACTGGAGTTCAGACGTGTGCTCTTCCGATCTCCGACTCGGTGCCACTTTTTCAA
NGS-Lib-KO-Rev-4	CAAGCAGAAGACGGCATACGAGATATTCTAGGGTGACTGGAGTTCAGACGTGTGCTCTTCCGATCTCCGACTCGGTGCCACTTTTTCAA
NGS-Lib-KO-Rev-5	CAAGCAGAAGACGGCATACGAGATCGTTACCAGTGACTGGAGTTCAGACGTGTGCTCTTCCGATCTCCGACTCGGTGCCACTTTTTCAA
NGS-Lib-KO-Rev-6	CAAGCAGAAGACGGCATACGAGATGTCTGATGGTGACTGGAGTTCAGACGTGTGCTCTTCCGATCTCCGACTCGGTGCCACTTTTTCAA
NGS-Lib-KO-Rev-7	CAAGCAGAAGACGGCATACGAGATTTACGCACGTGACTGGAGTTCAGACGTGTGCTCTTCCGATCTCCGACTCGGTGCCACTTTTTCAA
NGS-Lib-KO-Rev-8	CAAGCAGAAGACGGCATACGAGATTTGAATAGGTGACTGGAGTTCAGACGTGTGCTCTTCCGATCTCCGACTCGGTGCCACTTTTTCAA
